# Supplementary material for: Molecular Regulation of Fetal Brain Development in Inbred and Congenic Mouse Strains Differing in Longevity
Source: Genes (Basel). 2024 May 9;15(5):604. doi: 10.3390/genes15050604 (PMC11121069; doi:10.3390/genes15050604)
Supplement: Supplementary file 1 [file genes-15-00604-s001.zip]

Archive with 21 entries (20 files):
- Supplementary Table S1.csv
- Supplementary Table S2.csv
- Supplementary Table S3.csv
- Supplementary Table S4.csv
- Supplementary Table S5.csv
- Supplementary Table S6.csv
- Supplementary Table S7.xlsx
- Supplementary Table S8.csv
- Supplementary Table S9.xlsx
- Supplementary_Figures_with_legends.pdf
- __MACOSX/
- __MACOSX/._Supplementary Table 1.csv
- __MACOSX/._Supplementary Table 2.csv
- __MACOSX/._Supplementary Table 3.csv
- __MACOSX/._Supplementary Table 4.csv
- __MACOSX/._Supplementary Table 5.csv
- __MACOSX/._Supplementary Table 6.csv
- __MACOSX/._Supplementary Table 7.xlsx
- __MACOSX/._Supplementary Table 8.csv
- __MACOSX/._Supplementary Table 9.xlsx
- __MACOSX/._Supplementary_Figures_with_legends.docx
