# Supplementary material for: Molecular Regulation of Fetal Brain Development in Inbred and Congenic Mouse Strains Differing in Longevity
Source: Genes (Basel). 2024 May 9;15(5):604. doi: 10.3390/genes15050604 (PMC11121069; doi:10.3390/genes15050604)
Supplement: Supplementary file 1 [file genes-15-00604-s001.zip › Supplementary Table S1.csv]

Supplementary Table 1. Gene expression data (read counts) of fetal brain samples of the three strains. The Ensembl ID of genes are listed. The strains are abbreviated as A for AKR/J, B for C57BL/6J and C for B6.Cg-Cav1tm1Mls/J (Cav1-null). The gestation days of brain samples are shown d12, d15 and d17.
	A1d12	A2d12	A3d12	A4d15	A5d15	A6d15	A7d17	A8d17	A9d17	B1d12	B2d12	B3d12	B4d15	B5d15	B6d15	B7d17	B8d17	B9d17	C1d12	C2d12	C3d12	C4d15	C5d15	C6d15	C7d17	C8d17	C9d17
ENSMUSG00000000001_Gnai3	4899	5123	4321	6400	6756	6272	5516	4283	4418	6068	6127	8086	5834	5647	5410	3907	4600	4637	7097	8726	8570	4931	5490	5347	4046	4054	4856
ENSMUSG00000000003_Pbsn	0	0	0	0	0	0	0	0	0	0	0	0	0	0	0	0	0	0	0	0	0	0	0	0	0	0	0
ENSMUSG00000000028_Cdc45	534	816	522	520	485	440	289	168	178	887	811	1135	548	428	403	199	152	196	796	934	584	285	316	288	94	125	170
ENSMUSG00000000031_H19	24318	13990	14807	6148	38400	4735	6161	4585	6045	7323	6166	17318	19161	4381	5158	4783	5602	5316	6851	4461	38962	3289	7339	5401	6289	3168	4147
ENSMUSG00000000037_Scml2	413	420	295	415	549	380	595	613	641	367	261	355	388	346	321	376	680	450	358	398	482	425	618	569	611	599	515
ENSMUSG00000000049_Apoh	44	2	0	1	5	6	0	11	0	0	0	0	0	0	0	0	2	0	1	0	0	1	2	8	0	3	3
ENSMUSG00000000056_Narf	2109	3098	2287	4510	3956	4775	4276	3493	3921	4151	4269	4215	4610	4567	4711	3659	3926	4075	3817	4646	4775	3820	4261	3844	4024	4460	4403
ENSMUSG00000000058_Cav2	375	177	156	234	310	235	394	406	486	205	169	205	310	188	257	312	787	479	534	456	637	422	578	705	959	605	864
ENSMUSG00000000078_Klf6	2062	1638	1719	1917	2270	1904	2932	2790	2980	1922	1804	2455	2458	2214	2356	2655	2897	3252	1736	2038	3086	2067	2453	2151	2820	3017	3220
ENSMUSG00000000085_Scmh1	681	1271	655	1980	1923	2197	2217	2018	2201	2073	2510	1660	3071	2982	2873	2607	2297	2342	1670	1676	1981	1877	1945	1840	2343	2430	2498
ENSMUSG00000000088_Cox5a	2370	1390	2173	1687	1455	1739	1687	1940	1851	1892	2089	1737	1837	1947	1976	1828	1889	2057	1652	2054	1895	1535	1840	1502	1891	1709	1857
ENSMUSG00000000093_Tbx2	116	48	52	163	496	193	151	78	76	222	245	169	499	267	320	236	198	215	200	130	493	191	152	131	198	139	162
ENSMUSG00000000094_Tbx4	26	0	16	0	2	2	0	0	0	8	4	15	14	10	6	4	2	14	5	0	16	4	7	12	14	9	16
ENSMUSG00000000103_Zfy2	0	0	0	0	0	0	0	0	0	0	0	0	0	0	0	0	0	0	0	0	0	0	0	0	0	0	0
ENSMUSG00000000120_Ngfr	245	326	269	248	551	651	167	133	170	558	928	841	1298	666	1017	477	239	422	336	406	946	282	219	179	129	191	175
ENSMUSG00000000125_Wnt3	228	453	288	288	232	461	310	232	284	363	533	583	405	442	381	348	374	395	237	277	362	255	250	193	255	293	339
ENSMUSG00000000126_Wnt9a	164	213	68	86	247	113	103	61	72	186	217	312	272	166	105	154	114	104	97	128	326	56	78	45	90	61	96
ENSMUSG00000000127_Fer	458	610	489	1222	1199	1340	1252	1096	1106	924	1002	1029	1216	1287	1233	1002	1193	1171	1068	1344	1396	1123	1226	1136	1060	1189	1163
ENSMUSG00000000131_Xpo6	1611	3397	1414	3754	3661	3827	3292	2801	2784	4459	5542	4010	6152	5540	5570	4135	3159	3554	3208	3078	3702	2656	3003	2660	2674	3057	3048
ENSMUSG00000000134_Tfe3	526	999	519	846	817	1007	680	600	590	1205	1606	1242	1369	1367	1366	806	670	739	759	844	997	613	606	521	442	594	584
ENSMUSG00000000142_Axin2	1105	2413	1154	1556	1643	1891	1159	975	1181	2332	3195	3011	2452	2187	2172	1552	1334	1317	1590	1547	2092	1193	1343	1148	1156	1190	1163
ENSMUSG00000000148_Brat1	515	819	373	891	939	948	819	634	749	1128	1259	895	1396	1192	1253	1054	742	1019	680	695	843	730	817	612	647	750	772
ENSMUSG00000000149_Gna12	606	1314	688	2053	1986	2812	1866	1196	1334	3060	4041	2389	4523	4169	3962	2884	1376	2415	2097	2077	2184	1557	1512	1341	1132	1506	1749
ENSMUSG00000000154_Slc22a18	32	12	4	11	28	2	13	7	17	6	9	6	19	9	23	18	5	16	4	1	22	8	0	7	8	6	18
ENSMUSG00000000157_Itgb2l	2	0	0	5	8	8	4	2	6	4	10	0	7	4	6	10	12	7	0	2	7	13	14	2	11	17	11
ENSMUSG00000000159_Igsf5	38	5	0	1	5	10	8	1	10	1	1	2	1	2	2	2	6	6	1	1	11	2	5	3	9	5	21
ENSMUSG00000000167_Pih1d2	145	122	107	104	114	117	78	107	86	99	84	193	84	101	48	78	119	84	56	147	163	102	80	98	91	69	88
ENSMUSG00000000168_Dlat	1148	1124	806	1301	1275	1520	1430	1093	1192	1545	2056	1514	2337	2364	2011	2027	1241	1974	1282	1407	1496	1169	1180	1047	1359	1371	1409
ENSMUSG00000000171_Sdhd	2348	2279	2030	2314	2375	2191	2241	2066	2377	2272	2078	2726	2074	1984	1929	1842	2227	2523	2286	3274	3352	2040	2162	1937	2098	1955	2203
ENSMUSG00000000182_Fgf23	14	8	0	2	4	16	17	13	14	12	8	6	13	12	12	19	20	16	10	1	9	12	18	8	28	19	20
ENSMUSG00000000183_Fgf6	0	4	0	0	14	0	0	0	0	0	0	2	2	0	0	0	0	0	0	0	6	0	0	0	0	2	0
ENSMUSG00000000184_Ccnd2	8273	11902	6878	9482	7746	8702	5272	3402	2833	17703	23599	17402	21324	20308	17170	7102	3623	5949	16002	14613	10233	6697	6654	6060	3706	3904	4216
ENSMUSG00000000194_Gpr107	786	1524	683	1955	1990	2131	1622	1360	1460	2290	2897	2058	3298	3174	3106	2546	1512	1915	1485	1755	2147	1441	1495	1283	1195	1584	1473
ENSMUSG00000000197_Nalcn	257	440	334	1277	1169	1144	1721	1737	1828	866	915	504	1796	1961	2023	2261	2004	2187	644	928	878	1164	1397	1342	2065	2299	1816
ENSMUSG00000000202_Btbd17	470	858	627	430	328	557	313	204	245	1027	1078	1066	746	623	650	553	333	462	616	764	541	328	303	227	263	263	273
ENSMUSG00000000204_Slfn4	70	38	22	6	30	6	12	53	22	0	0	2	10	6	2	4	2	8	18	15	10	6	0	0	9	26	16
ENSMUSG00000000214_Th	156	132	86	115	164	209	89	69	69	241	337	222	265	218	216	167	130	112	217	305	341	86	126	112	110	167	137
ENSMUSG00000000215_Ins2	0	0	12	4	0	0	2	4	6	2	2	4	2	2	8	0	7	7	0	0	12	9	4	9	8	14	4
ENSMUSG00000000216_Scnn1g	0	4	4	0	2	0	0	0	2	2	0	2	9	0	0	2	3	4	0	0	0	2	2	0	4	2	0
ENSMUSG00000000223_Drp2	605	1212	578	2673	2430	2948	3150	2763	2999	2895	3154	1752	3903	4267	4086	3264	3704	3453	2320	2559	2838	3039	3129	3073	3252	3650	3311
ENSMUSG00000000244_Tspan32	260	170	262	31	55	3	20	8	55	18	13	44	14	6	14	12	11	11	18	29	24	20	16	20	16	9	15
ENSMUSG00000000247_Lhx2	3613	6343	1648	4880	3504	4677	2798	2144	2185	8906	12558	6315	8694	8750	7177	3521	2224	2734	6959	6006	3549	2851	2930	2906	1722	1502	2554
ENSMUSG00000000248_Clec2g	0	0	0	0	2	0	0	0	0	0	0	0	8	0	0	0	0	0	0	1	1	0	8	2	0	0	0
ENSMUSG00000000253_Gmpr	459	380	484	342	401	454	390	291	348	273	332	250	497	472	470	444	237	371	152	193	259	231	256	210	236	211	279
ENSMUSG00000000263_Glra1	3	4	9	24	57	40	39	39	69	0	16	16	30	23	82	28	66	44	9	6	89	39	29	29	72	31	36
ENSMUSG00000000266_Mid2	185	254	218	593	675	657	955	829	963	426	447	414	875	773	925	905	1058	996	359	497	727	700	784	790	1011	1134	1094
ENSMUSG00000000275_Trim25	227	217	96	248	330	168	194	158	190	305	314	200	410	252	385	308	197	281	140	102	272	131	140	149	211	216	163
ENSMUSG00000000276_Dgke	455	791	342	1651	1379	1621	1621	1344	1528	1288	1694	1119	2493	2372	2341	1996	1961	1842	1139	1393	1618	1541	1542	1574	1790	1862	1857
ENSMUSG00000000278_Scpep1	697	668	447	376	575	357	365	288	330	569	734	784	830	734	678	608	503	597	502	495	555	382	455	346	545	561	478
ENSMUSG00000000282_Mnt	452	1049	500	1151	1019	1529	1020	794	941	2030	3213	1383	3680	3368	3535	2593	982	1315	1031	1028	1020	1000	1007	872	854	952	1002
ENSMUSG00000000290_Itgb2	32	12	20	16	25	22	8	18	4	10	24	20	30	25	14	27	12	34	9	9	20	20	8	10	8	4	12
ENSMUSG00000000295_Hddc2	2427	1390	2107	868	851	773	839	841	1018	715	511	686	491	451	443	406	872	550	728	1013	1089	762	823	916	955	664	745
ENSMUSG00000000296_Tpd52l1	524	273	666	262	484	232	485	555	599	154	157	267	296	173	220	363	661	541	218	223	506	422	465	396	644	561	626
ENSMUSG00000000301_Pemt	146	54	88	73	67	54	90	63	89	78	79	98	33	70	63	56	86	94	61	75	115	40	69	50	88	95	95
ENSMUSG00000000303_Cdh1	469	194	152	12	210	29	40	26	37	32	136	117	283	179	196	222	38	74	44	20	144	32	27	41	43	20	22
ENSMUSG00000000305_Cdh4	630	862	213	1531	1309	1910	1583	1190	1524	2558	3709	1160	6201	6253	6167	5024	1574	2414	1468	1456	1334	1848	1743	1490	1599	1919	1649
ENSMUSG00000000308_Ckmt1	38	36	34	257	348	379	504	497	695	145	320	99	570	575	761	1260	728	1075	113	161	244	382	416	306	707	732	727
ENSMUSG00000000317_Bcl6b	178	212	150	235	273	184	266	224	232	282	315	292	352	222	263	268	327	302	207	184	291	202	249	227	303	289	277
ENSMUSG00000000318_Clec10a	6	20	41	18	18	18	19	25	21	18	10	17	17	8	18	6	21	11	11	6	10	6	16	21	12	2	17
ENSMUSG00000000320_Alox12	40	44	76	16	44	11	14	12	8	12	28	36	30	37	16	24	24	11	16	15	29	8	15	15	6	14	6
ENSMUSG00000000326_Comt	573	652	536	889	750	930	896	876	864	895	996	804	1341	1135	1200	1195	995	1233	721	855	1123	776	825	750	961	853	1051
ENSMUSG00000000339_Rtca	1397	1451	1144	1800	1648	1946	1621	1382	1524	1950	2001	1896	1762	1767	1705	1450	1505	1757	1683	2160	2225	1631	1637	1489	1476	1484	1763
ENSMUSG00000000340_Dbt	560	571	397	658	640	637	649	612	616	584	772	794	820	751	711	656	636	621	732	960	923	521	705	605	674	564	530
ENSMUSG00000000346_Dazap2	2751	2231	2347	2758	2349	2949	2033	1602	1560	3241	4172	3755	3549	3316	3124	1887	1519	1893	3236	3871	2891	1812	1776	1886	1446	1423	1646
ENSMUSG00000000355_Mcts1	3445	1898	2735	1920	1765	1824	2165	2063	2485	1478	1334	1476	1453	1417	1371	1154	2228	1562	1823	2473	2612	2183	2431	2360	2166	1836	2209
ENSMUSG00000000359_Rem1	10	2	10	8	21	1	10	10	4	4	16	2	10	20	12	18	18	20	4	8	6	8	8	6	15	6	11
ENSMUSG00000000365_Rnf17	11	24	27	29	18	15	14	7	9	16	35	29	12	31	51	4	50	23	27	62	94	28	54	27	50	74	48
ENSMUSG00000000374_Trappc10	793	2014	764	2551	2531	2624	2700	2176	2305	3122	3655	2493	4182	4142	4040	3457	2629	3062	2447	2318	2687	2319	2509	2240	2300	2387	2752
ENSMUSG00000000378_Ccm2	855	1121	705	1124	1129	1230	1034	986	1179	1431	1335	1360	1504	1247	1271	1150	1032	1298	1277	1307	1551	1263	1249	1182	1115	876	1218
ENSMUSG00000000381_Wap	0	0	0	0	0	0	0	0	0	0	0	0	0	0	0	0	0	0	0	4	0	0	0	0	0	4	1
ENSMUSG00000000384_Tbrg4	1026	1615	615	1399	1383	1350	1195	1041	1173	1860	1925	1628	1729	1482	1605	1088	1101	1143	1304	1259	1396	1174	1026	1046	1040	948	940
ENSMUSG00000000385_Tmprss2	231	44	6	0	59	2	6	0	4	16	0	22	2	0	2	0	10	6	2	0	22	10	2	8	14	8	16
ENSMUSG00000000386_Mx1	4	11	0	8	14	5	4	9	3	12	10	13	4	6	5	2	12	7	10	7	43	5	12	9	13	12	6
ENSMUSG00000000392_Fap	143	84	83	57	441	27	65	72	74	39	46	91	156	16	39	58	118	89	25	31	213	63	68	71	106	54	89
ENSMUSG00000000394_Gcg	16	2	12	23	10	11	21	22	13	15	10	4	45	28	32	22	8	12	19	31	3	29	16	38	10	12	15
ENSMUSG00000000399_Ndufa9	1171	1112	996	1826	1693	1764	1519	1265	1365	1445	1663	1873	1801	1730	1726	1541	1321	1708	1757	2548	2212	1587	1686	1411	1131	1263	1552
ENSMUSG00000000402_Egfl6	109	68	173	38	446	26	47	62	80	161	52	241	372	50	181	78	50	87	42	54	592	40	107	88	35	57	89
ENSMUSG00000000409_Lck	208	176	96	171	161	161	156	195	209	130	107	113	216	163	196	223	307	235	186	163	149	198	178	212	283	268	215
ENSMUSG00000000411_Tssk3	8	0	0	2	4	6	14	13	18	4	2	0	14	6	6	21	9	7	2	2	4	2	5	6	24	27	22
ENSMUSG00000000416_Cttnbp2	597	1110	491	4864	3284	3292	6386	5886	6047	2742	2868	1498	5838	5632	5362	4482	6282	4956	2682	2777	2734	5255	5939	6684	5971	4585	6065
ENSMUSG00000000420_Galnt1	2741	2682	2116	2927	3167	3010	2041	1592	1941	2911	3147	4076	3018	2459	2361	1700	1716	1999	2993	3806	3915	1995	2150	1969	1819	1858	1945
ENSMUSG00000000435_Myf5	10	2	4	0	23	0	0	0	0	0	0	6	6	0	1	0	2	0	0	0	6	0	2	4	0	0	2
ENSMUSG00000000439_Mkrn2	646	647	450	1029	991	912	1155	917	931	975	879	887	1214	1143	1124	1003	1136	1151	1014	1031	1102	1222	1203	1325	1275	1079	1394
ENSMUSG00000000440_Pparg	21	4	19	2	19	4	14	12	14	0	2	4	10	2	20	18	5	3	2	4	16	10	12	3	13	9	20
ENSMUSG00000000441_Raf1	994	2260	918	2962	2864	2950	2888	2607	2677	3244	3667	2823	3968	3557	3339	2562	2558	2422	2738	2709	2881	2576	2853	2927	2393	2323	2544
ENSMUSG00000000486_Septin1	715	654	415	400	387	401	254	216	281	499	448	698	360	366	287	134	262	173	466	575	418	367	398	276	177	161	227
ENSMUSG00000000489_Pdgfb	140	143	99	251	321	253	291	245	269	347	575	294	558	503	538	677	459	512	195	221	324	207	226	162	347	469	346
ENSMUSG00000000530_Acvrl1	130	121	99	127	224	148	124	73	116	224	352	194	474	265	411	323	122	176	102	120	234	113	120	112	123	92	96
ENSMUSG00000000531_Tamalin	230	354	165	147	305	183	141	96	68	232	317	398	268	224	267	205	135	191	224	182	332	102	135	94	135	119	145
ENSMUSG00000000532_Acvr1b	898	1915	734	3005	2583	3577	2611	2019	2090	4185	5181	2783	6209	5999	6506	4858	2278	3414	2638	2921	2812	2360	2412	1999	2083	2598	2480
ENSMUSG00000000538_Tom1l2	621	1088	387	2044	2056	2384	2449	1951	2068	2255	3462	1634	4594	4635	4444	3906	2613	3272	1587	1542	2050	1900	2184	1697	2339	2538	2665
ENSMUSG00000000544_Gpa33	4	2	6	2	4	0	0	0	0	0	0	2	4	0	0	0	0	4	0	0	4	1	4	0	0	2	0
ENSMUSG00000000552_Zfp385a	478	814	532	776	880	1160	814	681	849	1439	2728	1401	2286	2352	2347	2020	922	1120	770	732	894	638	698	665	831	982	972
ENSMUSG00000000555_Itga5	476	675	344	320	624	348	169	125	169	548	925	891	1088	514	636	322	161	239	351	311	675	144	196	125	122	140	137
ENSMUSG00000000560_Gabra2	875	957	635	2043	1672	1896	2779	2854	3396	1356	905	549	2054	1651	1909	1679	3567	2102	1158	1549	977	1919	2112	2253	2793	2565	2913
ENSMUSG00000000561_Wdr77	1168	1409	895	1396	1373	1468	1192	1166	1301	1523	1684	1631	1864	1795	1447	1273	1324	1225	1234	1486	1421	1184	1312	1305	1217	1194	1206
ENSMUSG00000000562_Adora3	0	2	10	1	14	18	5	5	8	0	4	0	0	0	1	2	7	12	2	2	2	0	4	0	2	0	1
ENSMUSG00000000563_Atp5pb	12158	8428	11439	8574	7898	8363	8618	7806	8986	7063	6485	8054	6586	6279	6173	5355	7703	7713	8644	12630	11044	8537	8667	8911	7231	6900	7907
ENSMUSG00000000567_Sox9	2397	1978	1414	1179	1353	1784	780	583	721	2671	4592	2500	3558	3390	3187	1743	665	933	1705	1559	1495	597	653	692	533	621	621
ENSMUSG00000000568_Hnrnpd	8655	7421	6020	6133	5982	8078	5101	4492	4779	10254	15153	9933	13778	13484	12341	7787	5144	6233	7808	7941	7050	4745	5514	5134	4600	4702	4542
ENSMUSG00000000579_Dynlt1c	266	356	187	383	371	386	318	378	379	439	296	220	278	205	183	193	238	229	202	245	266	257	260	266	198	188	207
ENSMUSG00000000581_C1d	14262	4915	10247	3143	2922	2820	3807	4168	4799	2159	1640	2064	1923	1882	1990	1885	4721	3033	2621	3846	3847	3733	4065	4559	4611	3388	4368
ENSMUSG00000000594_Gm2a	525	266	217	449	493	493	599	645	636	405	566	457	784	706	781	1064	867	1071	280	356	593	416	434	334	868	811	841
ENSMUSG00000000600_Krit1	4651	5177	3786	5197	4884	4786	5011	5084	5430	4137	3634	4513	4073	3940	3760	2769	5396	3673	5055	5857	5468	4619	5524	6019	4643	4113	5010
ENSMUSG00000000605_Clcn4	1222	1986	1105	3687	3355	3846	3867	2912	3490	4636	5055	3645	7685	7819	7744	7060	5080	6008	3980	4998	4793	4378	4633	4226	4335	4767	5146
ENSMUSG00000000606_Vmn2r88	0	0	0	0	0	0	0	0	0	0	0	0	0	0	0	0	0	0	0	0	0	0	0	0	0	0	0
ENSMUSG00000000617_Grm6	4	8	8	2	2	2	10	0	5	6	2	6	8	2	0	2	3	6	0	2	4	10	4	4	4	4	2
ENSMUSG00000000627_Sema4f	147	275	74	702	645	986	859	842	959	750	1018	373	1474	1362	1701	1659	1443	1253	513	537	804	1080	995	945	1125	1289	1248
ENSMUSG00000000628_Hk2	456	517	223	206	296	339	85	68	68	488	976	760	654	497	481	188	112	155	254	320	310	139	159	88	77	145	103
ENSMUSG00000000631_Myo18a	1428	3108	1490	3582	3315	4055	2789	2172	2495	5152	7881	3908	9556	9888	9263	7542	3221	4429	3160	3305	3665	3032	3029	2495	2489	3390	3146
ENSMUSG00000000632_Sez6	758	1271	573	6519	4269	5296	5574	4757	4923	7001	10693	2185	17413	16808	16002	10872	5383	6026	3908	3717	3131	5581	5918	5306	4217	4449	5155
ENSMUSG00000000673_Haao	22	22	11	12	22	23	10	8	5	2	14	14	9	22	4	9	20	8	6	8	13	8	11	10	13	8	27
ENSMUSG00000000682_Cd52	246	46	134	13	34	22	25	10	12	8	12	28	10	4	2	10	12	29	14	12	38	31	24	20	22	4	10
ENSMUSG00000000686_Abhd15	5	12	12	22	20	14	5	7	8	31	12	27	19	26	25	12	7	26	23	16	22	10	13	19	11	8	9
ENSMUSG00000000690_Hoxb6	14	6	0	0	27	296	2	28	189	0	0	0	0	6	499	0	64	34	0	0	0	0	55	0	84	0	0
ENSMUSG00000000693_Loxl3	210	288	186	178	428	216	134	99	116	307	308	366	513	252	286	212	156	145	172	163	463	137	150	107	179	104	125
ENSMUSG00000000701_Tcl1b5	0	0	0	0	0	0	0	0	0	0	0	0	0	0	0	0	0	0	0	0	0	0	0	0	0	0	0
ENSMUSG00000000706_Btn1a1	4	4	2	0	5	4	2	0	0	3	0	2	14	8	0	12	7	6	3	2	3	8	4	6	12	6	8
ENSMUSG00000000708_Kat2b	526	867	533	1263	1280	1162	1188	1021	1145	1305	1048	1022	1355	1304	1162	889	1190	1023	1040	1249	1272	1094	1064	1217	934	983	938
ENSMUSG00000000711_Rab5b	1577	2228	1659	3248	3271	3358	3483	2981	3164	3476	3780	3010	4278	4153	4217	3538	3347	3990	3012	3782	3985	2906	3275	3163	3428	3420	3470
ENSMUSG00000000724_Cryba1	57	43	42	7	3342	4	8	11	0	5	4	28	3	0	6	8	3	6	22	18	18	1	6	4	7	2	6
ENSMUSG00000000730_Dnmt3l	5	4	3	2	0	2	2	0	0	1	0	2	2	0	0	0	0	2	0	0	0	0	0	1	0	4	1
ENSMUSG00000000731_Aire	16	27	18	29	25	21	27	18	26	14	22	34	20	10	17	9	18	10	24	10	47	19	21	34	11	24	17
ENSMUSG00000000732_Icosl	79	72	46	24	59	26	20	17	21	34	52	82	65	44	42	40	46	38	29	21	43	17	46	43	38	45	40
ENSMUSG00000000738_Spg7	969	1968	771	1979	1899	1858	1618	1430	1623	2460	2440	2332	2384	2358	2187	1654	1739	1749	1759	1794	2049	1659	1729	1384	1494	1599	1665
ENSMUSG00000000739_Sult5a1	49	29	28	5	95	0	14	14	5	11	14	62	44	8	9	10	5	13	25	21	85	14	12	18	15	19	10
ENSMUSG00000000740_Rpl13	104658	33517	61630	25810	25958	21696	23228	24652	27185	18881	17001	24541	16761	14880	14665	11902	22718	17453	26711	32384	33943	25791	27591	29065	23577	17497	22930
ENSMUSG00000000743_Chmp1a	1401	1977	1460	3267	2981	3286	3279	3076	3188	3606	3695	2894	4327	4004	3951	3219	3589	4051	3088	3570	3808	3680	3590	3381	3444	3064	4100
ENSMUSG00000000751_Rpa1	1475	1809	1250	1519	1626	1818	1113	774	839	2266	2830	2738	2716	2426	2126	1433	946	1353	1954	2252	2075	1068	1116	999	798	855	1015
ENSMUSG00000000753_Serpinf1	251	164	224	97	468	108	105	67	68	122	348	373	905	149	264	417	74	115	115	154	565	53	76	72	118	72	97
ENSMUSG00000000759_Tubgcp3	1757	2926	1096	2736	2642	2604	2479	2138	2406	3042	2819	2837	2905	2790	2562	1974	2336	2101	2581	2855	2973	2167	2425	2250	2134	1886	2049
ENSMUSG00000000766_Oprm1	2	28	3	72	93	59	135	164	143	52	20	2	52	106	112	155	145	142	35	59	29	116	120	98	211	253	143
ENSMUSG00000000776_Polr3d	668	710	569	877	946	872	787	839	890	1044	1062	1106	1146	1253	1106	917	763	1035	853	849	1032	867	864	718	784	753	940
ENSMUSG00000000782_Tcf7	131	197	130	147	218	191	127	107	113	236	394	284	589	266	288	280	122	128	133	125	222	140	100	122	97	73	118
ENSMUSG00000000787_Ddx3x	16990	18655	13694	22895	23314	21210	19166	15219	15831	20321	22787	25260	21183	19885	18189	12364	14400	15698	23595	26993	26642	16180	17014	16734	13111	14123	15603
ENSMUSG00000000791_Il12rb1	5	9	0	0	8	5	4	2	4	12	6	0	0	0	4	3	7	11	2	4	2	2	1	11	2	0	4
ENSMUSG00000000792_Slc5a5	54	40	45	50	33	59	37	46	33	63	44	61	49	39	68	116	63	69	45	45	47	61	50	55	95	55	74
ENSMUSG00000000794_Kcnn3	133	379	97	1217	925	958	1340	1289	1397	632	714	379	1671	1620	1656	1378	1503	1354	612	537	728	1172	1370	1210	1492	1443	1429
ENSMUSG00000000804_Usp32	1379	1852	1126	3601	3321	3793	3930	3562	3760	3283	3673	3149	4885	4797	4589	3925	3836	4241	3048	3660	3826	3070	3455	3207	3954	3854	4193
ENSMUSG00000000805_Car4	113	42	21	37	21	49	45	44	36	39	46	51	47	91	24	49	90	64	34	67	84	38	25	18	80	60	113
ENSMUSG00000000811_Txnrd3	131	216	147	261	351	398	318	237	312	353	558	359	552	544	473	419	283	461	277	298	372	268	279	213	273	338	345
ENSMUSG00000000817_Fasl	4	14	3	12	6	27	37	4	27	7	6	12	10	17	15	12	16	12	14	17	15	10	16	16	16	26	23
ENSMUSG00000000823_Zfp512b	2198	4777	1518	5822	5516	5454	5281	4415	4783	6175	6821	4233	8106	7504	7729	6034	5640	5096	4429	4681	5586	4608	5059	4581	4957	5483	5476
ENSMUSG00000000826_Dnajc5	2057	3647	1863	8112	7831	9111	9318	7539	8070	8493	10029	6400	12337	12454	12629	12101	9413	12686	7015	7376	9008	8344	8827	7840	9519	10666	11054
ENSMUSG00000000827_Tpd52l2	2232	2305	1825	2165	2361	2020	1969	1653	1873	2082	2085	2591	2050	1786	1787	1384	1652	1747	2334	2833	2868	1674	1901	1851	1538	1517	1776
ENSMUSG00000000838_Fmr1	4743	4630	3660	4510	4454	4153	4324	4053	4366	4111	4010	4353	4545	4030	3710	3081	4493	3866	4135	5088	4829	3678	4034	4273	4253	3767	4442
ENSMUSG00000000861_Bcl11a	2950	2813	1341	6544	4740	5610	6024	5492	5210	7459	8658	3688	12310	11838	11022	7786	4958	5603	5596	5871	3868	5667	6508	6759	4798	4845	5689
ENSMUSG00000000869_Il4	113	160	88	318	273	358	440	314	369	257	297	248	391	412	379	422	425	428	243	363	335	289	356	334	417	471	436
ENSMUSG00000000876_Pxmp4	320	220	211	300	433	315	306	299	297	213	333	309	462	356	350	379	279	376	208	234	361	208	250	151	298	276	251
ENSMUSG00000000881_Dlg3	1486	2609	1285	3100	2721	3225	2757	2351	2422	3381	3664	2938	4360	4202	4451	4050	2671	3263	3060	3216	3253	2486	2861	2436	2422	2483	2582
ENSMUSG00000000884_Gnb1l	112	91	96	211	162	150	171	125	161	179	210	158	285	277	192	175	130	180	175	192	204	165	151	153	160	142	149
ENSMUSG00000000889_Dbh	2	0	0	14	14	30	11	2	9	0	42	33	34	33	55	83	18	46	2	0	19	6	2	18	5	9	17
ENSMUSG00000000901_Mmp11	445	513	298	412	555	453	299	256	267	784	765	892	780	600	511	357	248	327	381	507	674	287	284	283	244	239	205
ENSMUSG00000000902_Smarcb1	1967	2715	1807	2885	2749	3566	2534	2028	2234	4604	6442	3756	6220	5817	5529	4172	2003	3156	3098	3416	3559	2114	2363	2358	2108	2247	2350
ENSMUSG00000000903_Vpreb3	1	0	1	6	5	9	3	2	5	9	4	8	6	9	6	2	6	4	8	5	6	2	2	5	12	13	4
ENSMUSG00000000915_Hip1r	499	647	215	1426	1220	1425	1873	1454	1505	1414	1760	809	2733	2889	2857	2794	1801	2122	914	868	1096	1500	1551	1289	1589	1923	1761
ENSMUSG00000000916_Nsun5	465	799	408	798	741	654	721	726	661	890	796	851	920	775	856	618	818	725	674	725	804	690	749	786	613	671	702
ENSMUSG00000000934_Top1mt	165	171	90	338	366	320	437	434	480	225	270	244	360	324	379	463	554	484	244	237	313	319	359	371	553	459	554
ENSMUSG00000000938_Hoxa10	514	6	0	0	2	0	0	0	0	0	2	0	0	0	2	0	0	0	2	0	0	0	0	6	2	0	0
ENSMUSG00000000942_Hoxa4	10	0	0	16	42	332	29	56	143	0	0	0	0	0	372	10	80	68	0	0	100	7	89	0	67	4	3
ENSMUSG00000000948_Gm38393	4888	4140	3887	2300	2107	2210	1977	2148	2634	1926	1541	1987	1638	1635	1579	866	3127	1654	2258	3345	2891	2365	2550	2983	2919	2418	2827
ENSMUSG00000000957_Mmp14	1135	1575	937	1464	1849	1676	905	602	627	2394	4086	2247	4964	3156	2939	1766	661	998	1369	1338	1995	951	939	778	702	598	786
ENSMUSG00000000958_Slc7a7	110	199	139	126	150	126	72	77	46	149	188	189	200	181	165	78	99	119	116	121	166	108	109	141	91	54	91
ENSMUSG00000000959_Oxa1l	1164	1305	869	1657	1573	1952	1647	1425	1440	1767	2393	1776	2590	2425	2425	2091	1430	1546	1320	1386	1445	1305	1396	1223	1337	1319	1502
ENSMUSG00000000976_Heatr6	771	1609	704	1959	1778	1971	1656	1466	1410	2309	2734	2233	2865	3015	2570	1886	1839	1638	1636	2062	2132	1706	1905	1849	1642	1601	1883
ENSMUSG00000000982_Ccl3	21	12	15	16	17	12	23	14	28	8	0	5	20	11	10	13	12	8	17	8	7	0	9	6	20	6	8
ENSMUSG00000000983_Wfdc18	2	0	0	0	8	0	0	3	0	0	0	0	0	0	0	0	0	2	0	0	0	0	0	0	2	0	4
ENSMUSG00000001014_Icam4	0	0	0	0	0	0	0	0	0	0	0	0	0	0	0	0	0	0	0	0	0	0	0	0	0	0	0
ENSMUSG00000001016_Ilf2	5905	6870	4760	7645	6584	7735	5950	4781	5079	8088	8388	8831	8012	7856	7157	4920	4545	5174	8135	10868	8646	6164	6209	5966	4311	4780	4944
ENSMUSG00000001017_Chtop	7982	7882	6384	8923	7875	8795	7741	7045	7321	9846	9443	9041	9670	9379	8990	6746	7072	7790	9202	11170	10380	7951	8311	8070	6937	6352	7555
ENSMUSG00000001018_Snapin	1379	1008	1159	1160	1211	1317	1152	1091	1197	1219	1123	1340	1153	1102	1105	801	1235	1023	1152	1361	1556	1077	1169	1156	1131	1095	960
ENSMUSG00000001020_S100a4	2	0	0	0	0	0	2	0	0	0	0	0	0	0	0	2	0	0	0	0	0	0	0	0	0	0	0
ENSMUSG00000001021_S100a3	4	2	0	0	1	3	0	0	1	0	0	0	0	0	0	2	6	1	0	0	0	0	8	3	10	5	2
ENSMUSG00000001023_S100a5	4	6	0	0	0	0	0	0	0	0	0	2	0	0	0	0	0	0	0	0	0	0	0	0	0	2	0
ENSMUSG00000001025_S100a6	1598	284	675	137	286	89	185	123	195	133	141	233	119	58	87	87	144	118	76	159	287	98	241	91	227	127	119
ENSMUSG00000001027_Scn4a	7	8	0	0	14	7	2	10	4	8	0	4	2	6	2	4	5	2	1	0	4	0	0	4	4	0	0
ENSMUSG00000001029_Icam2	162	44	120	72	126	80	77	32	80	104	138	129	138	70	143	139	69	81	51	76	174	49	83	73	70	43	36
ENSMUSG00000001034_Mapk7	1134	1985	1018	1947	1878	2005	1875	1511	1677	3142	3792	3135	3801	3379	3762	2872	2035	2169	2354	2247	2423	2137	1938	1889	1752	1967	2029
ENSMUSG00000001036_Epn2	677	1461	563	2402	2466	2543	2951	2715	2971	2612	2597	1817	3594	3711	3541	3831	3465	3640	2049	2362	2505	2792	2837	2579	3287	3130	3435
ENSMUSG00000001039_B9d1	2027	1034	1362	859	897	803	818	763	865	751	640	625	746	676	575	427	605	616	709	869	904	603	763	641	641	557	613
ENSMUSG00000001052_Sec24b	1465	2315	1019	2439	2396	2713	2582	2497	2592	2737	3730	2721	4728	4218	4330	3463	2817	2571	2022	2126	2523	1979	2279	2433	2530	2483	2394
ENSMUSG00000001053_N4bp3	91	117	40	187	239	219	213	178	264	280	334	196	371	362	386	654	297	499	89	119	271	225	177	112	296	332	302
ENSMUSG00000001054_Rmnd5b	399	573	366	1106	923	1197	1026	787	964	1219	1278	1010	1518	1396	1362	1232	926	1225	882	979	1201	1005	961	812	832	863	1042
ENSMUSG00000001056_Nhp2	4797	2195	3116	1532	1363	1506	1287	1182	1311	1443	1158	1608	1078	1041	1044	780	1126	1083	1763	2426	2209	1452	1461	1196	964	943	1194
ENSMUSG00000001062_Vps9d1	883	1903	907	2417	2163	2141	2437	2051	2387	2629	2574	2089	2879	2912	2907	2792	2530	2620	1752	1755	2223	2152	2122	1960	2133	2350	2547
ENSMUSG00000001065_Zfp276	561	1211	455	1073	986	923	944	844	914	1125	1157	1133	1163	1138	1001	895	1009	884	869	845	1148	888	963	856	827	880	944
ENSMUSG00000001076_C1ql4	55	122	197	112	47	272	61	42	49	176	549	500	238	227	255	150	51	114	114	213	282	29	71	30	28	60	50
ENSMUSG00000001082_Mfsd10	765	1127	532	1169	1004	1015	1189	947	1234	1323	1296	1109	1374	1228	1248	1256	1296	1011	850	823	1003	1104	1087	921	989	1084	1089
ENSMUSG00000001089_Luzp1	1265	2371	921	1938	2088	1992	1539	1314	1375	2476	2578	3173	2428	2079	2034	1392	1548	1412	2212	2063	2483	1454	1740	1624	1484	1257	1606
ENSMUSG00000001095_Slc13a2	0	4	0	2	0	0	0	0	2	2	0	0	0	1	0	4	2	0	2	0	0	0	0	0	0	0	0
ENSMUSG00000001098_Kctd10	402	824	551	1030	1097	1234	822	679	666	1427	1638	1362	1637	1473	1378	1024	690	834	931	978	1168	774	816	621	639	632	750
ENSMUSG00000001100_Poldip2	1418	1867	1058	2610	2571	2794	2503	2149	2388	3048	3381	2443	3425	3478	3104	2385	2317	2811	2493	2643	2773	2437	2485	2363	2358	2052	2411
ENSMUSG00000001103_Sebox	0	4	12	4	2	2	6	1	2	5	4	0	6	2	4	8	2	4	2	2	8	6	6	3	8	2	1
ENSMUSG00000001105_Ift20	3723	1601	2406	1636	1740	1612	1760	1986	2150	1437	1180	1331	1443	1277	1341	1183	2038	1637	1416	1937	2253	1960	1989	1992	1910	1522	1913
ENSMUSG00000001119_Col6a1	290	287	316	210	1589	132	268	200	233	453	900	816	3210	476	1096	1211	399	458	186	131	1252	124	248	195	452	305	293
ENSMUSG00000001120_Pcbp3	356	696	433	701	682	864	694	705	679	1066	1214	1004	1362	1066	1229	1059	744	878	632	642	910	719	624	520	707	765	809
ENSMUSG00000001123_Lgals9	194	49	44	74	186	51	78	31	60	66	90	101	159	82	121	140	80	119	49	58	223	45	51	80	89	126	74
ENSMUSG00000001127_Araf	4297	5586	3546	6427	6131	6035	6499	6823	7299	5555	4888	4796	5347	5109	5256	4954	7805	6348	4710	5902	6682	6176	6536	6156	7006	6397	6911
ENSMUSG00000001128_Cfp	494	956	354	869	799	800	790	747	834	877	751	962	929	801	846	609	938	681	856	859	1023	888	1010	1000	806	683	711
ENSMUSG00000001131_Timp1	104	46	92	52	111	55	66	56	43	42	38	87	134	51	40	68	51	54	72	61	128	51	67	52	93	45	59
ENSMUSG00000001134_Uxt	898	424	679	209	175	182	126	152	159	199	207	276	173	145	123	70	107	105	218	378	282	143	184	197	106	66	115
ENSMUSG00000001138_Cnnm3	503	1085	518	1179	897	1098	1249	852	836	1511	1959	1254	2060	2075	2225	1719	1126	1184	978	943	1053	931	885	733	953	1050	1026
ENSMUSG00000001143_Lman2l	820	1603	592	1629	1646	1648	1502	1276	1565	2171	2336	2012	2706	2860	2597	2057	1959	1737	1719	1835	2084	1607	1709	1595	1794	1811	1841
ENSMUSG00000001150_Mcm3ap	946	1905	870	1992	1904	2230	1663	1442	1562	2860	3879	2379	4418	4487	4198	3233	1726	2096	1799	1937	1867	1435	1648	1608	1633	1748	1690
ENSMUSG00000001151_Pcnt	1247	1961	802	1266	1117	1273	892	657	586	1863	2688	1900	2724	2433	2135	1148	814	735	1334	1316	1263	859	812	918	707	696	753
ENSMUSG00000001155_Ftcd	74	8	0	2	8	2	2	1	3	0	6	2	8	2	4	1	6	4	0	0	0	0	2	13	15	5	8
ENSMUSG00000001156_Mxd1	397	935	529	1092	1123	1399	973	904	809	1500	1610	1288	1784	1592	1603	1032	987	1090	1230	1283	1474	918	1093	1003	844	965	911
ENSMUSG00000001157_Gmcl1	1501	2091	1203	2275	2144	2082	1990	2012	2043	2217	2224	2147	2446	2426	2324	1455	2295	1901	2244	2287	2534	2166	2353	2419	2062	1841	2128
ENSMUSG00000001158_Snrnp27	5507	2208	3843	1516	1417	1272	1349	1365	1666	1300	999	1435	1010	985	908	790	1280	1102	1642	2238	1962	1697	1708	1724	1368	1055	1402
ENSMUSG00000001166_Oas1c	27	27	5	19	19	17	9	18	27	23	18	3	26	14	8	13	17	16	14	6	22	12	16	9	19	7	7
ENSMUSG00000001168_Oas1h	0	0	0	0	0	0	0	0	0	0	0	0	0	0	0	0	0	1	0	0	0	2	0	0	0	0	0
ENSMUSG00000001173_Ocrl	970	1683	750	2516	2491	2449	2260	2152	2243	2260	2527	1961	3221	2974	2893	2442	2579	2577	1975	2316	2779	1911	2074	2122	2471	2439	2603
ENSMUSG00000001175_Calm1	23058	16441	19443	28838	27092	28226	36697	37956	42834	20836	20224	21036	27749	27134	27521	33665	43704	42886	23407	29535	29904	31049	33277	31952	44949	40488	47272
ENSMUSG00000001211_Agpat3	1281	1808	775	2724	2969	3090	3309	2769	3125	3149	3681	2484	5095	4816	4769	5103	3452	4530	2609	2589	2696	2893	3043	2579	3058	3565	3682
ENSMUSG00000001225_Slc26a3	8	0	3	0	4	2	0	8	2	4	8	0	3	2	7	2	2	4	4	0	2	2	2	1	11	4	6
ENSMUSG00000001227_Sema6b	208	490	199	1416	1142	1528	1694	1146	1360	1518	1830	606	3068	3140	3264	3579	1724	2679	882	1037	1199	1389	1398	984	1296	2032	1824
ENSMUSG00000001228_Uhrf1	2224	3466	1572	1350	1619	1691	569	367	356	3468	5095	4886	3276	2918	2614	963	369	622	2454	2318	1841	633	737	628	349	331	412
ENSMUSG00000001229_Dpp9	997	2303	910	1532	1537	1793	1462	1377	1332	2663	3374	2575	3500	3258	3216	2661	1555	1716	1638	1511	1883	1422	1467	1334	1226	1309	1414
ENSMUSG00000001240_Ramp2	218	143	219	296	334	305	287	223	250	380	485	399	661	438	495	613	222	447	231	277	413	232	203	210	248	247	242
ENSMUSG00000001247_Lsr	82	120	44	87	124	93	68	38	64	186	272	122	196	173	179	172	78	87	128	98	111	49	76	55	73	54	71
ENSMUSG00000001248_Gramd1a	4543	9264	3872	11363	9586	11566	11441	10915	11287	12755	11502	10797	12012	11470	11626	10247	11718	10045	9500	11031	11428	10737	12180	11107	9492	8969	10389
ENSMUSG00000001249_Hpn	70	36	3	14	33	13	21	25	25	9	9	26	22	10	16	10	10	15	12	6	40	15	8	6	12	10	7
ENSMUSG00000001260_Gabrg1	96	73	76	351	376	285	1158	1368	1526	188	114	78	368	354	396	838	1953	1373	127	199	196	710	732	940	1867	1801	1663
ENSMUSG00000001270_Ckb	7302	9936	7642	8610	6754	12012	6479	5311	5828	19029	24636	18305	18660	18643	17707	13168	6075	10589	12259	15037	9637	6830	6914	5614	5974	6705	7055
ENSMUSG00000001280_Sp1	2435	3685	1940	3182	3551	3434	2658	2227	2434	3581	3750	4247	3799	3237	3245	1989	2215	2022	3472	3789	3965	2188	2509	2450	2024	1731	1856
ENSMUSG00000001281_Itgb7	13	22	19	13	30	2	14	9	12	28	20	11	9	11	17	22	27	16	15	12	26	5	15	16	18	11	6
ENSMUSG00000001285_Myg1	834	1113	720	979	918	984	732	677	676	1394	1388	1302	1148	1116	935	802	871	847	999	1323	1213	841	898	819	764	658	912
ENSMUSG00000001288_Rarg	357	347	312	199	865	117	243	213	227	359	263	641	824	355	415	430	277	285	212	112	838	175	201	165	243	231	285
ENSMUSG00000001289_Pfdn5	19174	7035	13241	4422	4490	4316	5204	5850	6742	3779	3052	3850	2874	2834	2646	2379	5323	3823	4570	6421	6069	5568	6404	6328	5434	4033	4919
ENSMUSG00000001300_Efnb2	2257	2832	1041	4605	3356	3777	3888	3067	2610	6093	6063	3453	9355	8337	7706	5920	2549	3617	4622	3947	2995	3728	3843	3886	2565	2675	2961
ENSMUSG00000001305_Rrp15	1554	954	1109	849	963	747	700	701	756	802	726	1053	739	657	626	463	784	631	881	1102	1090	688	888	867	686	610	732
ENSMUSG00000001313_Rnd2	3395	3020	2283	3748	2371	3228	2125	2031	2444	3908	3551	3092	3432	3135	2987	1455	2338	2242	3593	4353	2923	2882	2708	2545	2247	1664	2217
ENSMUSG00000001323_Srr	713	691	451	1292	1227	1185	1466	1584	1551	999	919	872	1150	1201	1026	976	1645	1192	1073	1258	1168	1107	1470	1605	1699	1318	1518
ENSMUSG00000001333_Sync	28	39	8	24	61	26	21	12	36	11	20	23	34	43	35	32	36	43	15	15	59	13	9	30	56	21	24
ENSMUSG00000001334_Fndc5	19	47	17	169	379	223	279	371	501	99	168	88	222	201	277	406	562	535	109	77	230	232	268	192	508	462	507
ENSMUSG00000001348_Acp5	675	585	918	3	13	15	6	3	2	9	9	273	23	3	2	52	10	3	30	28	48	4	12	10	19	5	6
ENSMUSG00000001349_Cnn1	14	39	13	9	32	4	18	4	9	8	16	54	3	18	9	17	14	12	13	12	67	12	8	2	18	16	13
ENSMUSG00000001366_Fbxo9	565	850	609	1142	1270	1174	1427	1478	1764	1014	1191	903	1646	1434	1702	1766	1700	1962	889	1073	1291	1367	1537	1428	1773	1691	2097
ENSMUSG00000001376_Vps50	1444	1796	1270	2415	2355	2208	2716	2432	2519	2118	1854	2033	2172	2057	1999	1880	2915	2544	2192	2961	2771	2458	2774	2721	2613	2927	3056
ENSMUSG00000001380_Hars	1060	1190	1111	2008	1981	2138	2233	1764	1944	2121	2339	2031	2644	2434	2594	2392	1800	2562	1822	2601	2381	1874	1985	1768	1695	1883	2199
ENSMUSG00000001383_Zmat2	6329	3686	4689	3964	3803	3878	3344	3508	3689	3650	2881	3597	2963	3142	2755	2191	3338	2952	3990	5455	4977	4039	4140	4091	3058	2738	3038
ENSMUSG00000001403_Ube2c	6091	3204	3603	1592	1544	1653	742	562	609	3119	3438	4527	1888	1622	1277	521	420	452	3326	3632	2414	988	1083	1113	350	330	427
ENSMUSG00000001415_Smg5	2360	5199	1810	4910	4962	5001	4333	3351	3754	6509	6503	5571	5880	5248	5340	3895	3650	4223	4697	5060	5275	3503	4173	3479	3158	3330	3805
ENSMUSG00000001416_Cct3	5158	5526	4586	7353	6645	7796	5753	4450	4460	8832	9486	10203	8634	8068	7676	6020	4569	6199	8543	11476	9042	5488	5923	5375	4353	4576	5209
ENSMUSG00000001418_Glmp	597	530	424	606	650	585	530	355	426	836	905	763	984	708	876	550	463	527	639	605	871	411	464	379	368	374	370
ENSMUSG00000001419_Mef2d	854	1634	531	2025	2060	1872	2022	1601	1689	2666	3266	1894	4190	4103	4071	3775	2246	2418	1750	1591	1738	1786	1811	1640	1996	2107	2132
ENSMUSG00000001420_Tmem79	112	106	82	46	58	56	40	32	47	45	31	41	46	33	19	19	23	35	64	74	64	30	24	22	54	20	18
ENSMUSG00000001424_Snd1	992	1291	956	1284	1493	2030	1139	942	949	2291	4094	2188	4897	4065	4049	3474	1055	1991	1485	1445	1606	944	1087	986	1146	1298	1218
ENSMUSG00000001435_Col18a1	1689	2363	1121	695	929	717	362	303	367	1776	4519	2279	3719	2281	2661	1379	459	536	983	925	1379	354	391	356	332	310	342
ENSMUSG00000001436_Slc19a1	326	490	338	714	755	632	766	580	693	854	977	707	1057	911	1086	854	949	828	610	576	814	607	631	695	690	718	703
ENSMUSG00000001440_Kpnb1	6202	10015	5078	7381	7794	9708	5639	4346	4459	12084	17170	15454	15107	13863	13321	8458	4140	6575	10009	10123	10331	5296	5708	4744	4185	4669	4750
ENSMUSG00000001441_Npepps	2181	3893	2011	5044	4574	6442	4786	4144	4591	6504	8517	5635	9779	9306	8809	7884	5112	5994	5237	5733	5547	4644	5159	4599	4434	5039	4993
ENSMUSG00000001444_Tbx21	6	0	2	4	3	2	6	2	8	4	2	2	1	6	11	2	4	14	6	0	2	2	5	2	0	12	2
ENSMUSG00000001445_Mrpl10	927	812	711	914	833	948	725	791	914	920	1048	876	948	842	982	784	665	661	691	815	908	564	618	518	584	463	667
ENSMUSG00000001467_Cyp51	3618	3985	3125	4723	4291	5798	4780	3704	4303	5607	6528	6920	6360	6045	6258	6109	4134	5718	5073	6915	6192	4220	4297	3973	4378	5123	5184
ENSMUSG00000001472_Tcf25	2846	5518	2455	9127	9056	9661	9627	8780	9834	8882	10741	7054	13522	12728	13369	12311	10353	11396	6977	7903	9494	8759	9230	7887	9971	10052	10592
ENSMUSG00000001473_Tubb6	480	480	611	292	652	354	168	87	121	394	590	1105	745	383	420	303	144	249	277	274	839	147	203	98	146	148	116
ENSMUSG00000001482_Def8	535	1036	476	1589	1728	1734	1579	1451	1492	1809	1913	1425	2316	2332	2243	1829	1789	2018	1275	1422	1759	1543	1766	1397	1707	1732	1840
ENSMUSG00000001493_Meox1	24	4	4	10	50	18	14	10	14	4	22	23	55	0	16	12	14	40	8	3	56	22	16	14	14	36	14
ENSMUSG00000001494_Sost	8	2	24	0	12	4	0	0	6	4	22	14	6	4	2	6	0	8	14	12	28	8	0	8	2	6	6
ENSMUSG00000001496_Nkx2-1	1411	1249	197	1434	1234	1275	743	469	212	3437	1521	668	1895	1895	1612	636	324	416	1994	2439	537	748	836	682	328	584	294
ENSMUSG00000001497_Pax9	19	1	4	0	280	2	0	2	2	0	2	3	22	1	0	0	0	0	20	0	73	1	2	0	2	0	0
ENSMUSG00000001504_Irx2	643	1916	1650	994	1226	1752	872	710	953	1123	2460	3019	1521	1399	1550	1013	947	1125	848	1142	2252	804	917	778	607	624	748
ENSMUSG00000001506_Col1a1	3079	3507	2549	241	8007	357	328	138	243	2091	5859	7027	99688	2825	5226	15898	274	824	317	324	6428	149	389	276	883	307	423
ENSMUSG00000001507_Itga3	220	280	124	633	677	686	879	735	1080	507	951	390	1331	1352	1375	1755	1282	1145	375	438	650	806	810	777	1024	1290	1050
ENSMUSG00000001508_Sgca	6	1	14	4	24	2	8	2	12	4	4	8	14	0	0	12	2	7	2	2	10	6	4	4	2	1	2
ENSMUSG00000001510_Dlx3	12	20	0	2	38	6	2	0	0	2	12	20	85	6	8	8	0	2	2	0	21	2	2	0	1	0	8
ENSMUSG00000001517_Foxm1	1906	4250	1358	1909	1771	1612	965	676	602	4068	3725	4057	2514	2263	2002	783	575	700	2614	2175	1447	1042	1082	1057	484	482	527
ENSMUSG00000001518_Itfg2	621	1100	524	965	1017	1068	936	751	849	1183	1080	1020	1323	1247	1101	914	841	941	853	976	1099	828	851	838	754	849	986
ENSMUSG00000001520_Nrip2	147	283	74	291	289	317	272	331	297	335	306	241	321	343	332	243	396	257	272	297	312	295	268	280	285	337	355
ENSMUSG00000001521_Tulp3	811	1384	647	1267	1361	1157	1111	998	1117	1393	1438	1528	1810	1406	1330	1091	1182	1124	934	997	1370	1026	1033	994	1080	925	1130
ENSMUSG00000001524_Gtf2h4	265	369	222	370	375	382	307	190	295	429	622	552	538	570	546	356	287	385	491	502	512	320	326	350	219	307	361
ENSMUSG00000001525_Tubb5	29961	30562	27615	60649	54533	71918	58509	45710	45259	76562	98585	62896	105493	102033	97151	80258	42021	65291	54395	67104	61897	51587	53248	51012	45847	51194	51947
ENSMUSG00000001542_Ell2	875	685	1298	121	352	115	194	143	347	81	121	311	194	104	116	119	150	127	85	136	215	65	146	131	134	92	104
ENSMUSG00000001552_Jup	520	503	354	778	946	1100	763	654	619	1233	2615	851	3408	2816	3142	3014	629	1246	512	669	795	605	668	531	587	752	774
ENSMUSG00000001555_Fkbp10	414	386	341	195	774	239	222	131	129	384	677	667	1542	519	590	501	110	229	185	225	828	165	131	124	97	93	129
ENSMUSG00000001558_Klhl10	35	34	7	54	51	22	37	39	45	35	25	47	47	23	29	41	58	34	25	20	52	36	21	45	53	22	44
ENSMUSG00000001566_Mnx1	0	0	0	0	0	6	0	0	0	0	0	0	4	0	0	0	2	0	0	0	0	0	0	0	0	0	0
ENSMUSG00000001569_Nom1	593	996	506	1045	1059	1094	929	862	774	1274	1295	1379	1412	1237	1153	973	791	995	1046	1300	1215	907	937	862	754	822	928
ENSMUSG00000001576_Ergic1	1539	2069	1233	3157	3265	3242	3152	2495	2497	4290	5009	3456	5866	5308	5165	4498	2983	3649	3199	2975	2999	2676	2850	2507	2774	3075	3083
ENSMUSG00000001583_Tnk1	38	22	11	19	33	11	11	8	18	12	18	24	21	8	4	15	22	12	21	16	14	9	24	6	4	16	13
ENSMUSG00000001588_Acap1	43	85	62	72	94	50	37	53	55	80	54	82	35	29	46	47	44	42	62	49	62	37	39	53	43	60	21
ENSMUSG00000001604_Tcea3	51	13	34	4	56	17	10	6	11	7	18	22	73	8	8	8	20	26	8	11	113	6	11	6	24	10	11
ENSMUSG00000001622_Csn3	2	0	2	0	4	2	0	0	0	0	0	0	0	4	0	2	0	0	0	0	0	0	0	0	0	0	0
ENSMUSG00000001627_Ifrd1	1454	1450	1356	1436	1314	1272	1376	1341	1375	1528	1313	1577	1363	1264	1201	1049	1253	1294	1333	1881	1528	1225	1293	1224	1093	1004	1266
ENSMUSG00000001630_Stk38l	400	719	388	669	788	775	664	619	642	674	735	875	715	761	695	518	699	760	688	832	852	689	664	592	531	520	632
ENSMUSG00000001632_Brpf1	1093	2178	825	1750	1811	1829	1413	1150	1185	2391	2672	2232	2497	2402	2229	1598	1275	1327	1714	1711	1660	1160	1420	1349	1106	1074	1275
ENSMUSG00000001642_Akr1b3	970	1029	913	901	961	893	758	639	751	959	1134	1748	1021	1033	1005	914	709	912	1061	1310	1385	787	739	739	742	708	747
ENSMUSG00000001655_Hoxc13	12	14	6	0	0	0	0	0	0	10	0	4	1	0	0	0	0	0	0	0	4	0	0	0	0	0	0
ENSMUSG00000001656_Hoxc11	11	0	7	0	0	0	0	0	0	0	0	0	0	0	0	0	0	0	0	0	0	0	0	0	0	0	0
ENSMUSG00000001657_Hoxc8	87	2	10	0	0	0	0	0	0	2	0	0	0	0	0	0	0	0	0	0	0	0	0	0	0	0	0
ENSMUSG00000001661_Hoxc6	5	2	0	0	0	10	5	0	22	2	0	0	0	0	68	0	6	4	0	0	0	0	0	0	8	0	0
ENSMUSG00000001663_Gstt1	103	44	137	143	204	92	168	204	253	66	96	106	131	92	146	214	200	249	80	97	179	140	136	130	202	164	203
ENSMUSG00000001665_Gstt3	29	11	12	3	54	2	3	7	6	9	2	20	39	6	13	12	7	2	2	0	47	0	7	2	3	1	3
ENSMUSG00000001666_Ddt	242	155	247	123	146	135	136	90	106	121	111	140	88	84	107	81	106	89	101	132	163	90	87	83	87	76	91
ENSMUSG00000001670_Tat	0	0	0	0	0	0	4	0	0	4	2	0	0	4	6	2	0	0	0	0	0	5	0	2	0	4	0
ENSMUSG00000001672_Marveld3	74	27	20	31	60	42	34	43	27	44	45	36	56	45	53	45	34	53	30	29	70	51	28	45	50	37	38
ENSMUSG00000001674_Ddx18	889	854	770	1115	991	1103	724	710	577	1130	1567	1539	1211	1112	1042	802	585	844	1166	1461	1318	780	898	795	630	584	679
ENSMUSG00000001687_Ubl3	2454	2001	1440	2110	2170	2139	2167	1916	2192	2209	1922	1759	2398	2257	2269	2261	2180	2507	2038	2419	2310	2172	1953	2104	2122	2029	2271
ENSMUSG00000001700_Gramd3	417	372	488	183	411	238	299	222	275	236	224	523	294	172	180	253	371	333	258	286	557	189	216	189	340	278	299
ENSMUSG00000001707_Eef1e1	5100	2276	3444	1980	1900	1881	2119	2353	2585	1676	1315	1536	1329	1342	1385	1270	2422	2007	2017	2934	2124	2554	2427	2433	2372	1920	2413
ENSMUSG00000001729_Akt1	2744	4925	2815	8432	7658	8607	7230	5970	6072	10345	12045	8254	13227	12136	12551	9574	5997	9178	7803	7825	8721	6861	7188	6128	6002	6512	7335
ENSMUSG00000001739_Cldn15	30	52	20	23	15	34	12	15	4	26	32	33	31	20	21	11	11	18	41	38	25	25	36	27	9	18	24
ENSMUSG00000001741_Il16	17	31	10	37	48	28	50	28	16	59	54	48	46	18	36	35	39	34	18	18	74	22	28	18	14	24	47
ENSMUSG00000001750_Tcirg1	542	632	307	492	761	363	470	383	417	615	512	728	598	543	444	523	516	518	365	299	772	362	472	354	527	468	439
ENSMUSG00000001751_Naglu	174	292	158	212	250	219	200	179	206	298	354	239	451	393	378	359	275	275	135	179	250	196	192	122	196	255	205
ENSMUSG00000001755_Coasy	757	1039	639	980	809	1040	790	637	697	1218	1276	1175	1312	1231	1212	934	679	891	911	1065	1104	716	799	691	555	682	616
ENSMUSG00000001761_Smo	1869	3616	1338	2013	2379	2106	1064	638	836	3782	4043	4285	3555	2827	2446	1208	789	1126	2803	2455	2865	1020	1117	907	595	795	742
ENSMUSG00000001763_Tspan33	344	525	537	253	261	252	253	293	320	234	259	327	317	249	274	302	336	350	169	188	232	192	252	210	311	267	320
ENSMUSG00000001767_Crnkl1	1197	1166	952	1573	1463	1495	1202	1070	879	1586	1797	1877	1495	1515	1470	920	820	1023	1864	2411	1808	1275	1231	1356	874	788	957
ENSMUSG00000001768_Rin2	495	462	343	642	957	737	568	470	563	609	726	722	1102	788	930	696	553	685	483	480	1087	489	460	466	497	579	506
ENSMUSG00000001773_Folh1	3	6	4	36	27	24	21	35	77	7	6	4	12	11	16	62	103	92	8	12	2	14	30	31	99	52	78
ENSMUSG00000001774_Chordc1	5538	4934	4815	4803	4617	4466	4329	4836	4654	4066	3474	5400	3686	3362	3392	2729	4877	3741	4490	6079	5937	4182	5052	5272	4455	3937	4643
ENSMUSG00000001783_Rtcb	2156	1970	1804	3210	3286	3472	3064	2459	2302	3549	3926	3672	4220	3877	3836	2980	2184	3074	3250	4186	3627	2643	2733	2517	2219	2306	2409
ENSMUSG00000001785_Pwp1	1095	1218	982	1647	1459	1690	1531	1115	1169	1667	1805	2120	1870	1688	1531	1247	1212	1527	1895	2149	2023	1464	1444	1500	1130	1265	1331
ENSMUSG00000001786_Fbxo7	343	583	232	1120	979	1306	1372	1303	1493	974	1317	571	2408	2352	2423	2543	1507	1961	736	766	1001	1065	1195	1186	1660	1613	1454
ENSMUSG00000001794_Capns1	1351	1332	1101	1909	2043	2456	2134	1860	1999	2407	3409	2539	3945	3581	3754	3160	2323	2939	1944	2707	3359	2083	2270	2015	2010	2141	2231
ENSMUSG00000001802_Lrp3	1685	3978	1587	4292	3351	4441	4203	3231	3665	5571	5825	4386	6596	6456	6808	5547	3466	4149	2953	3155	3287	2959	3015	2411	2366	3093	3141
ENSMUSG00000001804_Dsg4	0	0	1	0	0	0	0	0	2	0	0	0	0	0	0	0	0	0	0	0	0	0	0	0	0	0	2
ENSMUSG00000001815_Evx2	194	168	220	100	79	238	88	60	78	9	267	466	158	125	221	100	43	136	15	15	303	60	60	66	36	38	68
ENSMUSG00000001819_Hoxd13	1243	1	0	5	2	2	6	0	0	4	1	6	0	0	4	4	4	0	0	0	4	4	0	5	0	0	0
ENSMUSG00000001823_Hoxd12	279	0	0	0	0	0	0	0	0	0	0	0	0	0	0	0	0	0	0	0	0	0	0	0	0	0	0
ENSMUSG00000001827_Folr1	190	87	76	95	79	108	159	81	91	119	142	70	253	143	184	187	139	158	105	134	182	104	112	63	69	99	86
ENSMUSG00000001829_Clpb	496	734	329	1103	999	1133	1081	1069	1116	1202	1512	984	1815	1781	1768	1733	1246	1378	828	906	960	862	844	875	1122	1104	1113
ENSMUSG00000001833_Septin7	15008	10249	11575	9646	10392	8950	9411	10050	10573	7676	6375	9306	7085	6665	6551	5633	11037	8215	9869	12727	12278	9245	10413	11004	10096	8920	10171
ENSMUSG00000001844_Zdhhc4	714	848	503	935	944	971	1059	911	891	1045	1051	1030	1013	925	987	657	1011	877	807	931	1025	803	964	936	854	797	933
ENSMUSG00000001847_Rac1	3522	3397	3016	5427	5692	6098	5682	4811	4811	7119	8550	6633	10068	8713	8806	7885	5115	7150	5273	5787	6214	4540	5106	4628	5080	4872	5836
ENSMUSG00000001855_Nup214	575	1045	440	1035	1054	1056	1006	737	841	1525	2441	1413	2633	2324	2194	1644	996	1035	1057	957	976	743	840	816	904	786	911
ENSMUSG00000001864_Aif1l	1257	1446	728	1335	1291	1263	949	837	755	1893	1774	1519	1609	1365	1360	705	767	938	1633	1726	1472	1048	1194	1035	718	689	887
ENSMUSG00000001865_Cpa3	90	54	77	21	371	4	60	4	16	9	4	4	74	6	32	2	18	28	8	2	76	12	507	108	17	0	5
ENSMUSG00000001870_Ltbp1	330	372	314	191	609	191	171	114	117	310	897	360	1137	597	702	354	140	162	259	153	520	152	172	226	90	74	114
ENSMUSG00000001891_Ugp2	2338	1470	1929	1674	2098	1742	1951	1762	2135	1501	1377	1845	1539	1365	1393	1436	1877	1924	1616	1810	2223	1567	1811	1718	1788	1572	1870
ENSMUSG00000001901_Kcnh6	6	21	16	89	139	116	175	162	218	58	88	48	201	155	184	235	189	181	48	97	179	116	111	120	161	168	218
ENSMUSG00000001909_Trmt1	1401	1963	876	1998	2014	1765	2257	1965	2251	2280	1981	2112	2508	2254	2366	1993	2378	2088	1802	1745	2152	2004	2001	1946	2341	2440	2518
ENSMUSG00000001910_Nacc1	1402	2694	1160	2620	2580	3062	2119	1494	1659	4327	5773	4417	5575	5204	5007	3427	1874	2624	3157	2653	2777	1983	2013	1871	1629	1908	2027
ENSMUSG00000001911_Nfix	491	895	208	4550	3002	3259	5168	3967	3615	3651	8630	1373	22462	20805	19383	15956	5134	8150	2599	1629	1296	3881	3941	3845	3843	4118	5490
ENSMUSG00000001918_Slc1a5	970	1643	652	551	689	508	322	258	289	1117	958	1155	735	583	641	467	424	386	792	654	630	361	377	394	367	316	277
ENSMUSG00000001924_Uba1	3593	6473	3779	10176	9116	14341	8887	6701	6962	17008	28696	13207	31131	30882	29543	22454	6895	12786	10713	12328	10435	8345	8402	7597	7257	8395	8588
ENSMUSG00000001930_Vwf	263	371	327	75	192	57	109	70	78	322	1017	376	960	529	829	1040	305	294	137	106	404	127	106	83	328	406	251
ENSMUSG00000001942_Siae	138	173	43	237	244	264	271	235	286	238	368	362	475	442	454	454	287	412	168	276	284	232	233	190	292	313	299
ENSMUSG00000001943_Vsig2	56	31	20	107	89	62	96	94	116	53	97	103	106	90	71	111	138	112	72	53	103	75	114	71	139	141	113
ENSMUSG00000001946_Esam	220	200	196	362	338	348	281	227	266	489	647	357	791	554	678	669	307	332	284	235	480	259	270	244	314	308	257
ENSMUSG00000001948_Spa17	797	279	417	153	118	177	104	128	146	103	94	181	90	66	92	48	111	68	166	218	207	143	164	130	97	113	99
ENSMUSG00000001962_Fam50a	552	698	449	884	851	920	831	682	674	982	1288	1073	1172	1161	1102	1022	701	869	854	1030	959	662	838	706	640	654	668
ENSMUSG00000001964_Emd	1446	1306	1079	1290	1176	1318	975	888	871	1839	1847	1895	1794	1619	1470	1183	818	1070	1470	1838	1685	1020	1077	862	739	823	829
ENSMUSG00000001983_Taco1	154	194	146	207	199	200	173	149	154	280	397	364	340	328	301	245	162	230	219	307	335	200	180	142	173	180	164
ENSMUSG00000001985_Grik3	628	901	284	2616	2022	2673	2533	1969	2032	4658	4766	1340	8882	9061	8815	6475	2895	4136	2218	2171	1777	2561	2766	2400	2386	3128	2588
ENSMUSG00000001986_Gria3	346	600	321	1417	1382	1464	1536	1670	1849	833	1204	624	2188	1930	1926	1961	1917	1980	851	1067	1738	1527	1615	1672	1921	1772	1963
ENSMUSG00000001988_Npas1	39	103	18	268	177	190	468	560	514	226	177	53	299	375	333	654	525	516	123	135	158	363	286	216	442	416	504
ENSMUSG00000001995_Sipa1l2	888	1640	889	2045	1807	2427	1495	1227	1327	3380	5090	2875	6414	6162	5752	3359	1415	1889	2074	2054	2060	1625	1688	1450	1138	1307	1493
ENSMUSG00000001998_Ap4e1	926	1420	763	1605	1594	1627	1708	1483	1666	1330	1236	1397	1582	1400	1343	1051	1720	1391	1294	1494	1732	1437	1602	1634	1574	1479	1626
ENSMUSG00000001999_Blvra	305	325	236	400	349	316	387	352	405	281	317	286	353	306	376	259	407	333	299	423	557	408	445	423	389	360	397
ENSMUSG00000002006_Pdzd4	756	1407	607	3918	3426	4749	4524	3598	3843	4726	5594	2221	7914	8501	8637	7514	4847	7379	3238	3969	3915	3987	4246	3317	4365	5652	5232
ENSMUSG00000002007_Srpk3	6	12	0	2	73	10	29	34	9	23	23	8	36	10	20	27	46	23	15	26	59	29	30	21	22	31	31
ENSMUSG00000002010_Idh3g	2035	2073	1680	3155	2938	2959	2888	2267	2724	2872	3263	2979	3032	2935	2807	2229	2558	2831	2974	3738	3482	2641	2724	2449	2326	2406	2778
ENSMUSG00000002012_Pnck	361	561	260	1959	1754	1862	2523	2395	2810	1575	1498	639	2226	2236	2506	2778	3037	2898	1140	1533	1746	2457	2561	1966	2649	2676	2974
ENSMUSG00000002014_Ssr4	4528	2015	3345	1613	1970	1389	1554	1501	1781	1491	1275	1561	1349	1162	1212	970	1605	1433	1442	1956	2263	1623	1739	1639	1652	1337	1694
ENSMUSG00000002015_Bcap31	837	875	721	1026	1172	1059	993	851	955	966	1038	1550	1278	940	997	1076	955	1178	1044	1357	1883	912	893	801	830	950	935
ENSMUSG00000002017_Fam98a	1161	1579	843	2084	1940	1952	2046	1767	1948	1881	1965	2110	2344	2193	2122	1608	2017	1907	1832	2329	2345	1961	2203	1965	1881	1620	1742
ENSMUSG00000002020_Ltbp2	2	2	2	26	210	15	36	27	36	14	13	14	243	27	44	72	49	41	28	14	77	25	52	16	41	22	55
ENSMUSG00000002028_Kmt2a	5081	10977	4197	9794	9449	10045	9784	9343	9630	12458	14669	10189	17788	17379	16658	12255	12721	9458	8720	8298	8798	8928	9896	9771	11020	10216	10712
ENSMUSG00000002031_Ift46	1466	1383	1187	2683	2316	2521	2285	1981	2215	2102	1970	1793	2379	2252	2060	1501	1556	1636	1793	2255	2240	1767	1869	1912	1493	1436	1670
ENSMUSG00000002032_Tmem25	61	273	96	366	317	353	486	549	669	345	304	240	415	423	530	450	864	587	261	311	382	474	534	393	647	669	731
ENSMUSG00000002033_Cd3g	25	6	4	0	0	0	0	0	0	0	0	0	0	0	0	0	0	0	0	4	2	0	0	0	0	0	0
ENSMUSG00000002043_Trappc6a	466	300	353	297	276	247	215	121	174	295	325	334	237	208	229	151	160	177	267	306	383	225	219	162	164	169	157
ENSMUSG00000002052_Supt6	1235	2237	1191	2821	2662	3404	2488	1929	1982	4174	6516	3779	7691	7094	6962	5018	2097	3181	2852	2804	2997	2303	2434	2060	2161	2457	2300
ENSMUSG00000002055_Spag5	1686	3497	1321	1390	1535	1286	712	476	526	2797	2735	3395	1661	1461	1362	643	488	472	2288	2319	1543	836	873	858	453	377	422
ENSMUSG00000002057_Foxn1	0	0	0	0	2	0	2	0	3	0	0	0	0	0	0	0	0	1	0	0	0	2	0	0	0	1	0
ENSMUSG00000002058_Unc119	1226	1121	1040	1197	1189	1334	1080	1035	1195	1550	1605	1342	1497	1502	1628	1279	1065	1485	1236	1513	1581	1189	1149	1042	1031	964	1186
ENSMUSG00000002059_Rab34	928	1081	789	1333	1441	1020	1267	1157	1321	1207	1098	1241	1537	1381	1221	1185	1416	1367	881	1064	1656	1139	1238	1036	1273	1443	1604
ENSMUSG00000002064_Sdf2	1859	1396	1388	1534	1601	1489	1500	1441	1778	1118	993	1297	1172	1092	1049	964	1489	1459	1233	1768	2070	1548	1445	1444	1459	1268	1385
ENSMUSG00000002068_Ccne1	555	575	420	274	339	275	178	169	167	592	572	655	370	306	312	208	163	207	357	375	470	193	209	170	120	127	143
ENSMUSG00000002076_Hsf2bp	22	8	4	8	22	8	16	11	27	16	6	28	13	25	20	13	18	12	14	8	16	18	11	17	29	18	14
ENSMUSG00000002083_Bbc3	244	267	253	341	303	439	417	364	438	535	648	342	827	760	803	952	528	920	390	466	538	477	395	371	399	728	663
ENSMUSG00000002100_Mybpc3	7	0	2	16	4	0	6	4	6	0	2	4	4	7	4	4	4	16	4	8	8	20	7	9	6	6	7
ENSMUSG00000002102_Psmc3	3311	3377	3181	3727	3820	4158	3356	2634	2984	4156	4624	5125	4557	4094	3981	3399	2481	3534	4420	6037	5286	3058	3497	2918	2539	2621	2995
ENSMUSG00000002103_Acp2	1047	1584	987	2099	1924	2275	1815	1519	1603	2110	2444	2115	2630	2434	2239	2048	1849	1819	1763	2316	2427	1598	1780	1633	1549	1711	1694
ENSMUSG00000002104_Rapsn	45	27	34	23	63	13	22	17	25	26	22	35	36	11	26	19	22	18	31	14	44	24	24	14	30	21	30
ENSMUSG00000002105_Slc39a13	305	571	213	742	924	699	770	622	703	752	716	751	1069	857	821	687	723	700	550	695	987	606	684	606	566	738	657
ENSMUSG00000002107_Celf2	4256	5107	2591	18770	13676	15313	23243	21858	20993	17366	17659	8131	29586	29349	26298	26159	22259	22366	14929	15046	10274	20124	22668	23284	23087	21338	24771
ENSMUSG00000002108_Nr1h3	58	62	35	46	56	56	92	73	49	37	68	40	47	67	57	59	79	85	63	44	75	60	83	59	76	66	51
ENSMUSG00000002109_Ddb2	310	361	220	466	523	371	436	467	541	466	397	305	407	420	352	328	716	395	374	395	573	499	510	514	460	486	526
ENSMUSG00000002111_Spi1	82	70	91	71	76	55	49	46	35	59	78	86	110	38	50	81	40	80	42	42	175	36	28	56	40	14	24
ENSMUSG00000002129_Sf3a1	1973	2946	1691	2571	2287	3369	2192	1532	1809	4237	6887	3840	6709	6610	6006	4139	1819	2652	2585	2631	2397	1906	2236	2097	1881	1849	1924
ENSMUSG00000002147_Stat6	297	217	199	159	345	161	174	131	104	214	248	357	394	190	210	209	153	143	122	114	378	84	155	128	163	141	101
ENSMUSG00000002190_Clgn	81	109	59	336	343	329	474	486	544	302	356	281	536	525	641	540	738	538	360	423	462	515	565	477	689	741	657
ENSMUSG00000002204_Napsa	56	37	33	104	72	63	65	106	98	40	52	29	69	207	58	52	91	63	46	48	62	67	66	77	82	71	88
ENSMUSG00000002205_Vrk3	427	617	409	659	586	628	500	423	458	861	885	855	916	804	770	554	449	521	644	682	661	505	458	493	353	393	477
ENSMUSG00000002210_Smg9	450	672	425	800	783	936	738	716	781	948	1263	785	1327	1286	1243	1071	970	758	676	731	752	644	762	766	718	805	818
ENSMUSG00000002221_Paxip1	1330	2330	948	1911	1914	1936	1742	1563	1521	2432	3070	2682	2560	2375	2524	1793	1522	1610	2216	2240	2224	1809	1988	1810	1596	1460	1749
ENSMUSG00000002222_Rmnd5a	1492	2458	1524	2674	2914	2877	2566	2223	2399	2827	3124	3544	3490	3336	3343	2753	2468	3009	2601	2829	3338	2161	2487	2317	2483	2624	2548
ENSMUSG00000002227_Mov10	348	367	124	277	441	231	265	256	297	383	450	416	624	365	383	454	397	327	334	295	460	234	301	226	441	368	389
ENSMUSG00000002228_Ppm1j	21	25	4	10	43	18	9	8	48	24	25	37	50	28	26	13	22	32	31	18	40	41	31	23	23	44	49
ENSMUSG00000002233_Rhoc	1625	919	954	724	1225	619	552	438	478	836	888	1508	1088	689	814	564	526	649	837	971	1943	485	622	402	456	435	499
ENSMUSG00000002240_Prr27	0	0	2	0	0	0	0	0	0	0	0	0	0	0	0	0	0	0	0	0	0	0	0	0	0	0	0
ENSMUSG00000002249_Tead3	994	1673	879	919	1159	762	512	451	468	1309	1238	1426	973	846	703	339	483	421	768	757	1097	468	584	450	404	341	381
ENSMUSG00000002250_Ppard	172	450	185	339	369	364	285	258	299	558	797	536	983	740	866	604	314	336	332	226	374	288	305	262	317	263	278
ENSMUSG00000002257_Def6	21	29	17	69	121	65	47	53	18	53	74	65	152	76	75	92	70	120	48	51	104	42	68	49	59	38	50
ENSMUSG00000002265_Peg3	9518	9370	4619	9889	14954	11788	10218	9917	10277	12897	12866	11457	18871	15463	16050	11961	13492	10627	10455	11726	16049	9205	10516	9750	12982	12696	11446
ENSMUSG00000002266_Zim1	890	413	226	1317	3430	1181	2005	1929	1824	1221	514	654	2246	1379	1486	1713	2648	2171	1126	1176	3080	1550	1832	1738	2643	2930	2299
ENSMUSG00000002274_Metrn	3009	2960	2938	1088	1343	1226	1258	997	1414	1919	1581	2745	1227	1200	1256	1085	1438	1597	1732	1976	1705	1092	1068	987	1289	1078	1373
ENSMUSG00000002279_Lmf1	293	491	267	511	611	457	438	382	407	508	585	586	661	602	626	473	504	474	482	508	626	380	365	389	466	458	452
ENSMUSG00000002280_Ciao3	432	828	338	785	871	742	718	649	597	792	789	766	780	811	774	736	678	725	686	779	913	654	784	663	686	606	687
ENSMUSG00000002289_Angptl4	276	200	196	124	258	165	130	124	175	188	309	308	356	169	213	254	124	237	161	129	486	96	114	88	91	65	113
ENSMUSG00000002297_Dbf4	3786	3194	2710	1612	1573	1524	964	892	799	2418	1868	2996	1348	1211	1071	511	955	645	2804	3233	2318	1253	1247	1454	753	692	750
ENSMUSG00000002307_Daxx	864	1154	693	1264	1144	1302	1134	984	1053	1721	1675	1323	1824	1602	1819	1286	896	1226	1408	1354	1257	1074	1130	1108	900	919	1073
ENSMUSG00000002308_Cd320	882	723	684	792	748	753	735	552	608	682	600	842	668	633	616	447	654	607	692	966	887	596	709	634	543	462	572
ENSMUSG00000002319_Ipo4	528	796	357	842	812	840	966	855	899	1109	1210	978	1598	1423	1371	1495	1068	1202	622	673	955	802	886	742	860	904	919
ENSMUSG00000002320_Tm9sf1	649	1096	465	937	1028	898	765	702	653	1194	1321	1101	1442	1265	1136	933	764	957	954	925	1220	749	902	724	713	711	764
ENSMUSG00000002324_Rec8	71	35	0	26	23	18	10	13	17	429	601	360	346	413	651	268	465	344	263	284	367	384	295	273	242	350	272
ENSMUSG00000002325_Irf9	597	865	399	712	717	769	766	617	694	936	931	887	859	758	781	787	805	708	676	720	941	754	795	753	719	695	749
ENSMUSG00000002326_Gmpr2	259	274	200	376	334	294	328	264	305	329	308	370	358	259	297	263	302	290	352	428	396	258	267	312	231	214	294
ENSMUSG00000002329_Mdp1	1438	1234	1144	1078	1154	1135	1150	1014	1078	1467	1274	1468	1157	1087	1120	1015	1020	1065	1087	1573	1423	1005	1091	982	1028	911	1039
ENSMUSG00000002332_Dhrs1	588	692	457	926	908	949	922	788	741	1098	1299	1259	1489	1174	1204	963	854	1056	996	1157	1190	850	811	786	757	830	837
ENSMUSG00000002341_Ncan	1583	3164	1507	3948	3053	5437	3856	3234	3344	8461	14096	6216	23158	23308	23161	18025	4958	7833	5185	5940	4614	4331	4568	4289	4336	5409	5085
ENSMUSG00000002342_Tmem161a	701	887	473	834	857	819	798	619	694	1216	1091	1125	1282	1135	1194	996	889	925	955	986	1058	775	880	744	651	679	781
ENSMUSG00000002343_Armc6	346	686	486	1224	1119	1400	1484	1461	1463	1272	1362	787	1689	1568	1849	2086	1520	1961	858	1104	1157	1352	1311	1153	1316	1471	1542
ENSMUSG00000002345_Borcs8	1013	676	776	697	595	660	597	686	751	683	618	733	681	596	673	613	798	607	761	872	978	711	793	789	627	613	660
ENSMUSG00000002346_Slc25a42	245	461	199	891	821	639	979	935	1058	612	635	368	894	833	819	908	1218	979	434	350	564	630	799	770	988	916	967
ENSMUSG00000002365_Snx9	462	455	384	298	527	374	249	191	257	478	597	639	623	443	443	328	321	314	380	335	719	244	237	267	262	282	279
ENSMUSG00000002372_Ranbp3	2240	3423	1859	3247	3217	3328	2882	2281	2477	4384	4739	4174	4793	4508	4275	3344	2652	3025	3330	3680	3622	2599	2793	2557	2299	2477	2749
ENSMUSG00000002379_Ndufa11	1272	700	1214	677	747	763	860	795	890	837	688	749	758	738	757	671	704	818	747	1177	1170	945	856	935	747	609	763
ENSMUSG00000002384_Bmp8b	30	15	2	10	28	22	24	18	39	9	30	12	21	9	25	33	64	25	11	25	20	30	25	29	39	28	27
ENSMUSG00000002393_Nr2f6	263	494	417	335	354	419	325	204	271	640	741	996	733	653	718	582	332	607	306	389	601	283	278	178	181	338	334
ENSMUSG00000002395_Use1	4687	2199	3119	2192	2250	1910	2467	2529	3035	1678	1434	1598	1638	1611	1581	1450	2661	2083	1950	2367	2753	2790	2743	2935	2982	2246	2710
ENSMUSG00000002396_Ocel1	332	525	360	495	349	394	522	426	563	434	391	522	552	517	459	474	529	521	329	330	484	377	461	376	374	462	484
ENSMUSG00000002409_Dyrk1b	710	1552	595	1736	1528	1549	1460	1204	1316	1894	2276	1925	2364	2323	1984	1384	1564	1274	1580	1525	1519	1371	1465	1375	1156	1303	1452
ENSMUSG00000002413_Braf	2076	3656	1890	4751	4674	4725	4658	4559	4538	3707	3767	3888	4749	4651	4785	3728	5349	3983	3743	4305	4882	4058	4416	4753	4986	5084	4832
ENSMUSG00000002416_Ndufb2	552	612	496	614	583	599	817	749	829	589	592	529	585	574	601	686	972	810	637	649	837	807	846	944	875	772	825
ENSMUSG00000002428_Hltf	1310	1481	905	1895	1914	1622	1624	1439	1433	1508	1406	1866	1549	1695	1457	986	1599	1360	1971	2432	2179	1484	1810	1992	1405	1486	1512
ENSMUSG00000002455_Prpf6	794	1350	773	1706	1636	2175	1510	1231	1266	2447	3657	2337	3347	3319	2992	2366	1215	1736	1899	2152	2031	1531	1556	1475	1171	1376	1482
ENSMUSG00000002458_Rgs19	665	579	499	606	745	509	741	776	759	664	790	684	877	783	714	871	797	909	566	665	735	655	749	685	711	699	773
ENSMUSG00000002459_Rgs20	121	114	76	433	292	391	279	298	359	413	439	184	462	465	430	353	324	371	413	386	306	245	354	350	326	337	349
ENSMUSG00000002475_Abhd3	120	40	43	38	68	32	88	88	116	49	64	61	46	55	52	107	124	172	55	48	62	47	42	55	146	86	87
ENSMUSG00000002477_Snrpd1	15880	6524	11951	3297	3381	3310	2809	3142	3343	3552	2920	4320	2287	2179	2035	1598	2751	2172	4400	6241	4700	3701	4146	3945	2501	2171	2462
ENSMUSG00000002486_Tchp	587	1031	385	778	805	890	596	465	513	1067	1125	1107	983	1003	941	649	618	535	742	704	821	635	626	565	499	532	515
ENSMUSG00000002489_Tiam1	685	1075	424	1545	1657	1659	1588	1322	1236	2044	2431	1414	2755	2694	2745	2230	1371	1597	1276	1271	1609	1179	1264	1146	1240	1531	1299
ENSMUSG00000002496_Tsc2	1767	3373	1466	3630	3301	3410	3036	2707	2797	4925	5944	4270	7098	6771	6971	5169	3771	3752	3393	3149	3663	3232	3527	3013	2793	3381	3400
ENSMUSG00000002500_Rpl3l	2	1	5	8	2	3	2	2	2	2	5	2	2	0	3	2	6	1	2	2	2	2	2	5	6	0	7
ENSMUSG00000002504_Slc9a3r2	229	311	192	346	508	364	521	443	500	477	678	606	1061	724	899	1103	618	928	289	217	611	442	422	348	521	570	601
ENSMUSG00000002524_Puf60	2592	3416	2392	3553	3263	4588	3027	2266	2396	5698	7095	5516	6209	6414	5888	4678	2515	3869	3974	5067	4518	2834	2818	2504	2251	2457	2860
ENSMUSG00000002546_Golga2	946	1679	747	2291	2619	2360	2236	1773	2033	2687	3598	2186	4095	3720	3643	3052	2071	2569	1971	1964	2342	2033	2057	1683	1800	2177	2116
ENSMUSG00000002550_Uck1	1083	1849	993	2397	2316	2324	2453	2061	2293	1395	1503	1212	1622	1381	1487	1421	1207	1544	1066	1147	1189	1055	1113	967	1115	1112	1207
ENSMUSG00000002565_Scin	69	7	2	0	81	0	0	0	0	2	0	2	30	1	0	6	0	2	6	2	44	0	0	2	0	0	2
ENSMUSG00000002578_Ikzf4	316	620	277	1366	1222	1664	1532	1405	1434	1506	1868	904	2272	2274	2306	1882	1692	1641	1127	1204	1525	1402	1450	1311	1387	1588	1504
ENSMUSG00000002580_Mien1	322	156	258	241	149	200	229	323	344	208	175	157	195	232	182	253	311	259	252	310	318	267	316	307	289	190	263
ENSMUSG00000002588_Pon1	10	2	1	13	47	2	12	10	2	4	0	4	7	2	2	0	19	10	2	9	0	4	8	6	13	8	8
ENSMUSG00000002602_Axl	670	943	459	681	1295	692	385	354	385	1126	1381	1167	1541	1002	1103	748	408	534	739	713	1320	330	382	321	399	416	315
ENSMUSG00000002603_Tgfb1	127	84	142	95	146	119	68	74	80	131	306	192	422	268	265	261	83	114	94	60	131	92	55	35	88	82	67
ENSMUSG00000002608_Ccdc97	797	1383	573	1152	1076	1484	859	717	774	2010	2689	1716	2710	2671	2555	1770	761	1112	1323	1129	1120	828	957	694	718	841	733
ENSMUSG00000002617_Zfp40	1907	1676	1548	1972	1925	1854	2590	2538	2849	1413	1073	1198	1512	1432	1386	1499	2945	1993	1633	2100	1768	2071	2363	2904	2817	2357	2698
ENSMUSG00000002625_Akap8l	2325	4304	1676	5397	4919	4620	4897	4344	4931	5427	5202	4668	5209	5049	5060	4196	5479	4298	4028	4351	5343	4509	4868	4492	4504	4487	4522
ENSMUSG00000002633_Shh	322	93	266	130	132	221	67	46	66	302	322	468	204	162	156	113	54	74	199	295	247	61	67	67	32	59	43
ENSMUSG00000002635_Pdcd2l	651	670	530	717	671	815	645	605	642	894	783	784	741	798	868	570	597	627	721	949	846	864	731	757	617	530	672
ENSMUSG00000002658_Gtf2f1	883	1200	822	1975	1559	1853	1759	1497	1476	1881	2321	1963	2353	2277	2353	1774	1435	1676	1901	2056	1985	1762	1657	1593	1323	1447	1591
ENSMUSG00000002660_Clpp	1346	927	1110	1135	1023	1190	982	1026	1001	1328	1288	1081	1268	1276	1232	984	963	1142	1200	1462	1401	1229	1125	1055	1024	884	1080
ENSMUSG00000002661_Alkbh7	481	345	460	348	316	336	366	287	472	310	297	299	322	270	372	286	411	445	305	427	416	448	393	351	371	376	437
ENSMUSG00000002664_Pspn	24	19	16	22	23	22	15	29	12	16	10	15	18	16	13	14	8	24	10	26	25	16	17	17	12	16	20
ENSMUSG00000002668_Dennd1c	437	317	202	507	348	518	302	280	337	477	308	298	280	355	287	178	263	185	382	545	303	264	339	327	212	204	198
ENSMUSG00000002679_Med6	3396	1648	2398	867	916	815	764	818	816	880	615	1010	594	576	480	392	709	497	1059	1314	1268	878	789	939	599	518	645
ENSMUSG00000002688_Prkd1	215	444	154	395	380	329	332	256	241	566	612	355	632	573	537	315	262	224	430	350	342	234	274	229	257	255	259
ENSMUSG00000002699_Lcp2	37	48	66	48	94	62	61	34	62	41	71	61	71	56	59	74	89	77	30	26	101	68	56	30	53	73	96
ENSMUSG00000002718_Cse1l	3698	4600	3399	5315	4988	4891	4315	3345	3696	4314	5391	7315	4774	4519	4318	3194	3547	4270	6529	8064	6697	4211	4522	4432	3546	4005	3951
ENSMUSG00000002728_Naa20	6193	2552	3882	1620	1826	1509	1690	1854	2116	1475	1168	1651	1178	1063	1052	952	2082	1352	1701	2134	2114	1800	1902	1916	1764	1403	1668
ENSMUSG00000002731_Prkra	1971	2067	1558	2397	2349	2539	2453	1942	2228	2109	2027	2172	2304	2063	1923	1699	2012	2076	2108	2812	2878	2241	2134	2195	1826	1961	2039
ENSMUSG00000002732_Fkbp7	791	261	518	194	494	168	180	208	161	160	126	243	243	122	125	84	164	115	153	194	568	195	269	204	182	139	154
ENSMUSG00000002733_Plekha3	848	753	593	781	824	814	809	753	713	874	818	865	968	883	811	687	691	762	867	894	955	786	911	878	728	632	847
ENSMUSG00000002741_Ykt6	1883	2668	1875	4687	4509	4661	4637	4405	4545	4634	4947	4320	6072	5826	5686	5275	4824	5934	4379	5044	5524	4991	5088	4471	4757	4814	5653
ENSMUSG00000002748_Baz1b	5001	9815	3567	7281	7114	7936	5424	4545	4627	10227	12961	11439	12205	11366	10940	6758	5554	5442	9029	9206	9138	5735	6133	5849	5058	5017	5330
ENSMUSG00000002763_Pex6	759	1243	549	1413	1282	1305	1192	707	861	1926	2399	1432	2575	2589	2596	2146	1074	1447	1008	995	1333	827	984	702	636	1107	958
ENSMUSG00000002767_Mrpl2	1397	1018	883	752	784	836	613	556	598	985	1031	1037	853	878	772	577	501	659	828	1082	1043	713	648	579	509	526	550
ENSMUSG00000002768_Mea1	3551	1628	2632	1617	1531	1713	1759	2048	2088	1491	1441	1423	1352	1491	1501	1421	2075	1993	1408	2269	2539	2057	2122	1795	2284	1667	2067
ENSMUSG00000002769_Gnmt	9	43	24	41	37	31	43	40	33	36	34	29	33	35	40	32	49	46	27	21	47	30	30	36	44	38	67
ENSMUSG00000002771_Grin2d	109	156	119	787	827	863	1348	1130	1347	648	1094	357	1911	1899	2375	3359	1989	2056	386	462	967	973	989	697	1378	1857	1519
ENSMUSG00000002778_Kdelr1	2081	1153	1369	1608	1955	1857	1400	1393	1424	1958	2510	2192	2961	2337	2498	2001	1418	1745	1566	1941	2258	1281	1506	1312	1405	1354	1364
ENSMUSG00000002781_Tmem143	207	221	177	317	270	296	315	288	287	286	349	267	395	432	400	437	331	444	244	240	285	279	321	263	271	326	303
ENSMUSG00000002791_Pdxk-ps	2	3	2	8	8	1	7	5	6	8	5	4	6	7	2	5	16	5	8	6	9	9	6	23	12	5	5
ENSMUSG00000002797_Ggct	307	182	266	265	193	241	333	354	356	204	206	220	259	179	191	277	401	342	200	256	310	316	379	330	389	352	385
ENSMUSG00000002799_Jag2	599	1285	542	2224	2220	2170	2844	2246	2697	2050	2611	1424	3330	3321	3581	3663	3200	3177	1256	1301	2093	2185	2236	1615	2434	3058	2643
ENSMUSG00000002803_Btbd6	305	443	364	817	827	904	952	811	911	874	876	596	1232	1239	1215	1166	962	1064	576	672	789	879	809	774	886	980	1100
ENSMUSG00000002804_Nudt14	930	505	667	441	431	416	371	336	329	448	384	383	351	310	336	250	347	344	411	491	627	368	392	388	341	271	277
ENSMUSG00000002808_Epdr1	460	634	319	589	464	595	354	326	425	652	637	449	693	462	695	557	382	539	452	552	434	410	360	329	371	367	441
ENSMUSG00000002812_Flii	831	1745	737	1958	1803	2055	1928	1759	2030	2714	3658	2325	3929	3810	3772	3465	2254	2278	1549	1740	1948	1995	1935	1716	2068	1908	2004
ENSMUSG00000002814_Top3a	380	630	275	540	614	556	375	322	320	719	761	827	699	679	607	473	436	458	559	525	565	483	414	475	385	364	408
ENSMUSG00000002820_Atg4d	688	1067	512	969	874	977	787	720	794	1342	1073	1171	1097	1061	1001	698	827	786	887	985	1171	886	880	937	705	638	787
ENSMUSG00000002825_Qtrt1	611	922	431	818	721	774	662	723	751	893	837	918	797	767	790	655	784	756	699	838	924	721	743	660	680	720	719
ENSMUSG00000002831_Plin4	12	112	46	63	66	42	68	63	50	51	31	27	34	66	46	59	109	53	53	51	88	80	61	36	65	75	85
ENSMUSG00000002833_Hdgfl2	1678	2861	1302	2933	2620	2988	2498	2129	2371	3897	4766	3516	4548	4326	4440	3229	2522	2458	2756	2965	2997	2338	2595	2178	2035	2279	2328
ENSMUSG00000002835_Chaf1a	731	1287	481	612	713	700	293	245	189	1367	1722	1637	1228	1109	894	349	231	282	974	799	733	316	387	274	213	248	247
ENSMUSG00000002844_Adprh	1179	1260	1058	1580	1595	2157	1245	965	1062	2782	3816	2425	3544	3635	3326	2780	981	2160	1685	2286	2216	1306	1220	1065	992	1154	1084
ENSMUSG00000002845_Tmem39a	1008	1223	812	808	1236	865	773	604	765	1000	889	1252	918	788	722	472	720	570	869	1031	1417	731	886	819	688	509	630
ENSMUSG00000002846_Timmdc1	977	1054	885	1083	952	1130	925	887	906	970	1039	885	971	848	961	719	839	758	956	1029	1039	809	821	843	752	720	826
ENSMUSG00000002847_Pla1a	90	33	25	0	10	1	11	6	8	6	3	4	17	7	27	16	2	18	0	4	4	4	11	7	10	14	11
ENSMUSG00000002870_Mcm2	1747	2588	1180	1147	1271	1506	493	439	373	2845	4750	3836	3153	2818	2239	950	322	586	2148	2130	1600	502	551	579	306	304	363
ENSMUSG00000002871_Tpra1	569	812	541	870	968	922	994	806	983	1039	1031	1089	1009	970	996	911	1008	892	690	699	965	726	841	722	835	927	752
ENSMUSG00000002881_Nab1	711	541	361	1133	1057	975	1002	904	1112	1019	838	692	1266	1117	1147	1042	1094	1039	974	1055	1049	999	1114	1200	1082	1150	1073
ENSMUSG00000002885_Adgre5	103	140	116	179	283	159	114	100	177	236	334	284	441	286	311	274	202	128	125	155	325	128	162	110	132	115	157
ENSMUSG00000002897_Il17ra	127	245	134	273	310	324	137	144	201	298	504	273	461	396	523	220	193	205	188	114	323	137	176	224	131	109	127
ENSMUSG00000002900_Lamb1	1321	954	713	647	1169	590	608	508	589	887	2697	1283	3933	2130	2392	2144	776	828	686	610	1483	547	619	612	691	634	641
ENSMUSG00000002908_Kcnn1	561	859	557	916	860	1229	704	454	499	1295	1494	970	844	817	835	643	437	787	603	662	664	415	485	347	295	480	429
ENSMUSG00000002910_Arrdc2	158	503	188	374	338	403	298	252	252	528	431	396	444	414	407	345	287	254	251	274	343	274	337	232	216	251	230
ENSMUSG00000002930_Ppp1r17	282	283	510	130	84	92	60	57	41	110	119	419	112	85	71	33	75	47	155	198	378	93	61	71	52	56	39
ENSMUSG00000002944_Cd36	162	87	170	151	299	110	155	69	140	41	52	103	164	75	100	61	142	114	66	24	308	96	138	90	72	88	61
ENSMUSG00000002948_Map2k7	964	1695	767	1678	1657	1811	1504	1254	1239	1986	2269	1758	1986	2090	1962	1368	1287	1401	1550	1722	1873	1457	1476	1289	1267	1249	1344
ENSMUSG00000002949_Timm44	1140	1722	942	1952	2074	1669	1641	1422	1756	1954	1931	2128	1964	1760	1723	1498	2034	1702	1639	1849	2108	1676	1640	1520	1753	1913	1717
ENSMUSG00000002957_Ap2a2	1566	2321	1256	3001	3188	3914	3142	2457	2741	3973	5489	3520	7108	6457	6716	6394	2959	4574	2664	2858	3337	2663	2775	2419	2861	3470	3391
ENSMUSG00000002963_Pnkp	455	782	413	835	681	697	640	525	599	953	800	849	979	874	919	645	676	744	683	863	889	651	638	541	651	616	719
ENSMUSG00000002968_Med25	2119	3985	1738	3416	3179	3668	2965	2354	2509	5204	7208	5125	6633	6306	6036	4436	2878	3228	3359	3408	3286	2817	3081	2332	2280	2613	2832
ENSMUSG00000002980_Bcam	249	391	148	122	301	117	121	104	100	265	247	340	455	245	400	491	192	301	114	122	242	72	95	67	137	168	135
ENSMUSG00000002981_Clptm1	1238	1690	1037	2078	2221	2882	2172	1598	1857	3019	4027	2499	4537	4357	4253	3807	1905	2962	2261	2598	2394	1931	2087	1858	1878	2078	2133
ENSMUSG00000002983_Relb	52	79	33	67	104	70	87	73	73	70	116	106	84	99	109	137	87	108	67	57	149	68	53	65	85	103	99
ENSMUSG00000002984_Tomm40	772	1103	714	1163	1202	1498	1066	921	857	1810	2129	1587	1943	1951	1901	1657	964	1481	1356	1384	1478	1030	1107	1013	778	931	1023
ENSMUSG00000002985_Apoe	1407	1501	1015	1634	2309	1315	2637	2325	2894	1711	2463	2110	3808	2593	3317	8232	4424	8070	1323	1369	3144	1605	1625	1168	4119	4666	4143
ENSMUSG00000002992_Apoc2	0	0	0	0	0	0	0	0	0	0	0	0	0	0	0	0	0	0	0	0	0	0	0	0	0	0	0
ENSMUSG00000002996_Hbp1	1029	1526	872	1861	1913	1607	1357	1209	1172	1549	1380	1700	1551	1371	1312	732	1371	1051	1682	2000	1988	1445	1488	1677	1232	1005	1100
ENSMUSG00000002997_Prkar2b	1915	2115	1661	6116	5220	6396	7836	6640	7220	4590	5052	3590	7424	7288	7301	8511	6895	8654	4404	5533	5602	5968	6555	5836	6476	7222	7518
ENSMUSG00000003031_Cdkn1b	4540	4244	3057	4269	3343	4226	3626	3202	2935	4812	4934	4092	5665	5684	5008	3491	2591	3333	4065	5093	3463	3460	3718	3718	2401	2485	2709
ENSMUSG00000003032_Klf4	101	117	78	72	332	82	116	78	101	117	175	220	463	133	284	226	105	112	93	106	459	106	90	95	124	51	81
ENSMUSG00000003033_Ap1m1	1259	2347	1155	3410	2989	3714	3388	2638	2455	4489	5181	3959	6226	5966	5802	4787	3302	4020	3437	4116	4255	3498	3929	3175	3019	3615	3841
ENSMUSG00000003037_Rab8a	2297	1997	2083	2288	2372	2276	1870	1579	1936	2543	2399	2771	2289	2180	2038	1429	1674	1717	2576	3038	2868	2062	2172	1941	1594	1500	1861
ENSMUSG00000003038_Hmgn2	17832	11652	13027	6393	5954	5705	3770	3895	3802	16524	14636	19999	11201	10686	9846	2464	6653	6592	18349	22678	16712	10424	11307	10384	6822	5963	6919
ENSMUSG00000003039_Fam32a	6184	4692	5383	5800	5424	5572	5941	5813	6045	5118	4663	4317	4869	4788	5052	3596	5250	4955	4505	5528	5667	4954	5455	5350	4636	4403	5486
ENSMUSG00000003051_Elf3	70	10	4	12	28	2	2	6	2	0	6	8	4	10	3	1	2	8	2	4	8	3	2	0	0	6	2
ENSMUSG00000003053_Cyp2c29	0	0	0	0	0	0	0	0	0	0	0	0	0	0	0	0	0	0	0	0	0	4	0	0	0	0	0
ENSMUSG00000003062_Stard3nl	3834	2409	2548	3096	2793	2975	3001	3283	3469	2376	1938	1693	2293	2041	2578	2128	2914	2495	2020	2694	2678	2507	2774	2719	2663	2382	2465
ENSMUSG00000003068_Stk11	2092	3687	1768	3125	2891	3247	2414	1821	1976	4921	4881	4380	4660	4422	4263	2977	1988	2788	3295	3117	3309	2353	2594	1980	1790	2170	2238
ENSMUSG00000003070_Efna2	1575	1672	2038	1255	1166	1687	1252	960	1018	1870	2570	2717	2054	1948	1939	1563	826	1254	1718	1601	1375	1150	1239	1138	836	1031	1125
ENSMUSG00000003072_Atp5d	3425	2324	2585	3093	3117	3412	2996	2625	3231	3658	4180	3334	3974	3766	4127	3655	2704	3526	2677	3371	4113	2983	3019	2453	2726	2724	2867
ENSMUSG00000003099_Ppp5c	1240	1506	895	1880	1631	2050	1658	1446	1525	2673	3014	2237	3255	3004	2868	2395	1434	2116	1744	2113	2147	1522	1547	1384	1385	1450	1557
ENSMUSG00000003119_Cdk12	1356	2002	1026	1857	1741	2029	1233	1084	1015	2165	2965	2071	2856	2656	2342	1511	1162	1159	1975	1990	1833	1221	1268	1476	1096	1082	1194
ENSMUSG00000003123_Lipe	114	179	80	238	225	226	253	249	268	267	310	206	371	393	397	270	251	293	190	193	163	230	229	174	194	224	203
ENSMUSG00000003131_Pafah1b2	6278	7528	5722	12064	11082	12559	11344	9863	10300	10717	11330	12013	12957	12391	11938	9272	10678	11023	11709	14361	13720	10200	11339	10481	10480	10624	11379
ENSMUSG00000003134_Tbc1d8	227	429	164	565	638	479	813	762	881	534	540	382	945	775	859	950	965	892	448	412	516	606	689	610	807	749	821
ENSMUSG00000003135_Cnot11	845	731	489	835	780	972	649	498	617	1283	1651	1059	1547	1422	1321	1016	558	833	844	920	910	536	758	672	558	563	618
ENSMUSG00000003153_Slc2a3	1036	1272	775	803	947	1026	1280	1168	1482	893	1013	1202	1642	1550	1856	2630	1727	1995	541	544	959	1019	1143	962	1516	1911	1573
ENSMUSG00000003154_Foxj2	237	355	238	623	613	666	755	621	779	839	1075	625	1668	1454	1601	1656	878	1110	526	595	740	613	780	580	691	779	809
ENSMUSG00000003161_Sri	2202	1065	1462	1369	1734	1292	1269	1158	1359	1076	1134	1410	1226	1116	1292	1040	1223	1276	1079	1475	1823	1164	1256	1086	1244	978	1226
ENSMUSG00000003166_Dgcr2	999	1873	844	2005	1768	2266	1679	1261	1353	3109	3698	2351	4073	3990	3846	3447	1513	2210	1927	1928	2080	1424	1472	1421	1181	1546	1503
ENSMUSG00000003184_Irf3	991	1197	769	983	1029	901	716	713	767	1515	1253	1329	1326	1169	1207	914	887	847	1214	1216	1437	1073	1007	1011	713	789	823
ENSMUSG00000003190_Bcl2l12	283	437	225	204	191	190	124	106	114	419	368	551	220	235	174	88	124	78	385	368	373	132	141	111	78	96	101
ENSMUSG00000003198_Zfp959	805	564	655	520	410	472	438	442	516	386	362	395	445	345	309	259	524	435	453	608	577	447	487	609	455	392	411
ENSMUSG00000003199_Mpnd	3196	3209	2605	4292	3872	4579	3585	3288	3365	5089	4806	4112	4766	4542	4536	2955	3000	3300	4369	4928	4765	3623	3728	3431	2957	2971	3035
ENSMUSG00000003200_Sh3gl1	1369	1527	1025	1609	1732	1789	1382	1206	1235	2249	2974	1948	2938	2413	2562	2016	1218	1576	1576	1708	2034	1273	1327	1242	1070	1108	1284
ENSMUSG00000003206_Ebi3	24	10	22	19	27	21	23	31	32	16	15	20	14	20	10	11	35	31	24	17	25	14	14	19	27	24	18
ENSMUSG00000003208_Yju2	286	399	238	468	410	429	445	308	335	486	589	479	517	469	501	349	258	377	398	452	423	305	333	348	241	282	338
ENSMUSG00000003226_Ranbp2	4594	6306	4158	6390	7077	6565	5954	5100	5210	6312	6565	8556	7017	6381	5720	4345	5709	5112	6858	8847	8479	5246	5323	5857	5388	5204	5551
ENSMUSG00000003227_Edar	16	13	2	34	45	36	29	27	12	43	21	12	39	54	42	36	24	33	14	31	20	17	18	24	26	35	21
ENSMUSG00000003228_Grk5	399	637	487	931	884	945	951	756	857	869	1035	921	1126	1262	1126	1006	850	960	701	798	948	632	792	688	851	766	855
ENSMUSG00000003233_Dvl3	2084	4442	1886	3670	3482	4279	2831	2341	2478	5457	8225	5521	7590	7584	7151	4159	2809	2858	3500	3763	3734	2625	2816	2510	2459	2740	2660
ENSMUSG00000003234_Abcf3	739	1119	534	1400	1515	1473	1430	1249	1363	1735	1882	1574	2046	1891	1961	1730	1322	1499	1340	1519	1702	1380	1462	1154	1229	1335	1453
ENSMUSG00000003235_Eif2b5	1253	1812	1194	2034	2160	2318	2063	1614	1682	2450	2832	2578	2703	2648	2612	1977	1730	2238	2044	2457	2533	1789	1921	1834	1715	1738	1949
ENSMUSG00000003269_Cyth2	2864	2681	2205	4185	3425	4705	3455	2708	2990	5350	5276	3977	5609	5290	5072	3445	2708	3627	4125	5388	4616	3615	3718	3406	2576	2708	2913
ENSMUSG00000003271_Sult2b1	62	92	38	278	211	167	349	312	360	244	171	115	324	359	334	395	421	301	153	183	234	315	386	254	365	397	335
ENSMUSG00000003273_Car11	180	378	167	899	757	1008	1386	1387	1638	808	857	441	1291	1513	1592	1984	1926	1782	603	788	973	1406	1378	1340	1637	1941	1803
ENSMUSG00000003279_Dlgap1	110	142	91	885	875	986	1774	1761	1747	752	713	228	2115	2229	2514	4275	2023	2842	495	549	437	1116	1299	1249	2100	2140	2359
ENSMUSG00000003282_Plag1	849	1252	803	786	1072	663	475	368	441	749	604	941	607	403	439	173	372	244	828	873	1157	386	516	517	409	328	342
ENSMUSG00000003283_Hck	13	40	12	28	39	34	57	59	73	17	43	47	75	62	42	116	111	160	18	14	50	37	28	30	102	109	87
ENSMUSG00000003299_Mrpl4	810	933	643	1158	1013	940	982	846	912	1418	1470	1165	1447	1332	1272	891	902	941	1073	1099	1054	945	948	856	806	879	906
ENSMUSG00000003308_Keap1	420	774	393	1025	1069	1146	1049	709	905	1255	1504	1009	1959	1794	1817	1597	921	1333	928	1040	1065	833	961	824	831	944	863
ENSMUSG00000003309_Ap1m2	157	59	33	30	166	24	53	69	106	8	3	23	55	26	38	73	83	61	4	10	40	25	77	54	93	95	101
ENSMUSG00000003316_Glg1	1664	3259	1459	3133	3445	5067	2707	2316	2383	6001	10291	5510	11385	9955	9887	7573	2542	3939	3597	3784	3760	2564	2843	2140	2340	2726	2627
ENSMUSG00000003341_Atp8b3	55	93	21	65	64	119	80	98	97	67	38	83	44	56	83	34	93	100	45	60	74	70	59	40	84	63	41
ENSMUSG00000003344_Btbd2	673	1279	589	1536	1506	1866	1523	1130	1105	2636	3428	2085	3581	3380	3219	2829	1226	1897	1577	1499	1599	1228	1263	975	1226	1449	1318
ENSMUSG00000003345_Csnk1g2	3213	4333	2858	4277	4346	4718	3554	3131	3442	5191	5722	5722	5468	4841	4949	3810	3437	3984	4510	4595	5698	3972	3920	3530	3111	3477	3812
ENSMUSG00000003346_Abhd17a	1654	1597	1365	2096	2039	2187	2157	1879	2060	2352	2597	2166	2854	2597	2570	2632	2430	2792	1871	2403	2463	2179	1971	2021	2044	2241	2723
ENSMUSG00000003348_Mob3a	685	912	720	1211	1231	1418	1156	1044	1075	1591	1673	1400	1737	1660	1743	1585	1110	1585	1192	1263	1583	1075	1234	918	1025	1140	1357
ENSMUSG00000003352_Cacnb3	1919	3694	1782	6561	5547	6560	7113	6008	6435	7683	7947	5636	8901	8715	8842	8008	6912	7691	5575	6274	6428	6523	6648	5993	6145	7139	7458
ENSMUSG00000003354_Ccdc65	21	19	20	70	100	92	92	133	143	57	54	50	120	102	78	218	155	158	37	42	91	71	91	48	128	152	170
ENSMUSG00000003355_Fkbp11	222	106	111	41	152	32	31	36	36	58	49	104	144	31	53	41	37	55	56	57	209	36	56	39	36	40	44
ENSMUSG00000003360_Ddx23	1555	2632	1257	2538	2286	2624	1855	1496	1562	3582	4173	3840	4118	4051	4119	2861	1748	2225	2707	2686	2862	1892	1935	1634	1553	1734	1820
ENSMUSG00000003363_Pld3	494	564	338	979	1097	1361	1118	1008	1111	1461	2083	972	2876	2434	2776	3540	1271	2105	826	1054	1102	1086	960	815	1183	1450	1320
ENSMUSG00000003378_Grik5	2176	3904	1597	5172	4302	4944	5163	3791	4216	7054	8297	4654	10294	9842	10100	8396	5191	6350	3997	4065	4309	4378	4346	3568	4081	5494	4959
ENSMUSG00000003379_Cd79a	12	12	9	9	20	7	8	20	7	9	1	18	7	10	14	15	18	13	1	11	19	9	18	14	6	7	9
ENSMUSG00000003380_Rabac1	2753	1215	2078	2008	1966	1962	2474	2461	3082	1433	1378	1385	1974	1912	2080	2441	2774	2874	1578	2078	2726	2561	2540	2257	2632	2477	2699
ENSMUSG00000003382_Etv3	453	1073	391	1004	1093	1115	957	800	877	1115	1269	1109	1352	1244	1186	914	987	896	983	1059	1283	1061	1171	1000	981	844	1002
ENSMUSG00000003402_Prkcsh	1523	2112	1240	2009	1948	2491	1782	1462	1584	3140	4332	2588	4227	3699	3671	3066	1660	2076	1972	2207	2180	1670	1797	1535	1537	1619	1588
ENSMUSG00000003410_Elavl3	3966	7909	3995	13655	11076	17272	14308	12119	13265	17559	22420	11714	27831	29071	26963	23443	13066	18677	12185	14945	12343	13088	13948	12409	13040	14677	14016
ENSMUSG00000003411_Rab3b	99	64	71	363	339	360	652	618	800	343	478	232	764	727	1000	1145	732	1231	291	414	498	637	578	449	877	943	987
ENSMUSG00000003418_St8sia6	36	12	25	64	171	97	146	133	189	28	28	28	83	49	114	137	205	183	31	57	47	69	85	79	169	159	177
ENSMUSG00000003420_Fcgrt	164	157	73	187	351	152	198	84	131	170	292	242	548	254	289	271	112	298	138	142	483	76	110	89	176	101	81
ENSMUSG00000003421_Nosip	636	658	522	811	846	1040	789	609	676	1112	1290	993	1378	1150	1173	1030	630	958	822	920	985	685	745	681	512	741	654
ENSMUSG00000003423_Pih1d1	1237	1273	1081	1502	1401	1535	1496	1332	1548	1679	1438	1677	1474	1438	1500	1390	1461	1642	1432	1676	1802	1403	1469	1468	1343	1445	1557
ENSMUSG00000003429_Rps11	43513	15411	29245	7662	7359	6868	6466	7276	8252	7056	5530	7665	4873	4495	4291	2837	6406	4197	7631	9501	9407	7343	8379	7268	6511	4563	6141
ENSMUSG00000003435_Supt5	1497	2933	1380	3177	3192	3254	2886	2298	2601	4460	6283	3768	6561	6491	6044	5040	3075	3417	2949	3187	3313	2687	2900	2365	2516	3058	2879
ENSMUSG00000003436_Dll3	749	1444	765	540	361	692	246	257	228	1474	2113	1839	1028	927	911	352	211	287	634	894	580	231	240	255	165	146	161
ENSMUSG00000003437_Paf1	1004	1348	669	1526	1514	1933	1468	1316	1325	2040	2670	2037	2656	2583	2453	2044	1196	1676	1730	1925	1882	1496	1417	1313	1301	1366	1408
ENSMUSG00000003438_Timm50	1892	2071	1513	1781	1548	1856	1459	1298	1288	2275	2308	2398	2062	1874	2099	1345	1238	1591	1945	2440	2073	1500	1478	1439	1204	1210	1247
ENSMUSG00000003444_Med29	354	252	310	224	183	247	241	181	234	268	283	313	285	238	222	172	232	229	248	293	308	240	195	207	217	185	222
ENSMUSG00000003452_Bicd1	2057	2242	1717	2939	2561	2712	3267	3686	3984	2135	1956	1691	2586	2813	2806	2316	4765	3062	2461	3115	2921	2902	3403	3952	4444	3790	4236
ENSMUSG00000003458_Ncstn	1043	2021	893	2032	1902	2265	1615	1359	1494	3381	4131	2695	4064	3415	3495	2523	1792	1736	2089	2267	2302	1703	1796	1703	1473	1446	1618
ENSMUSG00000003464_Pex19	1837	2253	1723	2859	2779	2944	2518	2019	2233	3509	3720	3572	3729	3616	3303	2480	2231	2939	2734	3363	3575	2292	2341	2294	2211	2388	2362
ENSMUSG00000003469_Phyhip	0	4	12	61	50	54	124	125	119	35	115	59	230	244	233	587	167	337	44	25	38	94	76	80	236	255	226
ENSMUSG00000003476_Crhr2	0	14	0	34	28	25	42	36	31	22	20	4	49	28	30	45	33	42	8	25	18	50	36	29	46	61	53
ENSMUSG00000003477_Inmt	0	0	6	0	62	0	0	0	0	0	0	2	0	0	0	0	0	0	1	2	4	2	0	0	0	0	0
ENSMUSG00000003484_Cyp4f18	5	0	0	0	1	0	0	3	1	7	15	10	6	2	10	7	1	3	7	13	4	14	16	4	4	5	7
ENSMUSG00000003500_Impdh1	485	868	510	1063	1003	1239	1130	999	1175	1167	1480	1034	2189	2027	2137	2267	1408	1646	787	938	1057	951	1046	882	1210	1412	1323
ENSMUSG00000003505_Psg18	68	14	0	0	2	0	0	4	0	0	0	32	0	0	0	0	0	0	0	1	2	0	0	2	0	0	2
ENSMUSG00000003518_Dusp3	202	227	166	293	442	453	488	497	577	279	374	284	733	576	682	902	784	878	238	275	383	362	379	357	779	770	745
ENSMUSG00000003526_Prodh	325	561	310	406	373	382	358	369	327	436	475	430	343	327	327	242	384	266	380	396	382	271	328	318	307	338	314
ENSMUSG00000003527_Ess2	612	1091	531	1186	1185	1321	1091	984	863	1550	1861	1426	1722	1715	1639	1215	832	1222	1153	1385	1267	983	1016	925	927	975	1061
ENSMUSG00000003528_Slc25a1	1101	900	927	1755	1610	2076	1674	1579	1556	2274	2531	1856	2720	2534	2673	2319	1507	2124	1693	2124	2116	1633	1635	1464	1404	1691	1852
ENSMUSG00000003531_Dgcr6	2727	2181	1979	2330	2012	2455	2020	1983	2044	2347	2016	1863	2037	1828	1992	1466	1796	1955	2250	2754	2624	2095	2286	1930	1765	1717	2015
ENSMUSG00000003534_Ddr1	3180	5977	2952	4078	3159	5044	2129	1410	1616	8006	11778	8368	9544	9082	8555	4451	1800	2779	4698	4904	4113	2239	2155	1856	1265	1749	1563
ENSMUSG00000003541_Ier3	166	92	72	72	118	42	66	68	72	44	69	68	111	68	54	91	92	90	46	58	88	58	84	54	94	100	98
ENSMUSG00000003545_Fosb	12	19	3	23	10	6	4	4	0	4	6	0	8	10	23	22	11	12	12	4	4	8	8	2	2	5	14
ENSMUSG00000003546_Klc4	610	907	457	1329	1164	1349	944	747	824	1758	1977	1426	1826	1664	1677	1124	898	1028	1210	1171	1408	930	983	771	717	907	769
ENSMUSG00000003549_Ercc1	503	843	478	731	635	615	595	602	552	965	810	1153	986	941	899	751	731	743	793	977	1008	705	858	790	676	591	766
ENSMUSG00000003555_Cyp17a1	16	9	0	25	11	10	22	17	21	6	4	8	18	11	18	7	6	9	1	0	8	10	14	8	3	0	15
ENSMUSG00000003559_As3mt	353	325	249	398	458	553	323	350	429	292	476	470	472	420	391	255	316	337	274	476	568	356	304	325	316	343	364
ENSMUSG00000003573_Homer3	844	1532	764	1113	1006	1068	690	456	476	1604	1690	1528	1337	1147	1113	604	472	535	1219	1362	1202	744	799	674	407	496	536
ENSMUSG00000003575_Crtc1	813	1472	666	2395	2305	2387	2603	2059	2391	2773	4257	1914	6120	6094	5970	5610	3404	3936	1794	1901	2470	2266	2546	2145	2784	3612	3283
ENSMUSG00000003581_Rnf215	729	1253	466	1650	1459	1422	1597	1500	1492	1836	1569	1313	1976	1702	1715	1543	1754	1439	1238	1380	1647	1510	1578	1477	1195	1346	1644
ENSMUSG00000003585_Sec14l2	77	124	44	162	181	182	178	193	251	87	165	125	189	175	223	218	248	288	125	130	123	127	151	139	242	192	184
ENSMUSG00000003604_Aven	209	207	190	129	172	176	128	118	152	188	301	301	310	193	255	254	130	209	198	204	226	154	163	124	164	134	148
ENSMUSG00000003617_Cp	133	217	223	419	533	392	472	308	367	187	366	312	375	277	415	399	369	448	246	240	563	272	226	272	350	287	252
ENSMUSG00000003623_Crot	1185	944	782	839	1066	847	844	724	824	739	672	1017	711	673	667	501	884	712	869	1107	1462	713	777	808	809	741	825
ENSMUSG00000003644_Rps6ka1	282	360	204	261	333	273	275	214	283	480	743	628	821	635	822	508	380	616	349	353	513	302	334	305	367	482	430
ENSMUSG00000003657_Calb2	122	100	46	617	552	585	1203	1162	1349	471	568	135	937	931	972	1514	1305	1686	450	578	438	969	798	839	1349	1613	1700
ENSMUSG00000003660_Snrnp200	2408	3991	2139	3390	3393	4501	2691	1972	2127	5391	10414	5614	10832	10212	9661	6152	2441	3346	3715	3897	3824	2453	2598	2296	2323	2543	2312
ENSMUSG00000003662_Ciao1	631	779	623	930	1056	1074	989	836	822	1104	1376	1196	1517	1267	1232	1212	845	1203	1101	1379	1322	972	1153	808	876	874	872
ENSMUSG00000003665_Has1	100	279	85	163	151	122	104	73	91	138	81	187	111	67	85	78	111	62	149	166	232	88	88	87	114	74	104
ENSMUSG00000003680_Taf6l	317	492	280	546	601	566	438	432	433	721	844	643	872	791	799	585	462	585	521	597	674	473	407	432	480	424	480
ENSMUSG00000003721_Insig2	647	938	654	1148	1222	1236	1336	1252	1192	1096	957	1005	1187	1031	987	920	1041	1038	980	1268	1114	1024	1310	1228	1049	1072	1110
ENSMUSG00000003731_Kpna6	695	1279	626	1709	1812	2077	1981	1571	1667	2408	3108	2146	3746	3848	3970	3126	1846	2702	1890	1982	2190	1653	1913	1626	1825	2054	2012
ENSMUSG00000003746_Man1a	458	180	185	246	490	370	435	442	524	252	340	198	805	575	655	827	562	672	216	169	472	289	398	385	527	610	594
ENSMUSG00000003752_Itpkc	120	196	103	345	328	321	299	209	195	369	438	372	528	449	484	371	264	330	283	314	325	262	274	237	206	272	256
ENSMUSG00000003762_Coq8b	377	676	341	648	661	618	515	500	563	854	633	616	740	744	787	519	586	495	568	563	740	492	559	523	527	547	539
ENSMUSG00000003778_Brd8	4335	7302	3468	6050	6163	6106	4822	4402	4597	7327	7094	7430	6754	6460	5959	4047	4973	4293	6231	7194	7011	4627	5612	5377	4749	4286	4841
ENSMUSG00000003779_Kif20a	631	1332	574	806	785	754	386	205	218	1541	1714	2121	1136	841	851	327	191	266	1272	1662	1073	420	445	429	215	175	244
ENSMUSG00000003808_Farsa	1024	1641	1000	1704	1660	2046	1739	1390	1461	2564	3143	2234	2791	2565	2541	2113	1562	1810	1834	2015	2116	1665	1686	1590	1444	1639	1734
ENSMUSG00000003809_Gcdh	799	823	532	855	805	872	871	670	818	1025	1039	1043	886	1029	958	824	914	759	859	872	974	820	905	857	716	677	864
ENSMUSG00000003810_Mast2	1601	3463	1421	6375	5676	6092	6499	5703	5958	6513	7138	4549	10143	9800	9397	7942	7062	6792	4677	4525	5169	5650	6074	5521	6038	6706	6584
ENSMUSG00000003812_Dnase2a	244	327	196	248	269	215	280	182	235	256	279	311	279	272	283	212	253	206	271	247	421	250	258	200	193	220	254
ENSMUSG00000003813_Rad23a	761	853	678	757	757	819	642	576	660	1068	1261	1112	1325	1124	1044	888	691	818	996	1037	1127	702	732	793	734	682	738
ENSMUSG00000003814_Calr	8844	7324	6580	7198	8284	9368	6179	5741	6011	11766	14535	13113	16063	14337	15434	13561	5908	8668	8023	9128	9467	6033	6645	5688	5948	6119	5989
ENSMUSG00000003824_Syce2	1082	627	629	394	434	265	380	418	435	504	458	475	375	320	326	333	486	447	684	858	583	558	505	442	582	404	543
ENSMUSG00000003847_Nfat5	3832	8306	3513	8092	10010	7165	7584	7206	7580	7075	6780	7750	7786	7111	6614	4421	8791	5282	6803	7077	10999	6494	7891	8558	8186	6560	6886
ENSMUSG00000003848_Nob1	1165	1561	917	1565	1577	1629	1624	1427	1492	1682	1709	1817	1755	1643	1544	1298	1461	1462	1415	1765	1826	1475	1659	1494	1296	1156	1503
ENSMUSG00000003849_Nqo1	88	101	126	58	148	38	91	66	88	78	44	66	95	58	62	54	115	101	39	63	149	81	92	37	95	103	117
ENSMUSG00000003863_Ppfia3	467	1137	520	1864	1662	2001	2248	1959	2281	1876	2850	1392	3703	3793	4083	4639	2721	3087	1180	1414	1527	1892	1944	1722	2088	2551	2538
ENSMUSG00000003865_Gys1	333	791	395	620	681	727	557	420	525	995	1331	952	1294	1049	1132	896	555	699	673	628	780	492	521	492	517	603	582
ENSMUSG00000003868_Ruvbl2	1247	1670	1094	1884	1645	2172	1412	1135	1180	2741	3164	2604	2968	2994	2801	1888	879	1595	2161	2425	2031	1486	1568	1267	1054	1183	1163
ENSMUSG00000003872_Lin7b	34	44	24	92	106	100	166	201	198	91	69	64	130	166	130	208	211	227	72	71	86	116	159	107	219	206	235
ENSMUSG00000003873_Bax	3010	1653	1994	1859	1507	1634	1616	1516	1625	1831	1734	1728	1637	1752	1587	1266	1700	1556	1733	2179	1989	1845	1824	1630	1442	1266	1756
ENSMUSG00000003882_Il7r	12	10	0	16	23	6	6	14	4	1	8	10	12	4	4	0	9	4	7	6	9	1	6	7	5	4	11
ENSMUSG00000003923_Tfam	3133	2554	2464	2108	1956	1981	1982	1715	1903	1772	1730	2201	1773	1697	1545	1165	1960	1655	2359	2742	2606	1957	2028	2032	1883	1678	1962
ENSMUSG00000003929_Zfp81	2683	2842	2110	4355	3887	3776	5299	5297	5421	2786	2234	2434	3426	3514	3051	2639	4823	3776	3349	4219	3402	4263	4748	5629	4691	4390	5018
ENSMUSG00000003934_Efnb3	1326	1809	1124	3670	3494	4430	3507	2823	3083	5947	7058	3662	8399	8611	8654	8149	4106	5950	4122	4888	4785	4039	4084	3161	3591	4707	4347
ENSMUSG00000003948_Mmd	1724	1451	1420	2606	2298	2781	3042	3252	3256	2148	2209	1632	2650	2738	2825	2526	3597	3237	2028	2272	2863	2855	3134	3027	3833	2955	3510
ENSMUSG00000003949_Hlf	127	146	172	302	392	216	429	431	479	246	394	225	626	499	475	644	471	560	261	194	501	316	296	418	484	384	435
ENSMUSG00000003955_Fam162a	4674	1961	2813	1060	1235	967	792	899	1058	976	827	1155	717	646	643	436	945	765	1317	1539	1515	1018	1171	1031	897	736	910
ENSMUSG00000003970_Rpl8	54878	25383	35846	21373	22715	20088	19283	18549	19372	21376	19372	22532	18106	16443	16088	11752	17265	15173	21098	23827	25604	18912	20433	20365	17795	14254	17984
ENSMUSG00000003974_Grm3	45	176	92	358	322	494	872	875	989	182	311	218	669	709	899	1199	1459	1536	183	231	287	533	683	589	1445	1638	1702
ENSMUSG00000003992_Ssbp2	1734	1816	1423	3100	2887	2959	3937	3437	3351	2954	2890	2434	3676	3455	3435	3607	3490	4102	2639	3690	3169	3137	3503	3153	3580	3398	3892
ENSMUSG00000004018_Fancl	1235	923	761	467	564	546	471	471	449	480	457	450	304	361	328	314	522	415	576	749	553	438	461	531	564	380	415
ENSMUSG00000004031_Brinp2	188	457	104	1485	1149	1255	1940	1650	1628	1197	1249	527	2650	2747	2565	2506	1289	1938	895	1064	754	1479	1468	1526	1543	1773	1870
ENSMUSG00000004032_Gstm5	5146	2952	3980	1827	2187	1952	1927	2105	2403	1442	1373	1716	1169	1026	1022	990	2130	1441	1879	2700	2834	1847	1833	2037	2015	1599	1932
ENSMUSG00000004035_Gstm7	977	637	773	1311	990	1360	946	713	750	1494	1485	1318	1267	1320	1212	559	467	585	1516	2101	1482	961	1014	1014	507	570	586
ENSMUSG00000004038_Gstm3	14	1	0	2	0	0	0	0	0	0	0	0	0	0	0	0	0	2	2	0	0	9	0	0	0	0	0
ENSMUSG00000004040_Stat3	339	672	334	708	938	1076	681	603	557	1043	1655	884	2179	1850	1852	1465	767	953	669	708	1062	685	711	574	609	773	698
ENSMUSG00000004043_Stat5a	30	47	37	42	56	19	60	34	42	49	65	52	111	60	71	84	45	50	28	25	59	34	31	31	48	45	40
ENSMUSG00000004044_Cavin1	418	518	300	328	1361	354	312	214	295	549	1116	942	2316	938	1177	1173	287	726	248	290	1576	211	309	197	264	237	266
ENSMUSG00000004054_Map3k11	349	702	417	619	764	553	424	280	325	945	1144	1006	1115	813	1000	663	376	508	666	597	716	360	390	340	305	323	315
ENSMUSG00000004056_Akt2	1072	2321	1078	2428	2522	2347	2034	1632	1723	2888	3352	2697	3961	3632	3482	2147	2062	2461	2243	2325	2576	2124	2191	2088	1700	1663	2023
ENSMUSG00000004069_Dnaja3	712	823	510	958	1012	1048	1062	888	879	1255	1314	1266	1513	1444	1314	1348	1001	1387	894	1136	1206	904	1040	901	1038	1021	1110
ENSMUSG00000004070_Hmox2	1109	903	792	1042	1076	1072	928	991	1011	861	1034	1066	1081	1103	1010	828	843	1079	933	1299	1307	865	1008	967	944	794	914
ENSMUSG00000004071_Cdip1	1499	2213	1172	2338	2463	2578	2193	1987	2168	2943	3313	2795	3498	3570	3426	2849	2298	2706	2238	2523	2764	1915	2173	2087	2439	2228	2492
ENSMUSG00000004085_Map3k20	289	427	241	539	688	469	403	339	338	553	578	535	572	542	463	351	383	361	499	539	625	313	383	383	386	390	323
ENSMUSG00000004096_Cwc15	7663	2652	4287	2574	2515	2620	2427	2405	2626	2547	2176	2754	2037	1891	1780	1377	2204	1969	2909	3877	3513	2660	2829	2944	2322	1813	2249
ENSMUSG00000004098_Col5a3	32	60	54	47	159	71	100	102	145	38	46	53	279	108	133	136	242	149	22	32	94	86	144	72	184	189	114
ENSMUSG00000004099_Dnmt1	2630	4574	1922	3677	4027	4326	3159	2449	2655	6538	10405	5764	10196	9984	8916	6548	3026	3901	3928	3879	3926	2850	3062	2605	2868	3163	2999
ENSMUSG00000004100_Ppan	1328	1535	835	1082	1101	982	974	1037	954	1518	1325	1315	1381	1142	1150	968	988	990	1059	1201	1282	990	1029	1004	863	727	1004
ENSMUSG00000004105_Angptl2	542	631	383	353	657	341	268	172	190	614	834	979	902	564	515	435	200	307	459	462	974	254	281	258	249	146	194
ENSMUSG00000004110_Cacna1e	484	1421	434	7240	6081	5543	10338	10372	10989	3747	4318	1507	10918	11438	11324	11405	15202	10482	3273	3159	4511	8932	9605	10429	13413	12726	12564
ENSMUSG00000004113_Cacna1b	856	2122	798	3929	3795	4176	5067	4553	5174	3621	4905	2601	7661	7769	8624	8057	7371	6339	2757	2987	4078	4640	4912	4292	6338	6464	6099
ENSMUSG00000004127_Trmt10a	845	751	679	531	528	524	444	384	403	480	352	634	388	358	349	258	373	355	515	678	515	358	349	412	364	306	375
ENSMUSG00000004151_Etv1	499	403	275	882	752	926	975	828	944	859	1028	440	1432	1261	1303	1362	1054	1147	715	856	509	849	814	854	1178	1179	1194
ENSMUSG00000004187_Kifc2	211	536	211	1729	1535	1562	2745	2301	2970	1126	1388	732	2089	1936	2435	3127	3741	3633	914	1017	1661	2252	2320	1796	2939	4404	3747
ENSMUSG00000004207_Psap	2991	4640	2186	5109	5248	7518	5637	4334	4901	9478	13313	6777	17666	15973	16658	18144	5611	9867	4912	5559	5663	4435	4622	4016	5379	5911	5919
ENSMUSG00000004221_Ikbkg	704	1479	977	1326	1309	1395	1178	920	1106	1477	1527	1594	1562	1540	1467	1077	1200	1287	1401	1555	1669	1104	1063	1093	1143	1141	1089
ENSMUSG00000004231_Pax2	5	4	28	169	239	742	191	194	317	2	144	98	188	208	1248	268	311	286	18	5	610	158	187	89	185	117	99
ENSMUSG00000004233_Wars2	363	495	311	404	535	376	399	378	381	378	402	539	566	493	467	382	413	424	407	495	558	313	438	433	382	374	415
ENSMUSG00000004263_Atn1	233	346	146	397	356	383	280	276	320	634	757	434	758	920	799	762	385	392	309	319	415	310	424	237	281	302	289
ENSMUSG00000004264_Phb2	3351	3057	2430	2942	2938	3198	2387	2215	2322	3793	4076	3501	3859	3603	3653	2595	2302	2764	2991	3510	3696	2625	2788	2429	2266	2189	2413
ENSMUSG00000004266_Ptpn6	77	78	34	56	90	46	64	46	39	70	67	85	82	74	100	62	55	63	57	39	155	26	34	27	37	28	27
ENSMUSG00000004267_Eno2	480	646	275	1541	1652	1687	2464	2278	2874	841	1023	635	1965	1881	2376	3594	2711	3231	590	715	961	1377	1532	1270	2502	2950	2526
ENSMUSG00000004268_Emg1	4732	3650	3415	2659	2371	2315	1985	1608	1905	2745	2150	2950	2027	2022	1968	1212	1733	1642	2790	3625	2792	2216	2381	2384	1770	1355	1745
ENSMUSG00000004270_Lpcat3	533	520	326	512	641	520	586	525	540	594	784	576	863	753	815	652	629	634	502	536	641	538	569	442	613	491	539
ENSMUSG00000004285_Atp6v1f	3321	1423	2497	1989	1730	1948	1933	1943	2450	1502	1472	1518	1516	1548	1599	1479	2081	1915	1756	2355	2484	2276	2198	2136	1964	1564	1929
ENSMUSG00000004296_Il12b	1	2	0	4	0	0	0	0	0	0	0	0	2	0	0	0	0	0	0	0	0	2	0	0	0	1	2
ENSMUSG00000004317_Clcn5	969	1605	763	1489	1806	1821	1276	1252	1396	1748	1820	2022	2318	1898	1892	1564	1360	1334	1452	1740	1954	1139	1213	1172	1213	1160	1257
ENSMUSG00000004319_Clcn3	2438	3925	2203	4460	4105	4694	4700	4348	4520	4116	4432	3513	5487	5510	5282	4992	4975	5185	3757	4851	4581	3981	4300	4104	4606	5209	5253
ENSMUSG00000004328_Hif3a	295	454	188	294	690	309	411	430	408	511	799	534	983	625	714	724	594	463	266	252	396	218	285	244	546	434	367
ENSMUSG00000004341_Gpx6	2	0	0	0	0	0	0	0	2	0	0	0	0	0	0	0	0	4	0	0	0	0	2	1	2	0	4
ENSMUSG00000004344_Gpx5	3	0	2	0	0	0	0	0	0	0	0	0	0	0	0	0	0	0	0	0	0	0	0	0	0	0	0
ENSMUSG00000004347_Pde1c	365	761	418	1355	1382	1448	1691	1620	1861	919	959	923	1418	1472	1433	1343	1915	1534	1025	1116	1514	1430	1546	1440	1728	1827	1511
ENSMUSG00000004356_Utp20	730	1335	649	1231	1334	1162	1186	1137	1197	1404	1933	1901	1976	1958	1702	1462	1533	1175	1198	1306	1422	1092	1150	1174	1244	1115	1218
ENSMUSG00000004359_Spic	0	0	20	4	2	2	1	2	0	0	0	0	2	0	2	0	2	0	2	0	4	0	0	2	6	8	1
ENSMUSG00000004360_9330159F19Rik	1704	2880	1467	4640	3762	5312	5509	5553	6036	3794	3865	1968	6564	5663	6716	5687	4746	5567	2863	3564	2940	3234	4061	4291	4674	4597	4463
ENSMUSG00000004364_Cul3	4661	3617	3918	5014	4932	5702	5253	4398	4683	4902	6052	5276	7020	6342	6400	4863	4794	5332	5127	5746	5499	4501	5053	5094	5223	4692	5112
ENSMUSG00000004366_Sst	280	141	488	1354	1001	1339	1529	1527	2025	1331	1079	416	1688	1820	1963	2422	1658	1999	1052	1349	1063	1575	1725	1403	1818	1551	1752
ENSMUSG00000004371_Il11	2	2	4	23	17	8	22	37	18	13	4	0	30	22	26	30	5	17	3	12	12	6	4	14	14	13	16
ENSMUSG00000004383_Large1	658	1004	495	1323	1150	1561	1383	1061	1085	1646	2051	1117	3215	3154	3203	3305	1175	2150	1016	1047	1241	1128	1081	1006	1070	1368	1302
ENSMUSG00000004393_Ddx56	625	948	525	932	1017	1105	940	756	761	1378	1686	1365	1591	1439	1465	1128	763	944	1007	1133	1180	825	839	730	702	732	870
ENSMUSG00000004394_Tmed4	1391	1846	1139	2144	1780	1951	1722	1577	1547	2575	2391	2268	2595	2410	2098	1573	1505	1665	2079	2630	2426	1800	1866	1692	1269	1394	1520
ENSMUSG00000004415_Col26a1	663	781	765	447	1256	469	532	441	462	833	1310	1605	1996	936	1261	1189	675	864	473	283	1972	350	420	311	528	600	560
ENSMUSG00000004446_Bid	343	276	288	615	477	530	728	646	584	364	384	285	545	551	605	535	697	722	362	447	558	517	465	559	649	698	655
ENSMUSG00000004451_Ralb	1147	784	881	921	1223	908	956	766	956	1015	1156	1136	1318	1099	1164	1075	1176	1141	921	974	1843	864	959	820	1052	982	1036
ENSMUSG00000004455_Ppp1cc	4309	4894	3511	4939	4644	4903	3849	3274	3462	5318	5345	5797	4775	4968	4579	3010	3306	3649	5187	6209	5546	4152	4396	3777	2913	3095	3583
ENSMUSG00000004460_Dnajb11	1402	1144	970	1308	1499	1706	1310	1073	1146	1809	1967	1833	1974	1791	1958	1715	1082	1535	1388	1765	1685	1173	1268	1104	963	973	1113
ENSMUSG00000004462_Tbccd1	439	592	367	665	671	640	485	429	392	694	724	834	691	641	661	430	491	523	598	702	881	426	487	421	485	384	448
ENSMUSG00000004473_Clec11a	92	102	66	102	236	67	87	62	109	81	80	51	344	101	98	114	87	156	65	108	149	115	100	105	82	97	122
ENSMUSG00000004500_Zfp324	338	505	243	664	666	678	776	516	644	804	844	806	1412	1280	1116	968	591	947	692	713	760	659	641	626	677	606	670
ENSMUSG00000004508_Gab2	298	553	338	1151	999	1417	1182	847	1018	1212	1991	1057	2573	2536	2450	2031	1027	1470	947	1015	1104	1110	1025	973	1007	1215	1235
ENSMUSG00000004530_Coro1c	1452	2666	1313	4155	3469	5082	3275	2593	2509	5880	8170	4689	8483	8263	7842	5350	2592	4030	4348	4447	3601	2856	3014	2654	2454	3105	3042
ENSMUSG00000004535_Tax1bp1	3205	3294	2835	5426	5587	5208	5302	4494	4934	4341	4379	5248	5032	4758	4307	3644	4751	4730	5384	6718	6214	4647	4940	5079	4243	4393	4968
ENSMUSG00000004540_Psg17	6	3	0	6	1	3	1	14	2	2	2	13	13	0	4	1	4	4	9	9	15	2	0	6	21	9	6
ENSMUSG00000004542_Psg19	20	4	0	2	0	0	0	0	4	0	1	14	8	0	0	0	0	0	2	4	1	0	0	2	0	0	6
ENSMUSG00000004552_Ctse	493	686	980	22	32	24	50	12	37	1	0	116	8	16	4	5	2	8	6	0	0	8	0	0	4	0	2
ENSMUSG00000004558_Ndrg2	325	300	126	2185	2080	2267	3112	2986	3658	1508	2193	548	3381	3472	3575	5038	4718	5262	1354	1211	1456	2384	2332	1837	4274	4174	4087
ENSMUSG00000004561_Mettl17	816	1544	591	1803	1511	1687	1885	1529	1877	1640	1665	1450	1722	1538	1635	1499	1644	1423	1094	1238	1481	1387	1559	1414	1519	1517	1482
ENSMUSG00000004562_Arhgef40	2435	4209	1794	4060	4270	3503	3329	3067	3196	4568	5021	4398	5444	4529	4582	3654	3396	3125	2994	2976	4157	2619	2658	2341	2625	2928	2795
ENSMUSG00000004565_Pnpla6	767	1360	750	1818	1937	1674	2080	1614	1840	1897	2160	1796	2726	2462	2815	2575	2562	2350	1350	1299	2148	1748	1966	1738	2231	2203	2185
ENSMUSG00000004567_Mcoln1	1252	2133	844	2689	2268	2449	2511	1965	2448	2862	2556	2284	3079	2686	2820	2413	2498	2053	2058	2251	2321	2217	2362	2188	2177	2111	2294
ENSMUSG00000004568_Arhgef18	680	1550	521	1529	1506	1548	1352	1229	1089	1864	2317	1688	2772	2648	2680	2211	1401	1445	1247	1217	1423	1262	1448	1273	1286	1297	1362
ENSMUSG00000004591_Pkn2	3932	3955	2654	2912	3070	2822	2380	2299	2393	3409	3236	3713	2927	2730	2658	1694	2358	2069	3328	3709	3668	2508	2805	2785	2345	1991	2238
ENSMUSG00000004609_Cd33	80	84	43	97	147	95	88	107	97	84	68	108	128	97	78	77	190	89	83	80	132	89	136	137	122	120	103
ENSMUSG00000004610_Etfb	118	84	80	58	74	59	52	50	62	46	58	88	69	54	39	43	54	41	86	77	132	54	56	56	37	52	39
ENSMUSG00000004612_Nkg7	10	1	0	0	0	4	0	0	0	1	0	0	2	0	0	0	0	0	0	0	0	0	6	0	0	0	0
ENSMUSG00000004626_Stxbp2	413	662	299	1032	855	659	1296	1171	1322	1070	912	666	1204	1117	1174	1034	1455	1081	836	840	877	1173	1211	1123	1132	1231	1323
ENSMUSG00000004630_Pcp2	3	13	8	12	10	1	15	45	55	13	6	6	21	21	17	28	45	26	12	25	14	18	20	37	50	30	37
ENSMUSG00000004631_Sgce	1362	1089	919	1077	1153	1177	1042	858	1005	985	944	1248	1044	910	912	903	998	1040	1154	1443	1705	1005	1051	957	749	940	902
ENSMUSG00000004633_Chn2	464	364	299	1031	874	909	905	762	736	988	917	607	1309	1333	1179	1048	595	893	787	877	839	853	860	867	746	807	811
ENSMUSG00000004637_Wwox	157	245	132	213	243	299	269	201	272	321	468	319	398	353	395	375	275	372	206	231	324	193	239	203	241	282	334
ENSMUSG00000004642_Slbp	1927	2175	1580	1419	1610	1594	1171	927	1097	2253	1959	2726	1617	1414	1432	1009	1038	1147	2140	2728	1969	1135	1246	1183	950	997	1054
ENSMUSG00000004651_Tyr	0	0	0	0	97	0	4	6	0	2	0	10	0	0	0	0	0	2	0	6	12	0	0	0	1	4	10
ENSMUSG00000004654_Ghrhr	0	0	0	0	0	0	2	2	0	0	0	0	0	0	0	0	0	0	0	0	0	0	0	0	0	0	0
ENSMUSG00000004655_Aqp1	72	107	52	112	460	109	129	101	112	156	228	159	958	345	430	366	154	253	90	54	639	90	136	81	102	147	137
ENSMUSG00000004661_Arid3b	416	815	428	499	535	523	417	431	440	802	792	954	713	575	619	393	480	416	568	686	737	545	607	479	414	445	427
ENSMUSG00000004665_Cnn2	1482	1551	1715	338	1566	352	234	135	167	749	688	3051	1392	507	522	456	180	302	514	393	2928	239	266	227	272	210	176
ENSMUSG00000004667_Polr2e	2431	1863	2080	1704	1723	1575	1429	1239	1290	1970	1860	2116	1774	1586	1540	1141	1182	1385	1594	2065	2181	1494	1492	1238	1279	1138	1342
ENSMUSG00000004668_Abca13	7	2	8	10	25	8	6	16	9	8	12	6	14	0	9	6	3	5	8	14	8	10	10	4	7	8	10
ENSMUSG00000004677_Myo9b	2239	4828	1677	5943	5377	5118	5898	5295	5589	6349	5902	5711	7432	6613	6692	5531	7061	5221	4905	4791	5585	5946	6208	6189	5964	5800	6171
ENSMUSG00000004698_Hdac9	471	552	530	696	729	788	742	684	736	542	740	778	990	1014	905	953	769	889	526	652	652	499	647	710	820	623	829
ENSMUSG00000004707_Ly9	10	2	17	6	10	0	10	18	2	6	8	2	3	0	20	14	4	5	6	3	10	10	8	6	6	10	6
ENSMUSG00000004709_Cd244a	12	5	4	7	10	4	1	5	2	2	0	2	6	0	2	0	0	0	0	0	2	4	0	0	1	2	2
ENSMUSG00000004730_Adgre1	41	75	76	113	152	88	93	61	60	66	136	137	127	135	131	85	116	153	107	113	248	82	78	67	88	87	108
ENSMUSG00000004748_Mtfp1	117	89	75	75	115	78	127	121	197	111	153	123	114	101	104	163	155	205	69	99	74	84	115	116	134	140	185
ENSMUSG00000004768_Rab23	867	1153	748	1285	1278	1397	1404	1300	1396	1356	1420	1257	1680	1745	1443	1486	1369	1547	1216	1330	1574	1120	1509	1345	1207	1266	1267
ENSMUSG00000004771_Rab11a	3948	2418	3519	4130	3827	4112	4755	5034	5530	3328	3412	3092	4158	4132	4306	4273	5627	5425	3581	4859	4577	4470	4885	4750	5921	5371	6076
ENSMUSG00000004788_Eif2b2	717	807	640	999	835	1130	686	653	654	1247	1378	1118	1186	1318	1196	864	635	813	976	1155	1146	784	787	639	593	608	664
ENSMUSG00000004789_Dlst	2723	4021	1954	3804	3992	4255	3532	3240	3576	4662	5127	4499	5258	5041	5028	3901	3480	4007	3939	4294	4455	3246	3680	3424	3533	3414	3600
ENSMUSG00000004791_Pgf	114	142	60	144	246	120	100	105	102	186	121	106	139	133	127	142	158	121	140	139	248	114	147	115	157	129	107
ENSMUSG00000004798_Ulk2	1782	2415	1397	5104	4530	5351	5680	4812	5229	4987	5240	4318	7487	7060	7419	6975	5961	6973	4198	4824	5335	5016	5191	5011	5452	6393	6709
ENSMUSG00000004814_Ccl24	54	22	62	28	39	12	12	2	16	22	12	22	12	4	6	8	8	10	12	16	68	2	10	9	10	2	8
ENSMUSG00000004815_Dgkq	453	1133	450	1607	1566	1474	1947	1653	1970	1546	1438	1266	1766	1714	1727	1595	2243	1638	1102	1196	1495	1590	1697	1429	1631	1833	1869
ENSMUSG00000004821_Tmed11	0	0	0	0	0	0	0	0	0	0	0	0	0	0	0	0	2	0	0	0	0	0	0	0	0	0	0
ENSMUSG00000004837_Grap	116	72	68	159	146	141	160	80	135	178	122	117	223	155	142	186	85	146	101	59	171	72	77	72	73	104	76
ENSMUSG00000004842_Pou1f1	4	8	0	0	2	0	0	2	0	0	0	0	28	2	0	0	0	6	1	0	0	0	0	3	1	1	2
ENSMUSG00000004843_Chmp2b	1229	712	843	1296	1726	1546	1913	2069	2240	745	1062	926	1601	1352	1623	1906	2339	2445	778	736	1572	1510	1636	1566	2389	2248	2606
ENSMUSG00000004846_Plod3	950	1908	869	1937	1785	1746	1833	1621	1693	2095	2119	1881	2542	2086	2147	1931	1626	1540	1304	1331	1663	1635	1649	1345	1332	1456	1497
ENSMUSG00000004849_Ap1s1	3309	2073	2210	3418	3193	3482	3156	2977	3218	3347	3468	3010	3350	3459	3315	2870	3180	3802	3181	4469	3952	3270	3420	3103	3426	3214	3801
ENSMUSG00000004864_Mapk13	148	49	33	20	244	19	28	14	29	20	26	22	32	14	11	6	17	20	30	8	52	23	43	28	24	22	10
ENSMUSG00000004865_Srpk1	3723	6003	2787	5391	5262	5423	4751	4154	4450	5956	5615	6341	5448	5176	5336	3861	4640	4083	5255	5997	5856	4276	4861	4682	4316	4112	4542
ENSMUSG00000004872_Pax3	272	1225	1017	321	319	570	177	152	168	337	1054	1583	308	325	350	154	179	174	234	462	597	173	202	212	137	146	111
ENSMUSG00000004880_Lbr	2524	3410	1921	1408	1518	1461	918	810	808	2314	2199	2936	1810	1659	1417	813	976	897	1936	2204	1844	918	1098	1042	883	800	952
ENSMUSG00000004885_Crabp2	4342	2789	3598	496	1080	740	223	204	293	954	1036	3122	296	245	305	195	275	260	1247	1673	2714	250	313	294	271	205	215
ENSMUSG00000004891_Nes	7390	11442	6377	4118	3404	6322	1668	1103	1108	10316	18334	14165	12166	12568	10680	3967	1169	1969	6416	7021	4979	1867	1867	1695	956	1162	1109
ENSMUSG00000004892_Bcan	48	63	6	1045	699	726	1378	1549	1845	750	930	58	1754	1715	2248	3691	2811	3010	384	337	397	1079	1071	772	2133	2091	2222
ENSMUSG00000004894_Hapln2	0	6	0	11	8	5	35	21	12	15	13	3	20	22	20	6	29	31	4	9	14	7	15	11	15	26	38
ENSMUSG00000004895_Prcc	940	1171	724	1366	1352	1764	1183	924	961	2109	2943	1840	3081	2875	2838	2371	985	1666	1493	1687	1560	1012	1113	1076	945	1140	1229
ENSMUSG00000004896_Rrnad1	1234	1765	823	1429	1544	1438	1441	1446	1510	1836	1559	1578	1506	1326	1329	1103	1640	1214	1398	1547	1730	1509	1654	1531	1370	1305	1380
ENSMUSG00000004897_Hdgf	4901	5139	4084	6591	6278	7219	5371	4427	4392	8777	10681	8491	8932	8269	8078	5702	4038	5721	8159	7824	6876	5577	5993	5527	4371	4185	5203
ENSMUSG00000004902_Slc25a18	48	128	81	153	147	165	253	242	319	62	120	101	146	168	150	341	363	452	68	62	140	129	122	124	319	302	320
ENSMUSG00000004929_Thop1	643	1139	520	1028	999	1122	1017	786	836	1626	1958	1473	2332	1939	1934	1667	875	1299	1010	1030	1106	942	1011	850	728	918	935
ENSMUSG00000004931_Apba3	275	536	273	493	526	438	513	420	479	621	720	695	752	624	572	594	517	623	437	438	615	501	485	358	360	417	502
ENSMUSG00000004933_Matk	89	139	113	500	451	365	1268	1570	1841	228	289	177	589	602	732	1857	2512	2106	215	158	240	918	825	729	1983	1955	2245
ENSMUSG00000004934_Pias4	781	1042	634	1033	1009	1317	930	545	672	1668	2061	1497	1930	1885	1918	1354	726	1076	1185	1209	1301	946	860	717	601	790	785
ENSMUSG00000004936_Map2k1	741	704	657	704	868	865	621	576	768	1061	1278	1339	1431	1198	1324	1676	731	1304	739	934	1256	565	632	506	805	971	885
ENSMUSG00000004937_Sgta	1300	1889	1264	2831	2635	3570	2587	1999	2193	4484	5622	3621	5979	5646	5564	4803	2210	3792	2643	3191	3020	2446	2449	2249	2064	2469	2575
ENSMUSG00000004939_Nmrk2	8	0	1	2	9	0	6	0	10	3	2	1	2	6	8	11	1	12	0	2	4	2	0	3	14	2	6
ENSMUSG00000004945_Tmem242	7642	3124	4924	1939	2036	1875	1935	2049	2476	1785	1387	1968	1341	1200	1304	1021	2318	1571	2016	2677	2935	2092	2134	2215	2258	1635	2123
ENSMUSG00000004947_Dtx2	331	531	272	612	641	563	565	403	439	734	814	754	973	879	835	637	558	672	519	613	753	490	447	501	419	570	467
ENSMUSG00000004948_Zp3	0	0	8	0	0	2	0	2	0	0	0	0	0	0	2	0	2	6	0	0	2	0	6	0	6	2	2
ENSMUSG00000004951_Hspb1	161	176	106	43	95	44	72	28	39	34	56	130	136	55	89	83	28	82	28	33	120	28	110	46	27	31	31
ENSMUSG00000004952_Rasa4	196	433	176	515	520	476	628	657	740	404	508	443	587	503	555	750	880	732	286	312	845	522	483	419	816	814	803
ENSMUSG00000004961_Syt5	428	449	336	1940	1560	2037	2661	2279	2745	1485	1554	560	2337	2437	2224	3181	2215	2615	1206	1651	1352	1945	1955	1974	2208	2441	2480
ENSMUSG00000004980_Hnrnpa2b1	54241	56757	42793	59005	54414	58523	43916	40531	41430	67802	69181	76164	57108	55626	51076	34920	40025	37365	65562	83239	69372	44901	50079	46513	34835	33779	35966
ENSMUSG00000004988_Fxyd4	11	36	0	15	20	19	20	4	14	5	9	16	17	15	17	25	6	14	10	21	23	24	18	8	16	13	12
ENSMUSG00000004994_Ccdc130	280	402	209	418	343	464	395	276	344	464	401	480	459	454	423	352	383	322	408	489	400	360	394	354	310	316	319
ENSMUSG00000004996_Mri1	264	500	248	464	511	421	363	389	509	787	776	974	1040	1008	942	704	740	609	971	1003	1166	975	995	1066	1103	902	1008
ENSMUSG00000005034_Prkacb	2064	2293	1950	5994	5513	6749	8306	7629	8059	5537	6649	4026	10422	9970	10622	11824	8634	11195	4563	5879	5431	6340	7754	6890	9515	10082	10288
ENSMUSG00000005043_Sgsh	71	95	48	82	73	78	72	55	56	117	199	129	209	148	150	157	49	65	51	78	76	68	49	35	50	37	31
ENSMUSG00000005045_Chd5	237	545	102	4180	3816	4110	5733	4807	5039	3616	4623	727	8738	9246	10345	11507	7367	8064	2078	2513	3070	4801	4643	3798	5796	7191	6718
ENSMUSG00000005054_Cstb	4455	1078	2089	690	873	628	636	687	811	630	507	705	523	455	481	435	610	668	682	919	1176	782	811	802	582	538	588
ENSMUSG00000005057_Sh2b2	360	865	285	1253	1036	1255	1218	959	1197	1513	1601	887	2066	1996	1910	1612	1118	1246	918	934	904	1030	1108	979	845	1088	1143
ENSMUSG00000005069_Pex5	1011	1811	667	2104	2155	2305	2014	1738	1786	3091	3598	2178	4114	4070	3915	3310	2098	2333	2157	2001	2350	1899	2021	1846	1821	2066	1859
ENSMUSG00000005078_Jkamp	1725	1593	1447	1919	1682	1909	1851	1521	1759	1701	1635	1837	1685	1698	1658	1344	1885	1609	1792	2547	2270	1916	1993	1879	1633	1482	1747
ENSMUSG00000005087_Cd44	141	90	98	80	306	122	102	82	70	65	118	128	288	128	175	176	83	124	81	66	226	46	136	71	70	72	92
ENSMUSG00000005089_Slc1a2	1951	4710	2451	4492	4183	7168	3738	3403	4186	5880	7630	5266	7325	8066	8695	6031	4654	4745	4709	5482	5572	2800	3551	3411	4083	4033	4011
ENSMUSG00000005102_Eif2ak4	583	1181	478	1335	1337	1186	1240	1145	1294	1337	1402	1326	1624	1612	1560	1238	1374	1222	938	1129	1349	1053	1249	1095	1285	1206	1257
ENSMUSG00000005103_Wdr1	1453	2060	1292	3108	3327	3456	3153	2499	2612	3162	3924	2828	5465	5309	5059	5142	2831	3727	2241	2563	3130	2300	2293	2149	2353	2832	2997
ENSMUSG00000005107_Slc2a9	26	18	20	6	42	21	22	26	29	16	27	17	19	22	22	23	19	40	27	34	24	23	23	22	43	27	47
ENSMUSG00000005124_Ccn4	290	279	222	79	676	56	72	58	36	185	177	344	546	98	150	111	80	67	89	53	945	37	105	86	62	28	65
ENSMUSG00000005125_Ndrg1	246	85	47	329	443	204	720	634	554	183	348	114	1146	1027	1020	1464	678	1134	173	127	247	418	470	435	610	663	711
ENSMUSG00000005131_4930550C14Rik	15	9	8	14	12	0	3	9	6	1	2	10	4	2	9	15	18	6	11	7	48	3	12	8	12	4	8
ENSMUSG00000005142_Man2b1	536	912	407	692	805	617	714	624	729	981	1087	840	1459	1086	1115	993	731	774	517	659	874	651	809	649	725	728	638
ENSMUSG00000005148_Klf5	213	114	125	106	182	99	161	138	110	92	212	93	245	235	178	377	184	217	83	73	96	75	111	128	178	167	168
ENSMUSG00000005150_Wdr83	847	961	639	1210	1098	1070	1137	962	1088	1385	1224	1168	1307	1230	1122	804	920	973	1179	1389	1361	1057	1146	998	825	823	958
ENSMUSG00000005161_Prdx2	18630	17109	23571	15817	13416	16607	13429	10629	10984	19002	18056	18823	16279	16524	15212	10555	9240	11895	17421	24591	20400	13242	13909	11356	8487	8767	9850
ENSMUSG00000005198_Polr2a	2442	4674	2066	2777	2668	3440	1525	1217	1216	5817	12063	5352	12018	10829	9455	4939	1421	1931	3220	2845	2905	1794	1924	1618	1267	1207	1401
ENSMUSG00000005202_Shbg	0	0	0	0	0	0	1	0	0	0	0	1	2	0	0	0	0	0	0	2	0	0	0	0	2	0	0
ENSMUSG00000005204_Senp3	2101	3264	1618	3639	3459	3501	3257	2731	3091	4168	4339	3677	4446	4262	4283	3220	3111	3513	3314	3734	4260	3053	3414	2975	2761	2812	3247
ENSMUSG00000005220_Corin	136	61	134	21	82	112	27	17	40	32	146	163	59	55	51	48	11	25	30	18	232	12	25	5	14	16	6
ENSMUSG00000005225_Plekha8	1569	2315	1231	1881	2022	2273	1903	1695	1830	2026	1970	2209	2197	2110	1981	1502	1692	1579	1951	2126	2158	1385	1709	1864	1619	1315	1591
ENSMUSG00000005232_G6pc2	0	0	5	6	0	6	4	12	2	0	0	0	0	1	2	2	8	2	4	10	8	0	6	7	6	7	7
ENSMUSG00000005233_Spc25	4918	3830	4163	1501	1502	1254	601	554	507	1897	1321	2692	861	842	653	244	430	409	2259	2899	1730	925	1037	1016	349	286	410
ENSMUSG00000005237_Dnah2	91	147	124	349	335	278	503	464	496	349	357	358	384	406	567	830	1199	756	337	313	624	786	729	739	1081	1324	1045
ENSMUSG00000005251_Ripk4	80	24	46	13	55	22	10	10	22	16	10	43	40	47	60	48	22	35	15	14	47	8	29	10	6	4	12
ENSMUSG00000005262_Ufd1	1686	1862	1441	2362	2277	2319	2315	2035	2209	2460	2530	2231	2602	2409	2403	2081	2248	2266	2281	2924	2547	2084	2212	2286	2060	1968	2164
ENSMUSG00000005267_Zfp287	414	680	290	1021	945	1048	1023	921	880	1003	832	781	1142	1048	1048	957	1148	965	890	906	1009	1003	1059	1211	1067	953	1163
ENSMUSG00000005268_Prlr	191	20	20	75	115	105	224	268	290	31	42	20	90	87	75	162	386	251	32	36	52	129	130	142	417	355	330
ENSMUSG00000005299_Letm1	581	946	434	1429	1250	1718	1751	1112	1263	1861	2427	1417	2921	2682	2822	2374	1192	2051	1220	1418	1423	1338	1387	1245	1360	1378	1475
ENSMUSG00000005312_Ubqln1	2505	2707	1877	3688	3553	4565	3533	2936	3212	5217	7371	5125	7900	7611	7531	6149	3105	5252	3912	4413	3541	3088	3381	3136	2886	3288	3489
ENSMUSG00000005320_Fgfr4	36	30	28	75	236	43	83	87	83	37	60	34	156	44	118	107	92	64	16	31	85	54	71	49	61	56	53
ENSMUSG00000005338_Cadm3	908	2182	879	6000	4907	7198	6523	5902	6526	5752	8159	3448	10926	11183	12581	12241	7696	8986	3925	4815	5934	5612	6187	5400	6911	7649	7266
ENSMUSG00000005339_Fcer1a	0	0	0	0	0	0	0	0	0	0	0	0	2	0	4	0	0	0	2	0	0	0	0	0	0	0	0
ENSMUSG00000005354_Txn2	2252	1652	1721	2222	2093	2276	1922	1743	1876	2655	3004	2586	2811	2534	2730	1948	1851	2019	2087	2530	2584	1849	1961	1803	1543	1595	1787
ENSMUSG00000005355_Casp14	0	0	0	2	2	0	12	0	0	0	0	0	0	0	0	0	0	0	0	0	0	0	12	0	4	0	0
ENSMUSG00000005357_Slc1a6	65	55	35	96	98	155	268	200	287	103	133	56	256	304	418	548	369	405	45	84	138	180	134	170	286	286	287
ENSMUSG00000005360_Slc1a3	717	941	580	2799	2689	3864	3307	2560	2774	2521	3986	1789	5513	5386	6295	7454	3569	5589	2150	2813	3582	2505	2416	2205	3604	3606	3232
ENSMUSG00000005362_Crbn	1797	1563	1301	1908	1924	1580	1985	1978	2212	1409	1204	1439	1301	1239	1324	1068	2109	1487	1467	2134	1965	1758	2010	2210	2113	1882	2232
ENSMUSG00000005364_Il5ra	7	10	19	3	3	6	3	4	4	2	0	0	15	3	6	7	0	4	1	2	2	1	2	12	8	7	4
ENSMUSG00000005370_Msh6	1283	2164	989	1534	1494	1772	1098	820	921	2252	3356	2886	2736	2572	2294	1522	899	1287	2092	2115	1841	1171	1149	1128	867	944	935
ENSMUSG00000005371_Fbxo11	4406	4639	3322	5552	4979	6120	4955	4638	4626	6622	7107	5224	8310	7784	7738	5690	4706	4879	4607	5567	5019	3991	4378	4501	4075	4128	4267
ENSMUSG00000005373_Mlxipl	84	161	53	71	93	45	55	37	79	127	73	149	92	77	52	50	50	64	66	79	53	32	52	58	39	51	57
ENSMUSG00000005374_Tbl2	573	1168	415	788	950	796	664	500	529	1169	1305	1204	1707	1227	1229	983	600	706	840	842	974	688	766	550	529	601	578
ENSMUSG00000005378_Bud23	1265	1389	988	1105	1145	1238	1000	892	895	1438	1406	1552	1227	1301	1213	923	1039	1004	1239	1419	1487	1004	977	964	828	733	850
ENSMUSG00000005397_Nid1	1375	1083	1079	672	1314	1277	594	458	596	964	3754	1960	5618	3121	4437	3211	681	953	521	586	1850	471	480	405	576	492	409
ENSMUSG00000005410_Mcm5	1463	2347	1107	1125	1292	1387	642	388	370	2503	3765	3163	2357	2147	1849	906	415	674	2083	2180	1744	634	709	627	387	439	437
ENSMUSG00000005413_Hmox1	510	284	173	200	231	233	74	106	84	283	434	343	292	269	253	198	82	118	197	262	523	60	100	92	100	94	88
ENSMUSG00000005417_Mprip	3006	6306	2516	10009	9426	9873	9628	8636	8705	11257	12060	8876	15514	14606	14363	11650	9289	10239	8030	7638	8629	8409	9216	8431	8751	8314	9192
ENSMUSG00000005442_Cic	4163	7692	2914	6518	6320	6250	5547	4267	4468	10738	13460	8523	15474	14352	13791	11497	5686	6221	5937	5644	5872	4959	5420	4423	4239	5518	5365
ENSMUSG00000005447_Pafah1b3	5205	3828	4216	5331	4540	5735	4744	3994	4765	5292	5351	4252	4777	5132	5227	4212	4012	4830	5097	6930	6794	5371	5260	4665	3670	4032	4194
ENSMUSG00000005465_Il27ra	12	8	17	13	19	5	10	23	15	11	25	10	29	10	16	15	15	20	2	10	30	4	14	17	10	7	18
ENSMUSG00000005469_Prkaca	1450	1837	1484	3057	3145	4287	3228	2766	2825	4257	5654	3546	5984	5767	5881	5477	2804	4299	2978	3084	3341	2642	2981	2488	2861	3097	3002
ENSMUSG00000005470_Asf1b	783	607	551	322	343	377	166	113	129	602	512	712	299	255	199	108	64	106	402	432	356	139	166	179	58	58	79
ENSMUSG00000005474_Myl10	0	0	0	0	0	0	0	4	0	0	0	0	0	0	0	0	0	0	0	0	0	0	0	0	0	0	0
ENSMUSG00000005481_Ddx39a	1550	2146	1367	1521	1470	1525	1246	942	1037	2251	2207	2428	1737	1498	1624	958	943	1140	1768	2244	1827	1124	1156	1065	862	875	911
ENSMUSG00000005483_Dnajb1	1293	1236	1045	1262	1215	1397	1212	975	955	1643	1697	1799	1931	1790	1829	1439	904	1492	1427	1659	1732	1120	1194	953	894	1116	1114
ENSMUSG00000005493_Msh4	6	5	0	9	8	3	6	5	14	6	5	8	9	12	22	17	31	6	17	25	16	23	28	20	29	25	19
ENSMUSG00000005501_Usp40	1065	2153	849	2401	2396	1901	1996	1809	1925	2223	2093	2369	2376	1976	1992	1244	2097	1657	1973	2075	2531	1928	1929	2029	1925	1640	1746
ENSMUSG00000005503_Evx1	14	8	16	33	65	113	21	26	38	8	128	141	47	52	157	36	27	32	4	16	191	42	32	29	14	20	34
ENSMUSG00000005505_Kbtbd4	150	290	147	377	291	338	272	299	278	429	487	369	428	517	378	284	295	299	351	485	431	299	331	268	244	279	309
ENSMUSG00000005506_Celf1	4460	7254	3942	9650	9384	10288	9482	7857	7885	11020	12620	10563	14246	13757	12466	9996	8432	9132	9324	10768	9404	7655	9101	8364	8312	8226	8398
ENSMUSG00000005510_Ndufs3	1480	1451	1297	1814	1636	1799	1580	1389	1413	1800	1852	2009	1849	1744	1710	1381	1540	1766	1664	2029	2176	1565	1756	1453	1690	1419	1637
ENSMUSG00000005514_Por	863	1246	727	1330	1275	1682	1080	822	912	2609	3523	2050	3655	3241	3262	2641	815	1290	1640	2059	1555	1105	1085	882	844	927	1025
ENSMUSG00000005533_Igf1r	2754	5075	2587	4478	4593	5293	3719	3037	3046	5942	8686	5301	10038	9701	9661	6464	4264	3721	4089	3937	4802	3294	3553	3374	3662	3590	3515
ENSMUSG00000005534_Insr	1815	2553	1231	3406	3227	3516	2834	2491	2548	4021	5179	3089	6200	6131	5830	3734	3149	2685	2725	3059	3397	2526	2890	2820	2674	2821	2696
ENSMUSG00000005540_Fcer2a	6	15	1	30	38	45	40	28	25	41	23	8	41	49	42	40	47	35	24	45	26	34	20	29	51	65	27
ENSMUSG00000005547_Cyp2a5	0	0	0	3	14	1	0	0	0	5	5	1	0	7	4	8	22	3	7	8	9	10	8	6	18	18	5
ENSMUSG00000005553_Atp4a	22	35	28	52	50	36	72	64	57	36	45	34	36	41	44	48	77	66	36	24	32	44	60	34	72	93	75
ENSMUSG00000005566_Trim28	5840	9334	4428	7335	6503	8758	5762	4371	4720	14273	21636	12100	18774	16660	16409	10428	3669	6305	7035	7806	6814	4444	4672	4081	3182	3597	3873
ENSMUSG00000005575_Ube2m	2360	2061	1926	2830	2570	3388	2319	2185	2776	3942	4257	3370	4433	4852	4822	3783	2704	3943	3290	3900	4072	3049	3450	2363	2712	2869	3039
ENSMUSG00000005580_Adcy9	69	155	67	293	330	271	354	273	316	303	471	180	731	668	705	753	357	425	218	154	291	266	355	283	406	372	403
ENSMUSG00000005583_Mef2c	433	462	284	1717	1918	949	5139	5061	4359	1205	1077	582	3875	3803	3479	8907	5541	6893	1005	1262	1107	3079	3594	3534	6444	5369	7995
ENSMUSG00000005609_Ctr9	1598	2206	1188	3122	2906	3770	2715	2241	2245	3381	4736	3706	5246	4773	4681	3595	1992	3023	2910	3761	3704	2481	2405	2431	2018	2238	2279
ENSMUSG00000005610_Eif4g2	43325	53167	41494	63734	59897	67513	59273	52509	54617	69367	70160	68643	74849	71789	69777	49619	55694	59465	65728	85307	76198	55089	61424	63452	56648	52539	60522
ENSMUSG00000005611_Irag1	54	81	41	64	103	55	31	47	49	60	91	63	126	116	87	89	58	81	55	46	88	52	40	37	60	52	76
ENSMUSG00000005615_Pcyt1a	532	952	576	1657	1706	1891	1565	1293	1361	1969	2410	1817	2637	2501	2350	1947	1419	1898	1391	1720	1953	1306	1393	1277	1472	1558	1577
ENSMUSG00000005621_Zfp592	583	1066	469	1201	1221	1279	1235	923	967	1639	2033	1556	2590	2288	2255	1770	1246	1508	1230	1095	1433	1149	1359	1153	1136	1165	1195
ENSMUSG00000005625_Psmd4	2621	2470	2226	3041	2878	3266	2742	2263	2401	3643	4269	3569	3846	3697	3576	2690	1932	2774	3171	3899	3683	2561	2617	2377	2033	2060	2214
ENSMUSG00000005628_Tmod4	114	233	133	123	153	145	130	104	165	174	34	57	94	140	92	26	79	44	59	39	56	29	46	69	30	31	31
ENSMUSG00000005640_Insrr	72	106	41	184	220	107	142	110	135	124	188	144	185	137	95	91	78	84	104	48	280	78	98	103	87	109	60
ENSMUSG00000005649_Cabp5	0	0	0	4	1	6	11	2	5	13	10	13	6	11	23	16	32	11	18	6	19	7	7	33	9	11	16
ENSMUSG00000005656_Snx6	3348	2771	2921	3154	3412	3149	2721	2414	2487	3186	3438	4379	3119	2911	2792	2111	2812	2393	3822	4832	5113	3209	3380	3449	2723	2443	2886
ENSMUSG00000005667_Mthfd2	669	673	481	571	607	553	616	514	598	696	669	810	701	662	701	593	593	626	718	629	621	571	549	592	529	492	526
ENSMUSG00000005672_Kit	503	1178	565	1838	1606	2069	1491	1195	1427	1731	2813	1287	3805	3487	4078	2725	1466	1699	1119	938	1725	1294	1385	1429	1575	1301	1467
ENSMUSG00000005674_Tomm40l	425	408	263	443	442	419	448	532	639	404	376	338	444	387	435	349	576	538	422	446	430	509	470	397	535	441	587
ENSMUSG00000005677_Nr1i3	1	0	8	3	0	1	4	0	6	3	1	5	2	2	2	6	4	4	5	5	0	2	0	3	3	2	1
ENSMUSG00000005681_Apoa2	3970	240	103	16	18	16	22	13	21	19	10	22	11	5	15	13	27	26	17	18	30	31	13	30	39	10	25
ENSMUSG00000005682_Pan2	1797	3624	1409	2752	2519	2478	1933	1547	1757	3491	3508	3195	3070	2801	2723	1952	1831	1545	2278	2335	2691	1834	1893	1845	1497	1534	1640
ENSMUSG00000005683_Cs	3227	3714	2269	4426	4451	5776	4300	3508	3756	6142	8463	5414	9148	8670	8787	7870	3508	5732	4512	5040	4542	3495	3616	3363	3748	4071	4045
ENSMUSG00000005686_Ampd3	99	82	38	146	197	142	216	208	287	98	147	74	299	280	368	432	378	394	58	93	146	232	207	189	363	426	292
ENSMUSG00000005687_Bcas2	5478	4146	4139	4092	3782	4084	4150	3839	4193	4090	3395	4182	3622	3607	3508	2850	4283	3471	4073	4685	4940	4149	4522	4350	3865	3631	4051
ENSMUSG00000005696_Sh2d1a	6	6	10	0	14	6	11	9	4	8	0	0	0	0	6	2	2	8	0	0	4	1	0	3	2	4	2
ENSMUSG00000005698_Ctcf	3437	4284	2790	4259	4033	4742	3530	2991	3166	5450	6071	5410	6247	6077	5551	4052	2711	3784	4878	5259	4839	3442	3713	3357	2846	2766	3056
ENSMUSG00000005699_Pard6a	313	394	226	437	377	439	454	492	640	457	499	349	485	474	481	455	484	609	430	480	452	499	591	464	511	396	578
ENSMUSG00000005705_Agrp	28	45	17	24	31	18	49	24	45	39	15	26	31	45	49	39	49	43	28	33	53	40	27	50	68	61	41
ENSMUSG00000005716_Pvalb	4	4	2	30	75	50	53	40	72	4	31	16	36	30	28	24	46	41	8	2	96	34	52	44	85	37	30
ENSMUSG00000005718_Tfap4	453	436	262	405	443	357	330	282	326	512	660	540	616	554	567	360	303	385	464	455	327	305	359	312	210	319	287
ENSMUSG00000005732_Ranbp1	6460	3552	5116	2028	2093	2120	1713	1785	1833	2456	2220	3433	1747	1753	1509	1165	1670	1435	3000	3779	2998	1940	2121	2007	1574	1424	1536
ENSMUSG00000005763_Cd247	27	42	13	35	24	28	10	13	23	21	34	22	18	21	28	12	18	22	23	23	21	12	34	34	22	16	27
ENSMUSG00000005774_Rfx5	404	663	289	939	831	737	957	833	866	809	817	803	1012	958	885	667	988	888	730	763	959	840	1022	840	950	900	1039
ENSMUSG00000005779_Psmb4	7261	4929	6151	4982	4719	4923	4684	3961	4369	5263	4743	5086	4897	4446	4216	3570	3454	4398	5177	7037	6642	4751	4447	4568	3479	3432	4303
ENSMUSG00000005800_Mmp8	16	17	12	11	13	15	14	4	0	0	4	0	4	0	0	0	2	4	0	0	4	0	2	0	4	6	2
ENSMUSG00000005802_Slc30a4	1043	970	658	1169	1395	1075	1654	1660	1936	1033	1020	1077	1455	1149	1026	1409	2082	1754	1163	1418	1685	1542	1762	1824	2078	1750	2219
ENSMUSG00000005803_Sqor	106	81	88	79	152	52	40	46	47	48	55	71	74	37	64	35	46	61	59	50	60	25	20	45	46	30	60
ENSMUSG00000005804_Bloc1s6	2295	1969	1986	2996	2775	3053	2814	2694	3031	2188	1915	2144	2284	2587	2567	1603	2369	2123	1945	2530	2461	1715	2044	1849	1786	1897	2005
ENSMUSG00000005813_Metap1	1282	1928	1055	2010	1943	2174	2184	2061	2111	1834	1926	2226	2307	2107	2194	1855	2319	2042	1940	2220	2404	1931	2091	2160	2038	1757	2114
ENSMUSG00000005823_Gpr108	541	614	341	616	592	521	540	436	414	662	652	733	720	612	645	475	522	513	495	593	670	367	480	407	460	420	482
ENSMUSG00000005824_Tnfsf14	2	2	2	0	8	0	0	1	0	0	6	6	6	8	2	2	2	2	10	2	8	0	2	4	0	0	0
ENSMUSG00000005836_Gata6	116	37	6	6	49	10	6	0	6	15	36	26	57	19	20	12	6	4	10	6	13	4	4	2	6	0	1
ENSMUSG00000005846_Rsl1d1	5664	4550	4055	3919	3833	3459	3435	3195	3447	3667	3479	4720	3100	3036	2738	2067	2845	2634	4569	5870	4974	3624	3553	3911	2895	2824	3318
ENSMUSG00000005864_Cnga2	0	4	0	6	22	8	10	6	0	7	12	0	6	8	4	18	24	11	6	0	14	12	6	8	16	15	10
ENSMUSG00000005871_Apc	4266	8089	3495	16252	14443	17203	18647	17298	17621	16089	17828	12428	26072	26023	25129	22127	23306	20759	15025	16787	16730	16861	18131	18492	24514	23596	24277
ENSMUSG00000005873_Reep5	2059	1718	1736	4610	4734	5012	7991	8129	9305	3610	3940	2758	7037	6554	7353	9931	10727	11264	3331	4215	5889	6982	7339	6926	11409	11344	11584
ENSMUSG00000005881_Ergic3	2095	1977	1655	3042	2866	3289	2898	2519	2743	3140	3523	2599	4188	3771	3913	3437	2771	3311	2532	3042	3107	2920	2960	2437	2721	2681	2888
ENSMUSG00000005882_Uqcc1	883	857	729	1208	1107	1160	1248	1011	1035	1230	1225	1208	1253	1160	1207	1077	1251	1202	1169	1358	1282	1071	1095	1140	1028	1082	1136
ENSMUSG00000005883_Spo11	36	8	12	22	52	21	65	30	36	42	35	33	36	35	43	19	40	50	30	29	83	28	57	40	56	29	69
ENSMUSG00000005886_Ncoa2	1582	2722	1376	3259	3208	3587	2900	2769	2923	4011	4321	3522	5324	5016	4969	3883	3187	2953	3057	2830	3342	2656	2835	3030	3273	3318	3046
ENSMUSG00000005891_Prl4a1	53	0	0	0	0	0	0	0	0	0	0	6	0	0	0	0	0	0	0	0	0	0	0	0	0	0	0
ENSMUSG00000005892_Trh	16	12	36	49	45	53	46	41	22	53	34	46	64	39	55	46	43	36	50	104	39	40	49	42	83	81	40
ENSMUSG00000005893_Nr2c2	964	2213	1020	3187	2955	3309	3208	2788	2783	3504	3775	2854	4726	4735	4560	2933	3137	3196	3007	3096	3228	2610	2989	3152	3275	3094	3303
ENSMUSG00000005897_Nr2c1	653	652	442	568	651	637	472	405	510	773	732	808	691	689	715	470	592	478	591	757	835	504	633	611	547	494	492
ENSMUSG00000005899_Smpd4	1227	2373	1068	2018	2150	2148	2108	1938	1991	2472	3106	2432	3095	2828	2792	2137	2065	1955	1900	1948	2044	1626	1892	1773	1799	1802	1982
ENSMUSG00000005907_Pex1	553	1006	366	1073	988	966	1114	1157	1216	987	1014	901	1232	1085	1099	904	1103	1016	902	949	1042	911	1049	1185	1111	1004	1201
ENSMUSG00000005917_Otx1	1251	2295	947	908	654	1140	473	349	322	2118	2763	2548	1374	1413	1174	518	387	434	1419	1442	868	507	531	577	233	310	360
ENSMUSG00000005936_Kctd20	1826	3405	1608	4385	4273	4636	3905	3115	3261	5200	5318	4414	6100	5508	5518	3935	3203	4095	4007	4423	4705	3444	3700	3564	3153	3322	3482
ENSMUSG00000005947_Itgae	85	113	73	50	62	32	26	20	37	71	59	80	33	27	27	15	37	19	65	81	50	42	44	31	54	25	29
ENSMUSG00000005949_Ctns	465	813	303	896	811	943	743	818	845	921	1009	927	1121	954	942	648	873	716	681	834	976	760	881	816	836	804	918
ENSMUSG00000005950_P2rx5	13	20	9	42	30	24	45	40	28	17	29	23	48	37	50	41	47	32	32	10	25	48	48	30	35	31	39
ENSMUSG00000005951_Shpk	31	36	16	45	56	70	38	30	46	53	82	39	92	66	74	51	61	61	44	52	65	57	38	37	41	48	68
ENSMUSG00000005952_Trpv1	0	2	0	2	27	2	4	9	6	0	1	2	20	2	3	3	20	9	2	0	13	8	3	8	6	21	15
ENSMUSG00000005958_Ephb3	601	711	531	576	980	830	375	287	332	1042	1513	1093	1497	1281	1336	765	477	547	555	662	888	409	400	284	323	429	388
ENSMUSG00000005968_Tuft1	219	275	329	87	116	80	135	130	101	99	114	148	144	147	177	208	145	175	62	70	101	112	134	130	128	148	181
ENSMUSG00000005973_Rcn1	3145	2606	1813	2165	3900	2303	1682	1359	1538	2664	2588	3511	3030	1890	2196	1764	1613	1906	2049	2264	3951	1191	1371	1187	1440	1400	1410
ENSMUSG00000005980_Dnase1	188	367	138	380	344	447	429	374	379	366	368	372	507	445	425	316	426	355	321	306	381	390	394	355	391	325	344
ENSMUSG00000005981_Trap1	1153	1758	1133	1709	1761	1597	1417	1266	1481	2035	2091	2142	2052	1859	1784	1572	1423	1550	1581	1791	1841	1393	1483	1294	1425	1469	1527
ENSMUSG00000005982_Naa60	579	652	500	1169	1148	1273	1352	1223	1262	1402	1762	1199	1868	1718	1768	1689	1238	1565	1053	945	1175	1182	1261	1167	1179	1184	1306
ENSMUSG00000005983_1700037C18Rik	82	117	105	136	107	112	154	132	152	93	104	97	103	134	145	148	135	132	100	141	165	134	139	91	183	149	122
ENSMUSG00000005986_Ankrd13d	330	739	305	1266	1097	1090	1603	1498	1615	978	1005	869	1530	1458	1605	2024	2227	1982	731	751	1276	1407	1349	1087	1705	2015	2104
ENSMUSG00000005994_Tyrp1	0	7	0	14	47	9	0	2	10	2	15	3	14	6	8	0	6	2	3	12	4	0	4	2	2	2	6
ENSMUSG00000006005_Tpr	3120	4719	2655	5860	6094	6378	5326	4152	4278	6563	8266	7616	8856	8089	7572	5589	4408	5365	6128	7421	6882	4330	4995	4999	4193	4955	4829
ENSMUSG00000006007_Pdc	2	6	20	0	13	0	0	0	0	1	0	4	0	0	0	0	0	0	2	0	8	0	0	0	0	0	0
ENSMUSG00000006010_Odr4	1526	1396	1194	1680	1620	1449	1710	1918	2038	1046	941	1374	1290	1366	1062	904	1696	1278	1343	1678	1733	1561	1835	1957	1833	1473	1627
ENSMUSG00000006014_Prg4	65	41	26	46	33	24	26	28	35	21	23	14	33	26	24	21	30	21	31	20	42	16	37	12	39	17	12
ENSMUSG00000006019_Dhx34	461	1148	468	1000	997	1040	860	578	749	1226	1412	988	1244	1026	1124	617	476	585	620	670	664	440	562	413	379	475	467
ENSMUSG00000006021_Kptn	332	499	324	815	841	870	929	741	851	794	624	541	827	754	831	646	740	694	509	605	723	646	670	674	653	677	680
ENSMUSG00000006024_Napa	2107	2255	1650	2905	2983	2916	3150	2544	3214	3435	3610	3043	4158	3720	3537	3145	2561	3171	2521	2985	3285	2808	2730	2759	2649	2550	2870
ENSMUSG00000006050_Sra1	2214	1437	1714	1286	1328	1212	1213	1136	1223	1383	1248	1539	1141	1094	1124	878	1278	1202	1181	1862	1873	1287	1472	1322	1192	1087	1261
ENSMUSG00000006056_Calcoco2	0	0	5	0	0	0	0	0	0	0	6	0	0	0	6	0	0	0	0	0	0	0	0	3	1	7	0
ENSMUSG00000006057_Atp5g1	4937	2330	3840	2498	2214	2380	2845	2815	3600	2389	2118	2386	2327	2186	2450	2464	3250	3329	2480	3205	3466	2908	2945	2738	3178	2664	3174
ENSMUSG00000006058_Snf8	1796	1199	1253	1557	1402	1496	1386	1291	1369	1598	1450	1267	1542	1444	1393	1208	1316	1293	1345	1554	1523	1388	1393	1326	1177	1080	1365
ENSMUSG00000006095_Tbcb	2587	1446	1894	2591	2184	2921	2851	2645	2789	2710	2593	2236	2807	2870	2777	2639	3008	3384	2502	3426	3037	3194	3016	2885	2903	2375	3386
ENSMUSG00000006127_Inpp5k	505	1033	492	1556	1337	1348	1480	1188	1283	1284	1434	1072	1940	1728	1612	1288	1402	1254	1059	1253	1392	1265	1271	1199	1173	1166	1313
ENSMUSG00000006134_Crkl	1523	2631	1268	2942	2722	3579	2444	1921	1866	4045	4879	3918	5628	5181	5031	3459	1882	2677	3175	3206	3269	2104	2310	2281	1577	1903	2071
ENSMUSG00000006143_Upk3bl	234	114	64	3	33	4	6	6	24	16	0	13	2	3	4	0	6	0	8	2	14	0	17	12	19	16	2
ENSMUSG00000006154_Eps8l1	33	55	15	105	82	57	111	112	105	77	97	104	218	228	220	320	435	192	207	131	350	341	493	255	284	346	374
ENSMUSG00000006169_Clint1	1988	2164	1490	1949	2003	2443	1605	1261	1283	2528	3408	3081	3844	3063	3127	2100	1201	1862	2194	2427	2757	1590	1739	1476	1289	1489	1442
ENSMUSG00000006179_Prss16	19	4	2	2	10	0	0	0	2	0	10	6	8	0	0	2	0	2	0	0	4	0	0	0	0	0	0
ENSMUSG00000006191_Cdkal1	452	431	340	482	452	447	462	357	491	331	422	464	476	416	386	350	377	369	587	541	544	378	450	459	366	336	392
ENSMUSG00000006200_Rhox6	347	22	11	0	0	0	0	0	0	0	0	20	0	0	0	0	0	0	0	4	0	0	0	10	0	0	0
ENSMUSG00000006204_Cdcp3	1	0	10	0	0	0	0	6	0	1	2	0	10	0	1	4	12	0	0	0	2	4	2	4	10	5	5
ENSMUSG00000006205_Htra1	884	526	156	123	252	109	192	86	130	108	207	131	827	437	481	468	144	281	83	60	210	99	111	98	87	74	130
ENSMUSG00000006215_Zbtb17	1077	1565	683	1815	1665	1873	1320	1097	1236	2377	2249	1904	2241	2238	2190	1489	1242	1429	1626	1798	1774	1447	1501	1350	1113	1142	1352
ENSMUSG00000006216_Clcnkb	0	0	0	1	8	0	2	4	0	2	0	0	2	0	0	0	6	1	5	0	3	1	0	0	0	3	2
ENSMUSG00000006218_Fam131c	10	20	28	298	210	308	589	545	636	125	225	76	519	638	669	1025	790	1019	117	122	122	462	504	458	744	935	785
ENSMUSG00000006219_Fblim1	385	435	428	322	469	458	388	303	338	1092	1013	800	1442	1317	1566	627	1012	1016	457	611	1295	806	998	882	861	907	856
ENSMUSG00000006221_Hspb7	45	0	8	0	8	0	3	3	2	0	0	4	16	0	8	2	0	2	2	0	0	2	2	4	5	2	0
ENSMUSG00000006235_Epor	135	182	206	25	41	53	24	16	28	58	60	88	58	30	29	14	20	39	33	57	79	14	25	45	14	21	31
ENSMUSG00000006241_Ccdc159	137	257	144	506	412	413	566	470	654	415	342	306	445	409	409	439	647	529	309	286	465	386	485	492	546	512	461
ENSMUSG00000006262_Mob1b	3003	3065	2497	2821	2857	2926	2715	2615	2770	2967	2818	2861	2783	2866	2544	1668	2754	2316	2960	3324	2970	2471	2843	3307	2886	2247	2495
ENSMUSG00000006269_Atp6v1b1	4	6	5	20	71	7	27	12	16	2	21	4	17	12	19	16	28	17	7	8	11	19	24	33	30	29	22
ENSMUSG00000006270_Vax1	142	147	0	281	205	236	218	94	65	638	245	95	506	487	465	188	57	106	507	406	65	208	198	181	107	139	165
ENSMUSG00000006273_Atp6v1b2	1548	2696	1483	4726	4748	5463	5338	4157	4158	5474	6731	4657	7801	7822	7525	7436	4538	7435	4491	5817	5912	4650	4936	3851	4866	5821	5674
ENSMUSG00000006276_Eps15l1	1691	3098	1328	3506	3259	3194	2961	2429	2672	3991	4700	4056	4989	4586	4243	2902	3077	2625	3289	3419	3655	2910	3005	2973	2577	2518	2920
ENSMUSG00000006281_Tep1	359	652	269	343	469	424	238	237	241	326	456	539	469	411	497	256	289	214	203	225	478	192	206	143	250	180	190
ENSMUSG00000006288_Ttc5	1600	2794	1559	3671	3315	3418	3279	3046	3141	3290	3072	2927	3411	3046	3172	2242	3601	3019	2789	3718	3577	3140	3411	3151	3109	3031	3226
ENSMUSG00000006289_Osgep	627	1087	613	1006	1037	820	893	677	804	1276	1200	1355	1135	1185	1019	593	1076	1175	1648	1754	1771	1306	1305	1131	1141	995	1093
ENSMUSG00000006299_Aamp	1248	1467	1114	1954	1922	2168	1646	1511	1508	2884	3006	2418	3180	3114	2914	2594	1595	2377	1961	2254	2636	1632	1979	1401	1440	1744	1779
ENSMUSG00000006301_Tmbim1	329	309	206	258	410	151	189	214	202	226	207	236	353	211	262	321	325	301	168	173	465	200	206	193	284	212	193
ENSMUSG00000006304_Arpc2	5772	3372	3585	5008	4792	5027	4969	4288	4982	4845	5140	4979	5817	5370	5653	4989	4186	5334	4889	6265	6410	4546	5003	4821	4899	4398	5211
ENSMUSG00000006307_Kmt2b	3024	5616	2247	4379	4264	4009	3634	2660	3178	6448	9000	5850	8554	8407	8168	5665	3928	3695	4055	4065	4346	3530	3619	3111	3070	3614	3569
ENSMUSG00000006310_Zbtb32	10	7	10	25	33	19	21	29	28	26	32	20	39	22	20	16	27	23	21	24	22	17	6	19	22	30	31
ENSMUSG00000006311_Etv2	2	2	0	0	0	0	4	0	0	0	0	0	0	0	0	0	2	0	0	0	0	2	0	0	0	0	0
ENSMUSG00000006313_Upk1a	26	52	26	15	12	25	20	2	15	35	42	48	38	31	23	24	26	43	33	26	40	29	34	41	44	19	37
ENSMUSG00000006315_Tmem147	3174	1621	1975	1877	1681	1679	1791	1800	2364	1728	1524	1589	1616	1513	1654	1575	2099	1821	1630	2032	2233	2157	2019	2036	1994	1636	2125
ENSMUSG00000006333_Rps9	94440	37186	56813	27683	27227	23941	21084	22622	25011	21734	18195	21625	15058	14580	13762	10098	17632	14933	21860	26980	29008	23243	23508	21959	18696	13493	17746
ENSMUSG00000006335_Tfpt	547	570	496	556	541	507	506	483	605	635	639	594	576	565	639	531	510	534	534	670	676	502	603	515	531	482	515
ENSMUSG00000006342_Susd2	100	102	19	70	79	92	76	92	116	91	178	64	204	166	212	172	207	118	61	80	114	91	105	111	184	109	129
ENSMUSG00000006344_Ggt5	54	37	19	95	98	44	63	45	64	86	153	60	142	120	89	73	96	77	54	70	101	53	50	51	54	118	64
ENSMUSG00000006345_Ggt1	92	47	18	68	55	44	58	21	38	46	28	41	50	65	30	35	49	47	23	23	31	47	35	29	31	48	35
ENSMUSG00000006356_Crip2	1184	1067	1169	2165	1830	2500	2355	2105	2064	3338	3736	2421	4388	4090	4027	4403	2169	3633	2028	2549	2200	2171	2284	2019	2230	2480	2805
ENSMUSG00000006360_Crip1	1381	391	857	120	320	63	90	99	86	101	76	240	142	53	83	61	84	82	115	142	387	98	167	103	84	86	47
ENSMUSG00000006362_Cbfa2t3	377	780	324	1286	1097	1745	996	800	846	2009	3076	1247	3221	3243	3612	2180	905	1134	1152	1300	1567	1014	1062	835	683	817	766
ENSMUSG00000006369_Fbln1	916	912	864	397	693	449	275	170	211	1120	2227	1855	2311	1516	1481	1382	286	523	645	591	1079	302	294	317	323	324	330
ENSMUSG00000006373_Pgrmc1	7598	5361	5664	7390	7291	8615	7475	6535	6832	8053	7760	7239	9077	9197	9060	8706	7323	8527	7134	10020	9629	6869	7783	6899	7624	7461	7648
ENSMUSG00000006378_Gcat	107	38	37	25	46	40	30	23	20	43	31	65	22	26	46	33	23	17	45	41	37	29	18	20	24	23	22
ENSMUSG00000006386_Tek	241	121	200	299	438	290	220	109	139	364	552	441	793	497	580	448	272	374	276	249	580	244	209	186	290	180	182
ENSMUSG00000006389_Mpl	1	1	12	0	8	2	4	2	0	2	2	8	8	4	10	0	0	2	2	2	4	6	2	0	2	0	0
ENSMUSG00000006390_Elovl1	420	418	258	350	489	370	309	312	347	437	509	588	440	378	397	365	442	415	307	328	709	301	409	415	365	332	351
ENSMUSG00000006392_Med8	2107	1697	1830	1540	1418	1490	1358	1231	1302	1771	1551	1994	1427	1288	1226	924	1262	1131	1725	2080	1881	1385	1501	1435	1098	951	1174
ENSMUSG00000006395_Hyi	428	527	367	612	577	498	571	541	692	589	625	509	721	739	709	554	712	462	403	423	646	619	635	535	629	630	603
ENSMUSG00000006398_Cdc20	1579	2170	1275	1012	1022	1155	446	289	241	2478	2978	2811	1871	1688	1416	479	190	445	1767	2117	1348	541	508	520	206	221	265
ENSMUSG00000006403_Adamts4	97	153	61	169	145	158	112	120	98	304	461	260	581	486	417	324	152	214	144	157	235	128	132	101	114	136	139
ENSMUSG00000006411_Nectin4	71	76	38	41	90	60	64	34	78	25	31	83	48	54	95	67	60	98	25	40	55	60	61	59	54	73	60
ENSMUSG00000006412_Pfdn2	1512	1080	1312	1718	1493	1880	1376	1248	1568	1858	1889	1909	1551	1751	1625	1228	1261	1563	1914	2665	2224	1647	1791	1459	1207	1397	1483
ENSMUSG00000006418_Rnf114	2201	2564	2151	2913	2597	2935	2320	1941	2072	3714	3634	3474	3494	3375	3039	2093	2034	2473	2849	3327	3187	2530	2704	2409	1974	2010	2273
ENSMUSG00000006423_C330007P06Rik	1371	1627	1175	1470	1365	1416	1328	1280	1319	1456	1158	1708	1333	1217	1129	941	1491	1290	1470	1789	1779	1211	1318	1327	1512	1167	1379
ENSMUSG00000006435_Neurl1a	186	432	160	616	695	661	1066	649	958	502	611	314	1124	1102	1266	1815	1349	1412	252	290	542	680	639	494	839	1320	1069
ENSMUSG00000006442_Srm	900	1131	727	1517	1407	1457	1422	1294	1242	1497	1951	1521	2393	2022	2029	2010	1161	1767	1056	1030	1277	1089	1162	927	935	1084	1129
ENSMUSG00000006445_Epha2	103	274	131	101	141	154	34	40	35	153	377	330	236	164	167	109	37	52	81	81	108	56	70	62	29	21	26
ENSMUSG00000006456_Rbm14	876	1495	691	1178	1155	1355	1102	824	889	1992	2936	1793	2837	2560	2469	1743	1103	1189	1293	1278	1324	1035	1141	1018	845	895	891
ENSMUSG00000006457_Actn3	11	34	14	18	64	38	23	26	43	40	16	44	69	69	53	68	48	37	13	15	87	22	21	30	31	41	31
ENSMUSG00000006462_A530013C23Rik	0	0	0	4	2	2	0	0	0	0	0	0	2	0	0	3	0	0	0	0	0	0	5	3	4	0	4
ENSMUSG00000006463_Zdhhc24	340	647	297	760	730	778	649	627	746	812	766	646	894	866	859	691	685	740	737	779	714	631	743	646	600	597	659
ENSMUSG00000006464_Bbs1	523	944	413	1252	986	1392	1145	960	1084	1571	1861	1304	2090	2052	1967	1802	1293	1424	1143	1154	1282	1106	1133	1048	1216	1260	1296
ENSMUSG00000006469_Slc34a3	2	0	0	0	0	0	1	0	0	0	0	0	0	0	2	2	2	6	0	0	0	1	0	0	4	0	0
ENSMUSG00000006471_Ndor1	138	414	157	369	347	408	391	273	263	454	470	386	435	316	376	327	332	286	336	317	383	334	324	320	271	281	313
ENSMUSG00000006476_Nsmf	1121	1856	747	4632	3915	3542	4742	4034	4606	4131	4164	2478	5752	5589	5299	5231	4949	5479	3081	2977	3407	4037	4357	3761	4408	4772	5479
ENSMUSG00000006488_Prl7a1	840	46	44	0	0	0	0	0	0	0	0	24	0	0	0	0	0	0	0	0	0	0	0	2	0	0	0
ENSMUSG00000006490_Prl8a9	475	69	11	0	6	2	0	26	12	0	0	290	0	0	0	0	2	0	0	8	0	0	0	14	0	4	34
ENSMUSG00000006494_Pdk1	723	1149	399	1206	1569	1064	1284	1139	1357	986	995	1313	1456	1311	1169	1540	1946	1721	952	1062	1855	1146	1265	1260	2133	2667	1894
ENSMUSG00000006498_Ptbp1	2791	3482	2143	2674	3224	2925	1992	1460	1479	4355	5807	5237	5166	3997	3880	2150	1477	1738	3141	3088	3585	1857	1935	1809	1408	1287	1469
ENSMUSG00000006517_Mvd	419	598	351	685	659	823	870	728	788	1013	1211	997	1241	1271	1232	1683	863	1350	645	779	862	753	768	687	878	1202	1207
ENSMUSG00000006519_Cyba	689	325	428	160	252	138	117	130	107	195	185	241	212	121	152	122	106	144	130	149	433	149	137	124	128	81	81
ENSMUSG00000006522_Itih3	78	8	18	33	36	35	133	143	214	4	22	12	53	36	58	188	111	92	0	6	12	15	35	32	89	111	106
ENSMUSG00000006526_Stimate	521	675	318	916	893	877	1136	985	1077	846	923	836	1219	988	1037	1017	1204	1025	576	634	907	835	896	831	1028	956	1030
ENSMUSG00000006527_Sfmbt1	803	1319	618	1387	1367	1406	1278	1066	1063	1744	1809	1436	2099	2018	2027	1387	1370	1403	1480	1667	1551	1143	1469	1316	1300	1405	1441
ENSMUSG00000006529_Itih1	13	4	0	0	0	0	0	0	0	0	0	0	0	4	0	0	2	0	0	6	0	2	0	2	0	0	0
ENSMUSG00000006538_Ihh	45	25	6	17	35	10	13	12	6	10	14	19	19	15	21	8	18	12	14	10	16	8	9	5	14	4	16
ENSMUSG00000006542_Prkag3	4	2	4	2	18	0	0	4	0	1	6	3	10	0	0	2	2	0	2	0	14	0	0	0	4	0	0
ENSMUSG00000006546_Cryba2	6	0	2	8	525	14	6	2	4	0	4	6	4	7	10	3	10	11	0	4	17	10	7	0	6	8	13
ENSMUSG00000006567_Atp7b	235	284	133	180	175	217	237	189	216	266	261	221	301	284	315	293	256	244	108	169	188	212	182	143	203	283	267
ENSMUSG00000006570_Defb2	0	0	0	0	0	0	0	0	0	0	0	0	0	0	0	0	0	4	0	0	0	2	0	0	2	0	0
ENSMUSG00000006574_Slc4a1	3326	5961	6060	162	162	170	252	56	170	292	418	2142	148	150	207	114	74	130	652	839	690	66	129	170	69	36	104
ENSMUSG00000006575_Rundc3a	2217	3131	1972	6098	4738	6279	6455	5626	6234	6538	6640	4379	6792	6818	6776	5635	5877	6167	5314	6357	5732	5727	6417	5529	5248	5443	6143
ENSMUSG00000006576_Slc4a3	1086	1758	794	2985	3165	2619	3550	2925	3472	3006	3240	2445	4061	4435	4319	4964	4498	4053	1895	1887	3006	2876	3043	2458	3303	4281	3933
ENSMUSG00000006585_Cdt1	686	1033	572	343	421	385	165	105	120	1059	1354	910	725	641	640	308	129	178	573	522	398	158	180	149	105	114	129
ENSMUSG00000006586_Runx1t1	1085	1856	1335	3718	3211	5235	3993	3522	3868	3671	5596	2820	6434	7371	7272	5087	4093	4207	3324	3979	4393	3697	4082	3993	3725	3876	4227
ENSMUSG00000006587_Snai3	0	0	0	4	9	0	0	0	0	0	0	0	0	0	0	0	0	0	0	0	2	0	0	0	0	0	0
ENSMUSG00000006589_Aprt	1666	1106	973	840	1166	977	1071	960	957	1120	1290	1184	1265	1197	1163	982	880	1177	1027	1184	1672	913	1046	917	949	907	986
ENSMUSG00000006599_Gtf2h1	2038	1728	1465	1848	1849	1740	1813	1694	1815	1721	1455	1801	1634	1550	1468	1179	1872	1678	1685	1965	2209	1725	1829	2063	1845	1650	1859
ENSMUSG00000006611_Hfe	56	24	41	55	74	55	49	36	68	60	71	58	102	66	71	65	53	92	42	44	164	52	72	62	64	44	61
ENSMUSG00000006638_Abhd1	6	7	0	5	7	6	3	4	10	4	2	5	11	4	6	3	13	11	3	2	9	3	6	7	6	4	1
ENSMUSG00000006641_Slc5a6	197	280	188	540	590	634	707	568	597	588	671	373	827	858	886	915	728	719	420	439	627	512	573	543	620	718	644
ENSMUSG00000006642_Tcf23	2	0	0	0	4	2	0	0	0	0	2	6	0	2	6	2	0	2	0	0	2	0	0	0	2	0	0
ENSMUSG00000006649_Nphs1	5	24	21	132	138	169	57	40	81	30	237	484	68	50	64	18	34	21	25	21	242	37	27	42	49	28	32
ENSMUSG00000006651_Aplp1	1606	2772	1839	6910	6009	10080	7351	5239	6103	11328	15789	5795	21508	20691	22108	21860	5629	12393	5677	8007	6939	6365	5707	4750	5158	7113	6774
ENSMUSG00000006673_Qrich1	2164	2844	1698	3282	3292	3528	2921	2335	2434	3868	4846	4194	4852	4693	4342	3312	2506	3050	3589	3980	4152	2559	2848	2768	2420	2578	2749
ENSMUSG00000006675_P4htm	286	310	189	479	380	475	418	459	477	460	402	356	522	553	568	627	591	524	420	461	493	407	379	408	468	569	576
ENSMUSG00000006676_Usp19	2534	5414	2162	5009	4411	4753	4164	3428	3616	7107	8817	6210	9138	8546	8063	6023	4098	4209	4311	4361	5038	4079	4367	3709	3405	3613	3643
ENSMUSG00000006678_Pola1	977	1244	758	1167	1158	1041	686	628	568	1383	1447	1841	976	1019	901	556	533	579	1548	1865	1290	714	835	799	477	553	526
ENSMUSG00000006699_Cdc42	16283	9576	12782	13275	13798	13164	16316	16194	18489	10321	9804	12893	12388	11512	11608	11743	16821	15371	11962	15088	16977	14706	15104	15608	16994	15211	17365
ENSMUSG00000006705_Pknox1	466	898	415	1480	1346	1636	1231	1044	1076	1265	1375	1265	1584	1579	1529	1126	1098	1197	1168	1280	1427	1118	1313	1143	1040	936	1142
ENSMUSG00000006711_D130043K22Rik	31	75	40	197	247	214	350	362	496	187	234	120	424	466	470	861	626	557	118	143	189	290	303	350	607	605	473
ENSMUSG00000006715_Gmnn	2822	2011	2060	638	703	522	281	253	238	930	568	1272	321	356	336	138	233	184	1102	1304	806	363	414	360	192	177	177
ENSMUSG00000006717_Acot13	1569	756	1024	401	404	353	504	581	644	397	280	458	325	314	283	340	572	523	421	622	505	528	541	553	637	472	546
ENSMUSG00000006720_Zfp184	796	948	679	950	877	850	921	761	705	872	810	836	871	792	728	509	745	653	1079	1238	981	748	789	855	607	625	741
ENSMUSG00000006724_Cyp27b1	9	25	6	29	29	27	36	24	45	33	18	21	34	30	17	49	39	37	15	31	21	32	44	27	45	18	35
ENSMUSG00000006728_Cdk4	17318	16070	13213	12463	10813	12403	7733	6251	5918	18783	17157	19233	13696	12288	11171	5409	5057	6271	16466	19137	15746	8750	8934	8590	4595	4554	5458
ENSMUSG00000006731_B4galnt1	180	274	160	931	814	1130	1283	851	1187	938	1153	515	1893	1885	2128	2237	1395	1812	633	737	878	1104	1196	868	1095	1316	1485
ENSMUSG00000006732_Mettl1	757	593	461	455	531	465	328	322	389	538	597	659	540	510	410	355	354	369	459	448	663	367	353	289	267	244	321
ENSMUSG00000006736_Tspan31	1385	1335	1038	1198	1171	1243	965	811	766	1458	1350	1605	1240	1262	1155	948	909	934	1221	1374	1391	934	978	1006	839	716	908
ENSMUSG00000006740_Kif5b	5458	5864	4431	6869	6731	6754	6625	5594	5898	6613	6543	7475	7175	6920	6263	5221	6566	5813	6889	8338	8078	5754	6647	6481	5815	5716	6697
ENSMUSG00000006763_Saal1	772	1056	626	1035	968	972	919	727	864	1138	1200	1327	1251	1131	1055	888	896	873	1024	1201	1096	802	892	871	743	718	914
ENSMUSG00000006764_Tph2	4	2	16	66	73	78	95	66	127	10	74	40	75	68	105	133	87	159	9	24	122	30	68	50	102	101	102
ENSMUSG00000006777_Krt23	46	10	6	0	58	0	22	2	6	0	2	2	4	6	0	4	0	4	0	0	0	6	4	2	6	8	10
ENSMUSG00000006782_Cnp	155	221	177	513	537	655	589	516	618	373	456	331	717	651	817	1061	619	874	351	369	561	392	418	319	554	625	600
ENSMUSG00000006784_Odad4	34	87	31	102	75	118	88	74	72	121	70	73	114	118	91	69	130	97	105	64	167	105	101	81	89	105	111
ENSMUSG00000006800_Sulf2	1793	1449	1369	1533	2609	3327	1697	1382	1353	3223	5484	3645	6959	5364	6119	4996	1738	2638	1730	1730	3791	1304	1401	1209	1634	1946	1668
ENSMUSG00000006818_Sod2	1135	1244	1130	2408	2092	2542	2876	2509	2796	1888	2123	1878	2716	2863	2773	2984	2907	3307	1930	2509	2530	2197	2313	2202	2756	3020	3005
ENSMUSG00000006850_Tmco6	400	519	332	452	430	442	380	357	486	637	637	647	616	683	550	451	483	445	504	554	537	516	473	467	435	440	440
ENSMUSG00000006906_Stambp	419	527	525	1021	959	1092	1123	1091	1043	1004	1084	694	1263	1209	1344	1115	1189	1055	876	1030	1180	1086	1232	1145	1142	1151	1254
ENSMUSG00000006920_Ezh1	414	693	346	1319	1302	1025	1442	1399	1571	994	968	870	1590	1477	1580	1636	1730	1532	846	776	1174	1168	1276	1237	1417	1482	1436
ENSMUSG00000006930_Hap1	1525	3013	930	5517	4897	6212	6513	5273	5930	7676	8505	3221	10334	10574	11853	14457	6302	10354	3998	4675	3646	4420	4795	3663	5632	8047	6392
ENSMUSG00000006931_P3h4	686	644	505	634	963	862	681	477	587	708	670	584	911	495	808	756	364	432	315	283	805	246	290	282	314	294	336
ENSMUSG00000006932_Ctnnb1	8509	14324	8341	17695	17848	20156	12679	8319	8302	23357	33162	27946	33027	30068	27746	18772	8275	15752	19897	22677	20032	11570	11484	10536	7693	10437	10103
ENSMUSG00000006941_Eif1b	5911	2560	3481	2949	2547	2937	3062	3190	3244	3513	3480	2723	3465	3304	3222	3099	3167	3677	3264	3979	3198	3998	4072	3521	3435	2825	3460
ENSMUSG00000006948_Klk4	6	2	0	9	4	14	11	2	2	2	6	0	18	4	12	8	0	6	0	0	8	8	4	2	0	4	4
ENSMUSG00000006958_Chrd	213	436	181	685	679	593	637	564	659	672	663	503	857	664	747	671	739	536	460	546	734	668	634	523	597	663	631
ENSMUSG00000006998_Psmd2	2654	4297	2436	6003	5775	7195	4799	3454	3314	7634	10684	8383	11002	10474	9597	7870	3557	6769	6028	7670	6994	4380	4453	3585	3450	4327	4275
ENSMUSG00000007021_Syngr3	195	211	121	1041	839	1246	1559	1391	1557	1092	1173	338	2209	2152	2474	3413	1604	2763	638	828	815	1282	1222	1122	1544	1970	2031
ENSMUSG00000007029_Vars	2015	4052	1429	2655	2308	2584	2359	1611	1952	4467	6396	3974	6008	5499	5278	3747	2337	2660	2688	2657	2459	2159	2213	1796	1825	2255	2133
ENSMUSG00000007030_Vwa7	63	105	35	51	46	43	55	50	33	78	39	42	48	29	34	59	35	44	80	61	53	54	60	52	38	34	33
ENSMUSG00000007033_Hspa1l	51	59	26	65	83	93	57	76	73	71	69	72	68	64	74	56	85	73	64	87	75	67	72	93	69	67	79
ENSMUSG00000007034_Slc44a4	52	19	6	2	2	8	2	2	0	0	2	0	4	0	0	0	0	2	0	0	2	0	0	3	1	2	0
ENSMUSG00000007035_Msh5	320	519	200	314	263	311	281	180	215	340	247	295	208	199	135	87	126	110	214	231	189	136	138	117	69	79	94
ENSMUSG00000007036_Abhd16a	881	1269	628	1624	1555	1523	1308	1198	1393	1600	1607	1254	2020	1942	1791	1544	1353	1418	1109	1293	1654	1379	1316	1088	1156	1339	1356
ENSMUSG00000007038_Neu1	450	523	268	695	648	679	810	755	767	706	803	532	900	904	881	818	851	913	536	635	879	662	691	711	716	761	812
ENSMUSG00000007039_Ddah2	4653	4951	4650	5489	4558	5957	4053	2939	2915	7554	8375	8281	7106	6745	6260	3916	2634	4296	6481	8297	7217	4245	4113	3747	2462	2918	3403
ENSMUSG00000007041_Clic1	3095	2016	2278	1389	1860	1380	904	747	742	1679	1843	2480	1729	1122	1138	608	640	824	1936	2347	2794	952	996	1024	592	563	606
ENSMUSG00000007050_Lsm2	1996	1292	1496	906	801	912	674	596	697	1340	1431	1530	1137	1046	969	608	546	655	1051	1098	996	661	849	710	542	495	552
ENSMUSG00000007080_Pole	1545	3187	961	1298	1478	1108	798	581	596	1964	2164	1980	1620	1534	1354	592	446	505	1340	1351	1040	625	591	687	429	376	469
ENSMUSG00000007097_Atp1a2	244	497	256	2675	2517	2603	3758	3506	4106	1906	3512	1081	5597	5072	6156	8259	4700	5505	1290	1231	2210	2141	2196	2023	4811	2826	3513
ENSMUSG00000007107_Atp1a4	3	1	0	5	11	5	13	9	3	12	7	10	6	2	3	8	3	1	16	19	5	10	11	2	2	2	4
ENSMUSG00000007122_Casq1	8	67	20	67	74	58	40	44	31	128	100	57	85	76	79	49	40	59	100	106	103	52	74	66	52	68	55
ENSMUSG00000007207_Stx1a	528	925	449	1798	1977	1913	2742	2473	2726	1600	1803	1170	2964	2706	2889	4083	3209	3601	1073	1248	1779	2339	2411	2194	2906	3093	3361
ENSMUSG00000007209_Ceacam9	4	1	0	0	0	2	7	0	8	7	2	0	0	2	1	4	4	7	0	0	2	6	1	3	0	4	5
ENSMUSG00000007216_Zfp775	181	240	101	383	309	454	282	181	244	478	527	347	522	511	534	415	258	322	311	388	393	260	304	283	185	317	309
ENSMUSG00000007279_Scube2	59	201	115	145	160	134	166	184	144	91	134	121	177	123	117	81	105	107	75	83	115	54	70	70	108	86	57
ENSMUSG00000007338_Mrpl49	1843	1092	1336	1096	1139	1365	985	1082	1003	1333	1266	1240	1074	1163	1151	824	781	1006	1353	1453	1535	1094	1023	954	920	696	946
ENSMUSG00000007379_Dennd2c	145	305	329	91	206	88	85	67	86	112	101	226	172	112	106	96	88	112	94	85	234	53	94	95	57	91	53
ENSMUSG00000007411_Mark3	3343	4574	2297	5287	5141	5512	4811	4125	4058	6133	6324	6057	6670	6542	6174	4775	4218	5024	5072	5767	5447	4278	4605	4227	3675	3953	4314
ENSMUSG00000007415_Gatad1	2160	2172	1795	2112	2037	2393	1638	1606	1767	2512	2385	2927	2308	2344	2475	1842	1835	2005	2235	2509	2626	1773	1995	1594	1762	1748	2145
ENSMUSG00000007440_Pcdha11	12	34	16	127	72	57	68	114	77	58	69	38	205	163	179	243	76	147	30	45	45	90	76	92	52	44	74
ENSMUSG00000007457_2310003L06Rik	0	0	0	0	2	0	0	2	4	0	0	0	0	1	0	0	1	2	0	0	0	0	0	0	0	0	6
ENSMUSG00000007458_M6pr	2075	2138	1798	1915	1975	2004	1600	1516	1468	2146	2221	2622	2009	1858	1865	1488	1407	1567	1824	2548	2510	1493	1718	1546	1379	1277	1317
ENSMUSG00000007476_Lrrc8a	155	198	128	181	186	313	168	133	135	330	374	247	439	506	382	367	165	270	195	230	263	109	174	159	129	158	130
ENSMUSG00000007480_Mc5r	14	16	2	23	18	26	50	22	46	27	21	24	92	54	62	73	86	82	18	22	45	29	47	51	82	45	65
ENSMUSG00000007564_Ppp2r1a	2687	3571	2645	7111	6430	10145	7231	5553	6217	10506	15552	8481	17576	16845	16662	14717	5521	10819	6661	7684	7162	5835	6001	5139	6122	7283	7159
ENSMUSG00000007570_Fance	474	785	417	639	718	581	567	453	567	835	934	713	859	859	815	678	546	661	600	665	870	562	545	386	352	576	492
ENSMUSG00000007589_Tinf2	870	1216	656	967	813	828	645	522	499	1181	1142	1334	975	861	780	433	582	519	1021	1130	1023	628	759	653	515	463	615
ENSMUSG00000007591_Tssk4	45	79	5	34	81	53	32	40	37	76	56	94	32	54	49	45	66	39	65	65	59	50	49	35	27	44	23
ENSMUSG00000007594_Hapln4	4	23	14	39	39	50	73	47	42	21	43	24	56	54	69	68	62	96	16	41	22	34	28	31	47	43	67
ENSMUSG00000007603_Dus3l	1185	2290	1019	2911	2579	2561	3410	2957	3400	3188	2952	2442	3317	3124	3339	3569	3555	3581	2048	2290	2619	2825	2823	2374	2892	2996	3322
ENSMUSG00000007610_Gtpbp3	422	997	408	781	831	655	770	558	705	966	1000	939	845	842	804	756	765	706	699	667	901	595	621	520	566	623	694
ENSMUSG00000007613_Tgfbr1	6677	7003	5346	4958	5628	5942	4162	3477	3514	6101	6260	8742	5436	4973	4881	3018	3136	3186	6010	7241	7009	3354	3872	4013	3236	2835	3175
ENSMUSG00000007617_Homer1	1693	1899	1351	2083	1715	2053	2364	2380	2470	1918	2097	1809	2704	2610	2805	2750	2310	2730	1828	2284	2143	2162	2236	2399	2264	2102	2609
ENSMUSG00000007646_Rad51c	616	482	399	352	379	306	222	204	176	380	295	497	322	311	236	209	202	193	415	507	369	242	269	268	217	183	183
ENSMUSG00000007653_Gabrb2	294	670	416	1636	1517	1928	2613	2437	2348	1195	1378	980	2144	2247	1977	2505	2642	2518	1249	1966	1714	1990	2064	2097	2986	3365	3314
ENSMUSG00000007655_Cav1	378	325	182	755	1118	476	952	789	941	452	604	326	727	434	649	985	1092	1288	2	0	8	0	6	2	8	11	16
ENSMUSG00000007656_Arpp19	8491	4748	6127	5452	5231	5237	5640	5298	5544	4903	4358	5080	4785	4843	4775	3784	6213	5190	5342	6582	7081	5374	5973	6261	6099	5230	6202
ENSMUSG00000007659_Bcl2l1	1239	2226	1698	2647	2297	2911	2192	1557	1600	3602	3978	2735	4268	4119	3900	3007	1679	2712	2662	3016	3181	2082	2050	1855	1497	1893	2050
ENSMUSG00000007670_Khsrp	3356	6185	2670	3919	3719	4834	2845	2253	2454	6882	10532	6477	9998	9624	9064	6113	2746	3428	4276	3782	3757	2683	3218	2670	2457	2566	2588
ENSMUSG00000007682_Dio2	8	18	17	25	41	13	164	169	126	10	24	42	90	51	37	161	216	276	22	19	20	92	97	81	265	240	400
ENSMUSG00000007721_Ccdc124	1490	935	1189	1565	1280	1766	1472	1314	1506	1824	1958	1749	1966	2060	2081	1776	1501	1832	1905	2162	2105	1781	1861	1622	1628	1423	1858
ENSMUSG00000007739_Cct4	8167	8665	8285	9770	9367	9337	8664	7785	7779	8580	8340	10600	8456	8309	8124	6484	7844	7993	10159	13374	11535	8675	9580	8729	7487	7400	8449
ENSMUSG00000007777_0610009B22Rik	2646	1000	2140	648	574	669	516	644	648	528	425	661	460	469	438	311	690	519	692	872	828	721	798	723	537	501	517
ENSMUSG00000007783_Cpt1c	604	1163	485	1545	1432	1519	1314	1143	1357	1769	1746	1546	2287	2128	2198	1868	1842	1799	1534	1615	2025	1610	1776	1596	1486	1672	1728
ENSMUSG00000007805_Twist2	76	63	77	3	98	4	0	17	16	91	1	111	25	3	20	6	19	16	15	1	189	2	16	6	13	8	12
ENSMUSG00000007812_Zfp655	1584	1582	1318	1689	1678	1540	1660	1645	1665	1274	1163	1383	1210	1269	1079	1008	1846	1238	1496	1806	1866	1508	1840	2078	1680	1279	1643
ENSMUSG00000007815_Rhoa	3402	3005	3104	2975	3697	3719	2798	2385	2374	4297	5134	5077	5359	4625	4515	3412	2197	3180	3427	4239	4777	2514	2590	2331	2356	2356	2606
ENSMUSG00000007817_Zmiz1	3474	6119	3331	5217	5054	7508	3970	2956	3339	10339	21229	9083	23411	22754	22443	13716	4072	5563	5370	5145	4851	3827	3852	3372	3221	3997	3715
ENSMUSG00000007827_Ankrd26	1208	1831	973	1918	1727	1749	1964	1640	1806	2304	2009	2352	2148	1825	1800	1305	1792	1402	2268	2518	2241	1644	1966	2140	1690	1453	1701
ENSMUSG00000007833_Aldh16a1	470	722	281	453	511	485	341	249	247	681	973	681	903	800	714	380	308	362	517	547	618	400	272	235	222	234	231
ENSMUSG00000007836_Hnrnpa0	10537	11466	8942	10347	8188	15608	5899	3290	3727	26696	41426	20883	39575	38675	36785	21449	3747	12417	13246	14966	12448	6124	5820	4303	3045	5307	4084
ENSMUSG00000007837_Prrg2	265	327	212	333	263	238	183	178	177	389	340	383	310	307	237	206	189	175	300	317	352	188	236	198	149	167	148
ENSMUSG00000007850_Hnrnph1	47524	55000	38831	48431	44887	46595	35653	30861	31637	48746	44562	57090	40356	39173	36034	24045	29892	28133	53114	67848	55263	37091	40314	38960	25879	25576	29024
ENSMUSG00000007867_Ift43	1321	785	812	593	646	579	423	322	381	662	531	729	538	479	398	274	373	310	679	902	721	467	535	465	277	306	385
ENSMUSG00000007872_Id3	3999	1845	2991	845	1920	1094	837	677	842	1074	1556	3860	1361	864	988	993	939	1045	985	1200	3170	742	744	673	830	471	852
ENSMUSG00000007877_Tcap	6	25	8	8	17	12	10	7	2	10	18	20	21	4	8	4	13	16	9	16	20	9	10	7	2	8	12
ENSMUSG00000007880_Arid1a	5931	11040	5069	6906	6532	8304	5462	4076	4256	11862	20134	10114	20948	20288	19667	12367	4729	5476	7027	6713	6580	4684	4745	4463	4019	4571	4247
ENSMUSG00000007888_Crlf1	90	10	6	37	76	29	252	285	326	28	14	14	71	67	64	417	368	356	16	25	43	66	56	94	272	158	349
ENSMUSG00000007891_Ctsd	1404	996	829	976	1200	1471	1052	817	926	1305	1759	1283	2376	2040	2017	2054	906	1479	932	1080	1592	870	901	766	907	933	893
ENSMUSG00000007892_Rplp1	199446	53801	127560	26434	29800	21791	27071	30456	36265	19415	14469	21762	14498	12312	13247	11977	27418	19164	24003	29717	34928	29863	31213	33540	29663	19097	27432
ENSMUSG00000007907_Cabs1	0	0	0	0	0	0	0	4	0	0	0	0	0	0	0	0	0	10	0	0	0	0	1	0	0	0	0
ENSMUSG00000007908_Hmgcll1	548	421	438	758	625	859	839	694	797	694	728	642	796	798	890	677	985	926	765	1028	1021	828	869	876	1101	918	1091
ENSMUSG00000007944_Ttc9b	222	215	211	989	676	1036	1207	1169	1593	867	1027	371	1646	1736	1902	2225	1672	2265	804	877	802	1402	1397	1039	1467	1683	1918
ENSMUSG00000007946_Phox2a	2	0	0	19	17	48	0	2	11	0	25	28	19	10	50	15	16	9	6	3	52	8	16	0	2	0	4
ENSMUSG00000007950_Abhd8	1192	1584	1012	3115	2880	3733	3536	2968	3496	3432	3593	2561	3687	3726	3664	3733	3262	4227	2839	3062	2986	2861	3085	2358	2715	3079	3524
ENSMUSG00000007987_Ift22	1170	955	801	1166	1122	1217	1254	1098	1244	1187	1109	1154	1177	1094	1078	895	1149	1093	1188	1420	1261	1154	1182	1142	1125	943	1196
ENSMUSG00000007989_Fzd3	6188	11738	6172	10932	9647	12001	8546	7412	7951	11519	11237	15733	11613	12313	11138	6619	8175	7646	11950	13969	13296	8122	9166	9986	7830	8112	8163
ENSMUSG00000008028_1700008O03Rik	19	10	12	29	33	36	50	33	46	20	11	23	64	26	32	48	75	57	35	11	36	48	54	50	59	64	55
ENSMUSG00000008035_Mid1ip1	426	449	269	669	621	915	639	506	576	850	1082	610	1158	1160	1193	1128	566	1023	690	894	820	591	515	464	539	689	670
ENSMUSG00000008036_Ap2s1	5134	2238	3235	3230	3111	3592	3735	3412	4039	3264	3032	2792	3417	3137	3353	3259	3801	3794	3291	3966	4150	3740	3813	3597	3772	3466	3898
ENSMUSG00000008090_Fgfrl1	407	583	304	283	431	276	250	127	132	589	557	627	630	500	431	393	226	265	394	336	469	158	174	167	145	180	215
ENSMUSG00000008129_Brme1	86	161	59	184	183	149	172	167	169	105	174	77	137	176	123	125	151	148	111	114	113	107	96	122	91	137	148
ENSMUSG00000008136_Fhl2	138	98	126	159	217	152	217	230	239	102	171	141	242	263	222	296	282	347	116	105	318	205	245	225	301	220	349
ENSMUSG00000008140_Emc10	951	1524	751	1777	1723	2068	1623	1262	1375	3121	3920	2274	4528	4471	4600	3747	1875	3037	1986	2357	2272	1820	1779	1588	1698	1999	2069
ENSMUSG00000008153_Clstn3	340	584	286	1297	1156	2191	1534	1357	1753	1952	3497	926	5472	5098	5870	7017	2066	3202	984	1121	1183	1443	1470	1259	1931	2347	1946
ENSMUSG00000008167_Fbxw9	549	775	346	1282	1181	1247	1391	1227	1270	1252	1334	859	1414	1329	1385	1254	1475	1429	835	966	1335	1101	1233	1083	1137	1252	1502
ENSMUSG00000008193_Spib	0	2	0	4	8	0	0	2	1	8	0	0	2	0	1	0	2	6	0	8	2	0	0	1	0	0	2
ENSMUSG00000008200_Fnbp4	3670	7079	3104	6380	6217	6272	6108	5809	5670	6631	6844	6073	6700	6231	5559	4056	6080	4743	5892	6431	6503	5673	6277	6435	5469	5120	5870
ENSMUSG00000008206_Cers4	767	1398	503	3096	2816	2979	4114	3998	4571	2481	2543	1543	3526	3393	3560	3460	5715	3828	2068	2339	2876	3368	3766	3732	5191	4876	4695
ENSMUSG00000008226_Scrn3	293	344	261	380	414	329	302	237	247	292	312	422	288	226	260	193	279	284	275	376	422	198	250	250	250	213	223
ENSMUSG00000008301_Phax	2042	1385	1694	2196	2222	2191	2371	2096	2355	2098	1881	2096	2197	2005	1937	1672	2093	2193	2334	2842	2684	2065	2325	2276	1966	1888	2133
ENSMUSG00000008305_Tle1	1585	2965	1267	2541	2441	3123	1922	1660	1944	4121	5052	3682	4697	4724	4414	2839	1875	2181	2807	3208	3184	2091	2338	2027	1621	1715	1659
ENSMUSG00000008307_1700109H08Rik	171	596	196	364	340	339	318	263	338	319	275	370	266	280	191	154	363	211	292	365	374	259	283	310	282	285	298
ENSMUSG00000008318_Relt	72	159	64	177	164	168	164	106	153	140	123	140	231	167	243	170	169	163	119	100	175	144	144	120	108	122	138
ENSMUSG00000008333_Snrpb2	14148	5920	9583	2954	2691	2668	2343	2419	2625	2725	1975	3409	1689	1638	1575	980	2261	1672	3323	4527	3558	2820	2966	3208	2025	1645	2121
ENSMUSG00000008348_Ubc	679	515	525	764	791	1336	713	627	665	1481	3028	1494	3371	3368	3217	2735	951	1727	1084	1258	1397	1022	1036	836	1044	1261	1170
ENSMUSG00000008373_Prpf31	2208	1965	1725	1987	1804	2038	1541	1374	1447	2305	2616	2936	2094	2035	1857	1173	1246	1305	2154	2652	2392	1422	1605	1471	1084	1104	1332
ENSMUSG00000008384_Sertad1	216	162	247	53	87	82	48	44	24	100	132	139	122	98	57	73	65	81	59	105	206	48	47	48	57	40	41
ENSMUSG00000008393_Carhsp1	3251	3628	3676	4852	4672	6493	4156	3541	3555	7531	8076	6836	6241	6471	6427	4425	3443	4672	5062	5915	5972	3812	4369	3897	3570	4039	3966
ENSMUSG00000008398_Elk3	458	376	356	346	577	368	249	223	189	465	629	593	839	565	538	435	211	282	311	285	687	286	236	265	259	253	192
ENSMUSG00000008429_Herpud2	1240	1251	787	1261	1189	1422	1235	897	943	1682	1997	1456	2214	2049	1892	1602	910	1155	1192	1532	1497	974	1114	1154	939	1042	1034
ENSMUSG00000008435_Rdh13	515	869	458	1277	1140	1547	1556	1518	1710	1178	1241	999	1352	1347	1262	1401	1284	1345	862	1039	1341	1099	1143	1051	1128	1171	1221
ENSMUSG00000008438_Adam21	9	27	10	45	26	56	62	33	53	32	27	37	27	33	39	45	100	48	30	60	32	58	47	53	81	71	70
ENSMUSG00000008450_Nutf2	2338	1587	1764	1174	1119	1211	875	739	786	1324	1234	1710	983	1022	945	708	858	757	1334	1687	1608	852	1010	932	725	615	771
ENSMUSG00000008461_Fut1	2	0	2	0	35	0	0	2	0	2	4	0	6	4	0	0	0	0	5	0	0	2	4	10	0	1	3
ENSMUSG00000008475_Arpc5	5431	4573	4508	6477	6234	6681	6664	6879	7096	5143	4839	5017	5961	6369	5516	5279	6110	6518	5344	7037	7294	6006	6507	6090	6126	5748	6779
ENSMUSG00000008482_Rnf151	75	65	33	12	30	40	10	27	40	67	34	5	16	8	12	15	4	12	5	10	10	5	4	11	3	4	4
ENSMUSG00000008489_Elavl2	4948	4331	4260	10589	8438	10032	10715	9580	10703	7131	7436	6725	8519	8843	8538	6408	9439	8737	9087	11636	11155	10058	11130	11253	8594	8590	9363
ENSMUSG00000008496_Pou2f2	1097	1707	1073	2308	1842	2931	1917	1661	2110	3750	4955	2921	3499	3782	3518	2297	2110	1891	2494	2956	2905	1969	2204	1917	1740	1909	1677
ENSMUSG00000008540_Mgst1	1434	388	632	276	499	353	334	316	495	285	271	266	212	250	233	188	355	384	426	403	728	362	403	353	404	320	283
ENSMUSG00000008575_Nfib	3665	4150	1668	16637	11891	12255	13194	10119	9675	10868	14369	4453	27630	27315	23483	12393	9581	11132	11589	10345	8193	13021	14449	15610	8966	7954	10259
ENSMUSG00000008590_Htr3b	4	0	0	0	8	2	2	2	8	0	2	2	18	0	0	0	0	0	0	0	4	0	6	0	4	0	6
ENSMUSG00000008601_Rab25	32	25	17	8	58	14	18	14	6	10	10	12	22	12	18	10	8	6	19	12	23	8	49	16	13	18	4
ENSMUSG00000008604_Ubqln4	1821	3320	1184	2870	2826	3376	3006	2577	2561	4244	5426	4170	5411	5086	5109	4352	2964	3437	3057	3096	2936	2605	2727	2559	2577	2648	3052
ENSMUSG00000008658_Rbfox1	228	314	297	1993	1697	2910	3077	2881	3321	1446	2403	632	4121	4311	4947	4982	3108	3974	1157	1542	2013	2571	2866	2724	3258	3167	3865
ENSMUSG00000008668_Rps18	53224	16329	31592	7497	8520	6638	6616	6637	8139	6488	7909	17298	6946	6431	8563	4821	15340	7444	18793	24554	25196	19047	20715	19971	15874	10608	14261
ENSMUSG00000008682_Rpl10	101198	36021	62624	25719	27091	22522	22022	23737	26523	19832	16833	23199	16342	15039	15245	12068	22955	17139	24892	32573	33508	24237	26267	26200	23289	18665	21901
ENSMUSG00000008683_Rps15a	153971	46079	116597	17385	18517	15369	16869	18736	21017	14989	11302	15736	10384	9564	9477	7902	15989	11268	17906	23430	23875	18514	20853	22552	16395	11648	14650
ENSMUSG00000008690_Ncaph2	3055	4133	2498	3318	3333	3395	2940	2541	2552	4509	4073	4090	3977	3822	3678	2553	2736	2994	3502	3927	3819	2786	2978	2797	2531	2366	2784
ENSMUSG00000008730_Hipk1	2293	4098	2499	3791	3525	4129	3198	2576	2784	3948	4720	3949	5940	5513	5363	3865	3088	3331	3290	3382	3616	2725	2884	2807	2923	3061	3010
ENSMUSG00000008734_Gprc5b	582	997	496	695	577	811	463	355	355	1329	1607	1498	1258	1239	1211	709	455	662	844	1052	793	505	473	518	367	339	445
ENSMUSG00000008763_Man1a2	2005	2509	1313	2546	3032	3025	2947	2408	2920	2721	3074	2959	4086	3606	3905	3087	2759	3155	2642	2861	3626	2458	2495	2424	2782	2702	3220
ENSMUSG00000008789_Ceacam5	24	0	4	0	0	0	0	4	0	0	0	57	0	0	0	0	0	0	0	2	6	0	0	0	0	7	23
ENSMUSG00000008813_Tppp2	0	0	0	0	0	0	0	0	0	0	0	0	0	5	0	0	0	0	0	0	0	0	0	0	0	2	0
ENSMUSG00000008822_Acyp1	1760	670	1458	426	376	451	381	324	398	412	411	386	299	293	271	250	453	310	456	668	651	489	428	493	433	247	382
ENSMUSG00000008843_Cldn13	0	0	0	0	0	0	0	0	0	4	2	30	0	0	0	0	2	0	10	10	6	0	0	2	0	0	0
ENSMUSG00000008845_Cd163	7	0	0	21	13	8	75	51	59	12	6	4	82	26	49	171	63	116	1	0	9	15	26	26	86	58	26
ENSMUSG00000008855_Hdac5	1178	2473	1100	3798	3055	3725	3317	2207	2687	4716	5392	3811	6328	5831	5794	4488	2854	3855	3140	3117	2893	2932	3030	2281	2147	3297	3015
ENSMUSG00000008859_Rala	6192	3774	4384	5458	5276	5600	6594	6824	7156	4653	4584	4159	5328	5460	5444	5433	6396	6931	4860	6133	5932	5773	6242	6047	6605	6121	6650
ENSMUSG00000008874_Clec3a	0	0	0	2	0	0	0	2	2	0	0	0	2	0	2	2	6	2	0	0	4	0	0	1	4	4	4
ENSMUSG00000008892_Vdac3	7279	4669	6007	4958	4607	4616	5817	5828	6490	3915	3273	4470	3796	3610	3727	3418	5750	4955	4730	6060	5952	5455	5701	5875	5669	5007	5813
ENSMUSG00000008932_Slc1a7	0	0	0	4	5	4	9	1	4	6	0	0	4	3	4	1	6	3	0	2	2	0	8	5	6	8	3
ENSMUSG00000008958_Vps72	2472	2278	1890	2498	2348	2820	2078	1641	1742	3459	4012	3180	3385	3356	3199	2011	1729	1927	2980	3781	3123	2279	2324	2309	1464	1530	1663
ENSMUSG00000008976_Gabpa	2331	2542	1679	2399	2601	2407	1968	1683	1744	2443	2400	2789	2587	2326	2221	1675	1804	1754	2435	2861	2615	1841	2019	2127	1649	1545	1763
ENSMUSG00000008999_Bmp7	352	558	368	286	554	342	308	178	216	457	1106	929	1100	708	781	618	261	508	416	368	875	235	246	203	308	208	239
ENSMUSG00000009013_Dynll1	47613	16944	33497	9170	8600	9057	9131	10489	12209	9441	7047	10184	6355	6144	6356	5985	9536	7930	10492	13705	12509	11082	11542	11174	8881	6570	9112
ENSMUSG00000009030_Pdcl	2416	2443	2230	2924	2677	3237	2383	1940	1942	2513	2592	3060	2436	2452	2474	1500	1776	2064	3129	4328	3545	2229	2517	2634	1689	1660	1858
ENSMUSG00000009035_Tmem184b	567	1156	662	1163	1228	1145	1092	893	1058	1536	1907	1585	2501	2155	2204	1804	1093	1279	1021	912	1230	884	934	757	753	966	967
ENSMUSG00000009047_Gm5965	0	0	0	0	0	0	6	0	0	0	0	0	0	0	0	0	0	0	0	0	0	0	0	0	0	0	0
ENSMUSG00000009070_Rsph14	0	4	8	8	10	10	8	8	2	10	8	3	8	6	3	7	4	24	3	4	6	2	0	8	8	10	9
ENSMUSG00000009073_Nf2	1497	3357	1551	5100	4636	6081	4954	3699	3829	6010	7121	5451	8770	8109	8135	6229	4537	6022	4642	5394	5765	4094	4244	3605	4235	4306	4728
ENSMUSG00000009075_Cabp7	31	58	19	108	55	117	143	94	79	122	112	76	195	186	160	189	101	153	96	85	139	97	55	96	65	86	103
ENSMUSG00000009076_Zmat5	513	215	362	281	214	272	173	226	236	339	238	390	305	293	278	195	204	262	336	489	434	319	346	324	223	231	308
ENSMUSG00000009079_Ewsr1	9758	16069	7902	14932	14582	14663	12041	11412	11604	18489	20627	18157	18378	17699	16155	10618	11952	10741	15235	16799	17300	11870	13674	12901	11020	9802	11178
ENSMUSG00000009090_Ap1b1	1101	1840	1161	2109	2112	2698	2220	1603	1838	2847	4423	2121	5208	5039	5065	4076	2057	2739	1839	1896	2127	1813	1852	1653	1927	1988	2279
ENSMUSG00000009092_Derl3	26	70	24	42	45	28	35	37	27	51	53	47	87	58	52	25	41	43	38	33	55	59	69	33	35	48	24
ENSMUSG00000009093_Gstt4	0	0	0	0	0	0	1	0	0	0	0	0	0	4	0	0	0	0	0	0	0	0	0	0	2	0	0
ENSMUSG00000009097_Tbx1	22	45	27	34	106	43	58	31	77	69	76	66	92	57	48	61	44	45	58	27	123	24	48	26	41	32	20
ENSMUSG00000009108_Gnat2	41	15	21	16	16	11	14	14	14	13	13	5	15	17	10	16	20	14	15	17	26	15	14	18	30	14	18
ENSMUSG00000009112_Bcl2l13	876	1814	859	1793	1740	2057	1406	977	1200	2530	2992	2780	2797	2681	2605	1803	1257	1638	2062	2155	1984	1338	1515	1275	1206	1277	1328
ENSMUSG00000009114_2610028H24Rik	0	0	0	2	2	0	1	1	6	0	3	2	0	1	2	2	1	0	1	4	3	2	2	0	4	2	0
ENSMUSG00000009115_Spatc1l	2	9	8	4	2	1	7	4	2	4	0	5	3	3	1	3	2	1	3	2	4	6	4	1	11	3	2
ENSMUSG00000009145_Dqx1	126	133	37	115	115	73	54	32	37	75	72	94	96	68	40	30	15	33	57	44	60	34	38	30	35	18	28
ENSMUSG00000009185_Ccl8	2	0	0	0	0	0	0	0	2	0	0	0	0	1	0	0	0	0	0	0	0	0	0	0	0	2	2
ENSMUSG00000009207_Lnpk	2897	2806	2268	3184	3064	2780	3018	2819	3076	2244	2065	2448	2547	2270	2244	1735	3157	2346	2571	3414	3582	2631	2799	3050	3008	2728	3156
ENSMUSG00000009210_Prr29	8	2	3	2	4	2	0	6	0	0	5	0	5	0	0	1	2	0	0	2	10	2	0	0	5	3	2
ENSMUSG00000009214_Mymk	6	0	0	0	40	2	2	0	0	0	4	4	22	0	2	0	0	0	2	0	12	0	4	4	0	0	0
ENSMUSG00000009216_Fam163b	4	2	0	50	49	92	110	141	149	44	73	7	279	215	291	579	206	318	16	41	30	95	87	69	214	272	194
ENSMUSG00000009246_Trpm5	21	22	15	76	353	54	79	41	40	85	90	104	215	69	105	41	79	82	73	31	285	55	90	72	98	58	55
ENSMUSG00000009248_Ascl2	48	5	17	6	8	6	16	6	10	4	5	4	9	6	2	10	14	28	6	0	11	2	12	2	7	4	6
ENSMUSG00000009281_Rarres2	58	27	21	41	78	18	64	53	64	23	26	54	49	34	23	45	52	25	21	29	51	21	28	18	46	52	70
ENSMUSG00000009291_Pttg1ip	842	1180	598	1260	1509	1148	1346	1108	1217	1572	1673	1448	2136	1617	1701	1473	1362	1473	1078	1126	1688	1058	1100	896	1275	1229	1434
ENSMUSG00000009292_Trpm2	49	94	31	267	235	183	397	420	485	161	145	76	331	286	340	517	602	568	119	156	173	295	291	291	609	498	526
ENSMUSG00000009293_Ube2g2	896	860	766	1219	1120	1487	996	802	852	1484	1646	1330	1791	1655	1608	1230	761	1129	1260	1483	1424	1095	1093	934	731	856	894
ENSMUSG00000009350_Mpo	10	7	27	1	1	2	2	2	4	10	5	0	1	3	0	4	7	1	0	5	0	3	3	6	0	0	1
ENSMUSG00000009356_Lpo	0	13	2	20	14	20	27	45	42	4	9	13	21	36	29	25	54	49	4	10	21	19	22	18	44	51	59
ENSMUSG00000009376_Met	287	212	150	108	219	193	199	283	263	51	140	151	237	200	331	829	433	466	67	84	181	124	137	94	349	179	450
ENSMUSG00000009378_Slc16a12	121	62	70	98	116	80	131	85	104	90	110	117	152	113	155	161	125	122	93	89	160	66	113	91	129	90	82
ENSMUSG00000009394_Syn2	55	136	106	1065	926	978	1346	1375	1617	750	1209	302	2297	2055	2756	4123	2279	2775	604	598	610	1037	1187	1214	2108	2075	2120
ENSMUSG00000009406_Elk1	913	1525	798	1960	1821	1740	1943	1847	1907	2097	2122	1849	2401	2328	2324	1847	2228	1708	1816	1847	1890	1796	2229	2112	1781	1749	1730
ENSMUSG00000009418_Nav1	1532	2526	881	4708	4247	5533	5262	4651	4828	10710	14526	4600	19571	18915	22073	20197	15291	12535	7443	7212	8282	10146	10845	10295	14007	14154	14497
ENSMUSG00000009470_Tnpo1	8432	11582	7360	11487	11454	13045	9795	8169	8290	12173	13381	15546	12945	12566	11645	7165	8518	7803	12421	15027	14571	8739	9037	9242	7861	7876	8426
ENSMUSG00000009471_Myod1	6	0	0	2	64	4	6	2	0	0	0	2	12	2	2	0	4	2	4	8	42	0	9	0	5	4	6
ENSMUSG00000009487_Otog	9	6	0	16	30	6	14	6	20	4	12	8	146	3	18	3	10	8	87	6	107	7	4	6	2	17	10
ENSMUSG00000009535_Rnmt	2232	2661	2098	3538	3227	3426	3729	3414	3373	3076	2990	3066	3395	3392	3400	2818	4045	3596	3413	4468	4120	3535	3796	4003	3585	3700	4075
ENSMUSG00000009545_Kcnq1	14	27	10	18	27	41	20	12	22	34	62	16	15	46	29	22	25	20	29	4	42	33	19	16	23	16	11
ENSMUSG00000009549_Srp14	7678	4221	6547	3615	3290	3669	3417	3741	4268	3013	2444	2863	2523	2730	2633	2022	3525	2848	3078	4631	4463	3598	3788	3567	2930	2587	3180
ENSMUSG00000009551_6330409D20Rik	58	54	35	75	54	63	41	39	42	73	57	40	60	63	77	63	51	52	67	57	82	52	55	29	37	67	54
ENSMUSG00000009555_Cdk9	1496	2014	1241	1951	2020	2108	1867	1386	1646	2738	3159	2514	3293	2965	2737	2272	1644	2036	2043	2267	2504	1672	1819	1566	1303	1496	1613
ENSMUSG00000009563_Tor2a	630	665	378	745	780	734	710	666	648	862	853	829	979	849	948	644	661	799	690	836	746	645	699	558	550	617	738
ENSMUSG00000009566_Fpgs	255	462	140	444	532	434	511	468	596	513	615	570	640	597	532	692	532	564	340	389	486	422	515	428	476	521	468
ENSMUSG00000009569_Mrtfb	619	857	406	756	981	912	881	795	823	899	1337	873	1725	1485	1465	1790	1074	1190	672	619	946	706	782	714	1080	1253	1234
ENSMUSG00000009575_Cbx5	7975	18163	7071	18697	18559	19635	15559	13171	13719	19327	19287	24558	20315	19129	18166	11906	15322	14172	20492	23251	22310	12717	14995	14735	14878	15724	15906
ENSMUSG00000009580_Odam	0	0	0	1	2	0	0	0	0	0	0	0	0	0	0	0	0	0	0	0	0	1	0	0	0	0	0
ENSMUSG00000009585_Apobec3	179	188	134	209	347	174	126	115	109	133	139	143	190	174	148	88	110	75	146	88	177	95	120	117	116	86	96
ENSMUSG00000009588_St6galnac1	8	0	1	0	0	3	0	0	3	0	2	1	2	0	0	0	0	1	0	0	6	0	0	0	1	0	1
ENSMUSG00000009596_Taf7l	30	6	9	25	14	9	14	15	24	10	9	15	13	8	17	9	40	28	19	28	17	21	19	16	29	43	38
ENSMUSG00000009614_Sardh	52	69	75	96	214	110	154	71	131	115	206	171	326	179	196	241	120	208	99	40	222	97	67	64	87	130	131
ENSMUSG00000009621_Vav2	1125	2685	1084	2640	2386	2786	2240	1912	1823	3177	3950	3526	3931	4115	4149	3237	2272	2400	2107	2235	2705	1805	2160	1762	1872	1958	2176
ENSMUSG00000009628_Tex15	715	541	431	432	1393	295	441	448	556	354	222	615	299	208	295	262	684	424	379	308	994	378	507	585	700	551	652
ENSMUSG00000009630_Ppp2cb	2234	2225	1954	2986	2556	3477	2602	2404	2759	3478	3647	3149	4217	3935	4213	3069	2451	3594	3133	3951	3444	3005	3164	2664	2425	2720	2540
ENSMUSG00000009633_G0s2	82	16	31	18	46	4	22	30	20	46	53	36	42	34	24	32	48	62	68	95	153	45	46	42	67	55	74
ENSMUSG00000009640_Dmap1	613	636	427	846	814	1114	837	601	692	1110	1396	1056	1297	1289	1319	1115	660	873	854	961	1030	722	840	639	664	724	714
ENSMUSG00000009646_Pla2g12b	179	26	0	0	2	0	0	0	2	0	0	0	0	0	0	0	0	0	0	0	2	0	0	4	0	0	0
ENSMUSG00000009647_Mcu	339	497	213	557	700	561	673	648	711	545	578	531	933	846	752	927	675	831	384	439	685	514	560	496	741	784	754
ENSMUSG00000009654_Oit3	15	24	0	6	3	2	2	12	9	6	6	9	12	2	5	11	16	1	8	2	10	0	11	2	6	0	8
ENSMUSG00000009670_Tex11	12	10	5	7	5	0	2	8	6	8	2	6	0	1	5	2	3	2	4	4	12	0	6	6	4	2	4
ENSMUSG00000009681_Bcr	941	1741	806	2383	2268	3110	2372	1955	2041	3619	6030	2633	7822	7783	7792	5879	2455	3520	2040	2158	2331	2200	2167	1883	2078	2557	2433
ENSMUSG00000009687_Fxyd5	148	105	42	114	302	114	230	170	242	131	120	76	243	156	169	313	276	226	85	98	245	145	191	135	301	231	202
ENSMUSG00000009731_Kcnd1	81	198	68	236	211	186	235	226	228	269	294	324	371	303	383	371	380	315	225	252	297	228	250	225	356	363	356
ENSMUSG00000009733_Tfcp2	1002	1671	684	1492	1636	1446	1320	1044	1327	1641	1866	1819	1861	1687	1826	1250	1404	1236	1492	1695	2048	1284	1300	1279	1240	1217	1213
ENSMUSG00000009734_Pou6f2	88	54	168	255	224	459	249	196	280	347	562	261	424	482	409	310	199	237	235	326	431	189	245	261	204	299	249
ENSMUSG00000009739_Pou6f1	1182	3336	1105	5335	4476	5188	4487	3561	3578	6099	6723	3638	7962	7630	7267	4747	3779	4302	4086	4340	4419	4112	4352	4073	3399	3676	3890
ENSMUSG00000009741_Ubp1	3203	6497	2816	6325	5776	5778	5572	4855	5181	6534	6205	6198	6250	5824	5663	4265	5072	4309	4848	5625	6025	4830	5304	4820	4471	4394	4818
ENSMUSG00000009772_Nuak2	743	1749	917	728	662	1045	393	360	399	1499	1866	1941	1031	1015	933	432	449	488	1028	1126	879	437	550	476	300	343	357
ENSMUSG00000009828_Cilk1	1435	1950	1379	3402	3087	3814	3603	3230	3308	3101	4539	3355	4556	4842	4366	3515	3792	3996	3515	3822	4434	3758	4262	4062	4130	4200	4575
ENSMUSG00000009863_Sdhb	6023	4125	4866	4071	3683	3884	4306	3748	4244	3493	3098	3597	2919	2885	2960	2435	3774	3542	4152	5683	4936	4294	4117	4238	3784	3219	4224
ENSMUSG00000009876_Cox4i2	65	33	44	17	35	24	28	24	30	34	18	32	53	22	39	41	21	32	28	19	47	15	34	28	37	44	28
ENSMUSG00000009894_Snap47	836	1025	712	3641	3422	4934	4444	3613	4001	3599	4628	2750	6593	6612	6624	7135	4030	6559	3066	4446	4734	3668	3783	3422	3907	4914	4743
ENSMUSG00000009900_Wnt3a	54	133	61	24	37	37	6	2	16	90	157	212	46	60	59	18	28	18	70	42	98	7	6	6	6	0	8
ENSMUSG00000009905_Kdsr	432	723	352	861	678	893	915	815	817	772	774	603	1000	1170	981	892	1124	932	736	895	1051	851	944	973	999	878	934
ENSMUSG00000009907_Vps4b	1833	2064	1579	2261	2364	2180	1850	1684	1717	2227	2336	2623	2413	2135	1931	1396	1705	1631	2286	2837	2709	1758	1898	1906	1639	1729	1715
ENSMUSG00000009927_Rps25	122163	36235	84972	12596	14439	11011	13069	15144	17064	10253	7921	12025	6735	6081	6161	5182	12059	7925	13447	18335	17158	14515	15626	16392	12957	8646	11115
ENSMUSG00000009941_Nxf2	16	12	0	8	6	6	8	4	4	14	10	10	8	2	2	4	6	10	6	14	4	14	4	2	10	2	0
ENSMUSG00000009995_Taz	1071	2094	986	2391	2108	2285	1936	1929	2112	2296	1984	1937	2249	2065	2025	1553	2356	1928	1757	1983	2246	1871	2040	2038	1818	1872	1944
ENSMUSG00000010021_Kif19a	54	100	28	98	252	79	75	35	48	107	118	91	144	96	82	63	95	64	75	69	174	48	51	31	49	39	54
ENSMUSG00000010025_Aldh3a2	544	649	400	813	906	824	843	826	815	766	1075	985	1238	1161	1261	1073	919	1014	696	860	1059	737	898	773	856	721	813
ENSMUSG00000010044_Zmynd10	51	58	23	85	72	63	98	99	102	107	100	60	107	120	100	122	146	83	42	55	75	77	113	85	86	90	113
ENSMUSG00000010045_Tmem115	304	420	239	623	480	613	461	380	418	780	961	588	1186	1027	1081	827	322	630	374	514	584	371	360	351	309	417	415
ENSMUSG00000010047_Hyal2	1180	1268	1006	962	1065	1291	823	601	607	1576	1651	1848	1428	1337	1254	722	594	837	1445	1522	1700	810	821	773	471	596	677
ENSMUSG00000010048_Ifrd2	380	667	292	316	349	252	314	247	265	499	448	566	475	318	382	262	275	308	337	322	397	271	265	241	292	214	329
ENSMUSG00000010051_Hyal1	106	184	82	122	140	125	73	70	76	143	115	192	133	97	109	86	85	89	122	86	160	103	106	117	78	89	63
ENSMUSG00000010054_Tusc2	1143	808	917	942	781	1056	1000	1057	1109	1016	994	1075	1057	1120	1151	1021	1009	1194	925	1051	1267	953	1083	962	1000	940	1093
ENSMUSG00000010057_Nprl2	477	564	444	945	810	844	864	831	906	996	820	802	932	913	953	930	778	896	754	850	943	860	914	763	703	616	750
ENSMUSG00000010064_Slc38a3	117	221	120	557	538	591	582	575	664	547	1120	467	1194	1083	1376	1550	1029	1128	467	406	594	667	706	537	906	895	813
ENSMUSG00000010066_Cacna2d2	818	1662	777	2922	2495	3417	2687	2077	2274	3057	5151	2853	4922	5285	5346	4402	2951	2834	2587	2647	3406	2578	2723	2307	2394	3178	2617
ENSMUSG00000010067_Rassf1	319	534	251	334	397	367	316	320	331	403	333	446	423	331	361	392	335	341	410	399	489	320	401	316	356	345	317
ENSMUSG00000010080_Epn3	85	54	13	51	67	36	43	46	51	30	41	42	74	66	66	72	49	65	23	31	56	24	44	49	85	50	46
ENSMUSG00000010086_Rnf112	139	260	100	1482	1137	1241	2213	2596	2756	1410	1159	467	1881	1899	2335	3766	4592	3469	1117	1210	1133	2370	2785	2419	3636	3820	3901
ENSMUSG00000010095_Slc3a2	1192	1583	1089	1646	1599	1922	1533	1252	1151	2111	2976	1785	3601	3036	3362	2781	1322	1955	1476	1830	1735	1370	1223	1213	1299	1336	1237
ENSMUSG00000010097_Nxf1	3639	7117	2982	6306	6173	5956	5806	5482	5481	8072	7552	7805	7248	6813	6877	4975	5885	4849	6011	6812	6985	5551	6347	6010	4764	4185	5030
ENSMUSG00000010110_Stx5a	2194	2804	1805	2925	3178	2931	3077	2650	2711	2960	2722	3072	3000	2706	2800	2411	3030	2626	2672	3199	3816	2682	3112	2799	2640	2581	3002
ENSMUSG00000010122_Slc47a1	44	12	9	4	12	4	3	18	5	2	0	6	17	2	2	25	50	31	0	2	9	0	9	4	49	14	27
ENSMUSG00000010136_Pifo	27	8	8	72	46	55	64	82	82	64	42	28	43	30	65	46	114	59	36	40	130	79	80	122	118	71	94
ENSMUSG00000010142_Tnfrsf13b	32	29	42	35	49	37	16	30	28	39	24	18	30	31	22	10	28	23	6	10	56	28	16	16	28	12	32
ENSMUSG00000010154_Spire2	280	459	257	1071	786	1280	920	909	1008	1077	1208	770	1380	1439	1471	1261	941	1327	858	1053	1064	940	1027	816	726	1096	958
ENSMUSG00000010175_Prox1	582	1051	539	1342	1219	1464	1256	1175	1494	1777	1602	1538	2816	2915	2584	1900	1394	1578	1303	1480	992	1155	1344	1329	1279	1479	1401
ENSMUSG00000010205_Raver1	0	0	0	1	0	0	1	1	0	0	0	3	1	1	0	2	0	0	0	2	1	1	1	0	0	0	0
ENSMUSG00000010277_2610507B11Rik	2841	5596	2227	6493	6421	6256	5575	4710	5155	6997	7167	6866	8165	7544	7422	5892	5782	5973	5737	5232	6668	4837	5175	4777	5455	5455	5435
ENSMUSG00000010290_AI597479	1186	1455	1454	2156	2005	2203	2067	1948	1903	2031	1889	1985	2178	2079	1962	1644	1955	2044	1808	2682	2597	2028	2184	2052	1886	1824	1996
ENSMUSG00000010307_Tmem86a	133	131	140	311	271	261	315	183	248	391	337	321	501	413	378	341	170	276	295	350	452	269	247	238	193	227	214
ENSMUSG00000010311_Optc	96	110	81	131	81	142	138	86	105	149	213	158	127	172	127	87	85	107	134	178	162	94	94	81	115	77	100
ENSMUSG00000010342_Tex14	20	6	14	6	10	11	8	11	37	12	14	10	17	20	6	10	19	15	6	20	22	13	22	26	28	33	30
ENSMUSG00000010358_Ifi35	81	28	39	53	71	25	24	24	27	39	26	28	27	38	18	32	38	40	26	43	100	29	41	24	41	37	45
ENSMUSG00000010362_Rdm1	904	870	590	494	477	431	279	245	284	612	526	633	296	339	263	148	254	125	564	591	461	355	398	333	212	165	218
ENSMUSG00000010376_Nedd8	15357	5334	9413	3840	3540	3555	3619	4259	4766	3549	2760	3615	2606	2548	2607	2214	3733	3047	4120	5280	5123	4135	4505	4322	3735	2775	3677
ENSMUSG00000010392_Gosr1	826	1157	764	1748	1759	1772	1762	1493	1614	1613	1750	1565	2099	1928	1862	1483	1662	1558	1598	1575	1762	1508	1614	1553	1547	1558	1623
ENSMUSG00000010406_Mrpl52	7035	2487	5329	2087	1723	1871	1929	2315	2622	1800	1458	1889	1325	1356	1437	1217	1994	1499	2002	2657	2586	2297	2380	2250	1882	1598	1712
ENSMUSG00000010435_Spaca7	1	0	0	0	0	2	0	0	0	0	0	0	0	0	0	0	0	1	0	8	0	0	0	4	0	1	0
ENSMUSG00000010453_Kansl3	1439	3209	1202	3159	3345	3057	3303	3021	3030	3647	3823	3277	4147	3773	3992	3294	3302	3060	2889	2700	3341	2615	2900	2788	3239	3020	3103
ENSMUSG00000010461_Eya4	829	526	302	318	894	263	194	114	139	392	426	489	380	239	185	97	130	116	489	317	758	163	200	166	113	78	120
ENSMUSG00000010476_Ebf3	1869	4561	3081	4112	4727	8475	2351	2067	2861	3656	10998	6752	7426	7313	8823	2991	2469	2544	2674	3701	8198	2439	2803	2308	1821	1829	1730
ENSMUSG00000010492_Uckl1os	60	145	85	114	107	93	105	123	107	121	53	71	71	64	65	67	99	54	59	74	84	63	96	58	51	53	71
ENSMUSG00000010505_Myt1	2121	4553	2286	4731	3770	5343	3050	2507	2604	6736	7413	6335	6131	5803	5342	2203	2674	2338	5217	6219	5067	3219	3422	3480	2510	2547	2654
ENSMUSG00000010517_Faf1	1282	1499	953	2087	1927	2341	2006	1499	1680	2077	2297	2075	2588	2382	2295	1953	1485	2033	1925	2560	2435	1765	1885	1712	1556	1659	1661
ENSMUSG00000010529_Gm266	26	16	24	0	52	7	10	2	22	10	27	28	62	14	16	45	49	49	22	12	46	21	20	28	71	80	58
ENSMUSG00000010538_Tsacc	63	50	41	43	48	38	43	25	41	38	33	39	30	28	30	29	33	30	41	59	56	40	46	34	41	23	31
ENSMUSG00000010554_Mettl16	759	1237	739	1982	1950	1923	1834	1628	1629	1850	2154	2238	2343	2291	2269	1844	1816	1981	2059	2130	2187	1586	1791	1637	1750	1741	1657
ENSMUSG00000010592_Dazl	12	1	0	29	16	15	41	38	40	6	8	4	16	6	8	16	51	21	4	20	9	38	30	21	41	22	34
ENSMUSG00000010601_Apol7a	28	2	0	0	2	0	0	0	2	0	0	0	0	0	0	0	6	4	0	0	2	0	0	0	4	0	0
ENSMUSG00000010607_Pigyl	1200	486	694	559	471	466	481	544	566	448	476	420	472	485	427	349	433	504	491	683	668	565	567	566	502	397	468
ENSMUSG00000010608_Rbm25	9244	11361	7414	10408	10411	10501	9655	9210	10035	10212	10825	11307	11036	10421	9660	7531	10853	8302	10324	13099	12240	8768	10316	10581	9507	8690	9733
ENSMUSG00000010609_Psen2	68	119	67	207	227	174	227	211	269	226	223	135	340	299	263	378	304	349	118	191	205	257	249	210	325	331	343
ENSMUSG00000010651_Acaa1b	58	39	22	57	58	49	39	26	55	57	32	25	21	28	36	21	35	47	20	35	36	29	27	39	42	61	49
ENSMUSG00000010660_Plcd1	266	531	307	342	495	423	358	279	391	439	694	695	600	587	500	477	527	504	341	443	744	379	382	354	392	335	378
ENSMUSG00000010663_Fads1	2821	4646	2362	4229	4061	5058	4115	3854	3782	6601	7814	5809	7939	7576	7525	6373	4147	4864	4257	4907	4819	3709	4085	3573	4089	4147	4434
ENSMUSG00000010721_Lmbr1	472	765	407	1110	1042	1247	1485	1207	1376	966	958	732	1448	1420	1551	1419	1576	1666	962	1102	1346	1184	1350	1111	1487	1701	1584
ENSMUSG00000010751_Tnfrsf22	145	245	102	151	253	168	110	128	123	231	194	248	234	174	157	133	159	98	144	180	298	109	116	108	119	156	138
ENSMUSG00000010755_Cars	810	1228	633	1118	1124	1227	1234	1047	1241	1523	1778	1395	1864	1797	1766	1840	1447	1529	1238	1204	1361	1180	1234	1180	1258	1185	1336
ENSMUSG00000010760_Phlda2	367	38	24	0	18	4	4	7	2	2	2	14	2	0	0	0	2	2	0	4	40	4	2	2	4	4	0
ENSMUSG00000010796_Asz1	14	4	0	0	0	0	0	0	0	1	0	0	0	0	0	0	0	0	0	0	0	0	0	0	0	0	0
ENSMUSG00000010797_Wnt2	44	41	33	2	48	8	8	7	6	6	0	27	52	6	4	2	11	14	6	2	46	8	6	2	8	10	9
ENSMUSG00000010803_Gabra1	87	203	171	753	719	790	1190	1269	1530	281	434	220	777	665	675	1244	1894	1537	393	588	675	921	1020	1083	1492	1581	1827
ENSMUSG00000010825_Grid2ip	34	102	42	99	76	38	133	148	170	48	95	51	133	136	126	179	210	174	49	53	63	97	102	113	164	173	213
ENSMUSG00000010830_Kdelr3	276	201	231	76	427	78	57	63	58	133	80	292	344	58	86	64	38	61	86	102	564	40	83	40	62	27	50
ENSMUSG00000010841_Cfap97d1	12	0	0	3	2	2	0	3	5	1	1	0	4	1	1	3	9	1	0	8	2	3	2	5	7	7	4
ENSMUSG00000010911_Apip	1103	707	738	569	633	459	477	555	520	539	469	598	486	457	405	337	497	380	475	673	824	510	552	573	506	433	420
ENSMUSG00000010914_Pdhx	752	801	578	1134	1173	1282	1290	951	1063	1265	1275	1094	1485	1298	1296	1182	1024	1366	1031	1345	1239	1065	1064	1060	996	1133	1145
ENSMUSG00000010936_Vac14	515	1084	395	1065	1054	1225	1233	1047	1111	1681	1980	1257	2377	2184	2220	1755	1122	1453	1019	877	1040	988	1023	1001	1087	1096	1137
ENSMUSG00000011008_Mcoln2	130	10	10	11	25	5	4	8	0	1	4	15	4	2	4	10	12	9	6	3	13	8	7	4	3	3	0
ENSMUSG00000011034_Slc5a1	31	6	0	0	2	0	10	0	8	0	0	0	8	7	6	11	18	9	0	0	2	4	2	0	20	14	8
ENSMUSG00000011096_Akt1s1	1152	1397	898	1785	1610	1803	1582	1116	1344	2287	2503	1979	2774	2495	2551	1835	1226	1872	1691	2038	2108	1404	1567	1225	1110	1281	1460
ENSMUSG00000011114_Tbrg1	1182	1187	1023	1237	1598	1317	1059	877	940	1365	1635	1638	1720	1310	1342	1099	811	1044	995	1341	1600	864	960	902	819	857	848
ENSMUSG00000011118_Panx3	10	6	10	0	256	2	6	4	0	4	0	12	377	0	0	34	4	0	4	0	79	0	0	0	15	2	2
ENSMUSG00000011148_Adssl1	69	42	13	28	58	45	66	39	54	36	59	34	66	70	96	75	64	87	58	58	49	47	46	40	58	86	63
ENSMUSG00000011154_Cfap161	6	8	10	10	8	16	10	8	22	2	16	6	22	18	2	15	32	24	4	14	38	15	24	12	31	18	48
ENSMUSG00000011158_Brf1	810	1633	626	1724	1752	1541	1407	1035	1157	2177	2548	2270	2620	2294	2310	1606	1159	1505	1707	2036	2252	1351	1527	1342	1132	1209	1432
ENSMUSG00000011171_Vipr2	244	421	110	146	144	158	87	98	80	208	209	264	161	118	107	81	94	107	140	167	112	29	48	26	53	89	48
ENSMUSG00000011179_Odc1	3687	5546	3280	5095	4852	5069	4027	3143	2946	7538	8327	8891	7766	7427	6540	4074	3811	4780	7727	9575	8219	5425	5404	5279	3938	4332	4381
ENSMUSG00000011254_Thg1l	1102	852	799	472	545	642	409	427	503	588	548	683	478	498	474	295	410	427	588	682	700	470	510	538	364	332	517
ENSMUSG00000011256_Adam19	489	800	420	930	1108	1079	896	889	873	1042	1485	1138	2202	1775	1943	1563	1165	1154	821	698	1177	929	1005	892	1024	1071	1106
ENSMUSG00000011257_Pabpc4	2107	2902	1966	2825	2826	2961	2358	2370	2390	3169	4053	3437	3816	3674	3578	2964	2526	2523	2862	2567	3129	2269	2386	2110	2271	2093	2463
ENSMUSG00000011263_Exoc3l2	49	44	32	17	54	7	8	10	15	60	92	91	64	36	25	17	21	29	34	19	41	4	4	4	8	13	14
ENSMUSG00000011267_Zfp296	5	14	10	16	13	23	13	35	18	17	20	17	31	15	13	25	20	9	16	17	39	22	34	22	17	24	26
ENSMUSG00000011305_Plin5	0	17	12	53	22	25	31	23	36	17	16	11	34	41	43	69	46	52	12	19	19	29	21	21	42	57	26
ENSMUSG00000011306_Sugp1	944	1473	688	1620	1527	1665	1633	1440	1563	2001	2304	1638	2455	2157	2323	1745	1664	1614	1650	1781	1938	1601	1785	1633	1730	1632	1950
ENSMUSG00000011349_Dmrtc2	2	2	0	2	2	0	0	8	2	4	2	5	0	0	2	0	0	4	0	9	2	2	0	0	2	1	0
ENSMUSG00000011350_Gm5893	0	1	0	0	0	0	0	0	0	0	0	1	0	0	0	0	0	0	0	0	0	0	0	0	0	2	0
ENSMUSG00000011382_Dhdh	227	253	157	215	176	173	199	168	210	134	169	232	221	240	202	159	250	224	202	245	283	172	209	157	187	235	220
ENSMUSG00000011427_Zfp790	393	703	320	1074	1127	1148	1055	978	975	1066	1030	1042	1267	1188	1203	1055	997	1029	962	1244	1288	953	1203	1085	924	963	982
ENSMUSG00000011463_Cpb1	0	0	0	0	1	6	6	10	6	4	0	2	6	0	0	2	2	2	2	0	2	1	4	7	8	6	3
ENSMUSG00000011486_Slc25a41	4	2	4	7	7	14	4	0	4	4	4	2	2	21	4	4	5	0	0	4	1	3	0	1	4	1	0
ENSMUSG00000011589_Fsd1	894	994	596	1781	1575	1971	2055	1837	2138	1952	1921	1421	2335	2485	2434	2559	2345	2314	1347	1638	1751	2132	2097	1693	2017	2157	2139
ENSMUSG00000011632_Pinlyp	14	8	6	2	3	0	0	0	3	6	2	0	4	8	4	0	0	2	1	0	0	6	4	0	3	1	10
ENSMUSG00000011658_Fuz	348	536	191	519	424	464	354	287	336	690	551	616	569	485	451	358	382	332	452	569	567	467	519	411	363	336	356
ENSMUSG00000011751_Sptbn4	123	312	91	2163	1923	1817	3729	3241	3873	976	1620	342	3741	3616	4122	5922	5333	4647	895	816	1370	2844	2638	2119	4132	4921	4678
ENSMUSG00000011752_Pgam1	1131	1446	1052	1500	1537	1923	1423	1016	1142	2205	2977	2507	2680	2346	2339	2246	1336	1884	1638	1973	2059	1152	1305	1189	1379	1670	1533
ENSMUSG00000011831_Evi5	1851	2324	1684	2613	2977	2422	3186	2976	3309	2121	1981	2427	2891	2579	2553	2331	4014	3124	2268	2396	3184	2739	3030	3176	3631	3403	3808
ENSMUSG00000011832_Evi5l	648	1165	680	3069	2539	3343	3067	2612	2679	3073	3853	2059	5395	5071	5348	4824	3207	4215	2210	2305	2990	2825	2839	2602	2701	3306	3422
ENSMUSG00000011837_Snapc2	418	486	354	684	621	815	708	504	554	995	1070	774	1163	1147	1109	890	502	792	654	907	843	631	627	505	542	619	653
ENSMUSG00000011877_Git1	1061	2195	944	2364	2136	2772	2215	1643	1697	3858	5794	2857	6658	6249	6156	5614	2061	3047	2191	2093	2173	1989	1979	1617	1722	2209	2075
ENSMUSG00000011884_Gltp	521	398	395	341	467	447	336	259	311	571	973	981	832	697	626	478	413	442	649	518	618	417	510	366	404	373	307
ENSMUSG00000011958_Bnip2	3564	3671	2793	3273	3295	2978	2980	2578	2688	3359	2699	3440	2891	2699	2540	1799	2603	2295	3170	3696	3944	2763	3004	3118	2378	2221	2621
ENSMUSG00000011960_Ccnt1	1787	2834	1427	3026	2964	3287	2822	2456	2522	3140	3456	3064	3803	3710	3426	2513	2558	2695	3071	3633	3652	2682	2764	2727	2576	2553	2471
ENSMUSG00000012017_Scarf2	836	905	819	314	1829	194	221	166	207	576	543	1578	1243	275	348	365	220	257	275	134	1510	189	207	175	266	186	218
ENSMUSG00000012042_4930579F01Rik	0	6	0	2	1	0	0	2	2	0	0	2	0	0	0	0	0	0	0	0	0	0	0	0	0	0	0
ENSMUSG00000012076_Brms1l	954	1330	927	1907	1800	1936	2009	1675	1927	1645	1638	1619	2003	1914	1758	1732	1768	1907	1712	2205	2182	1832	1969	1747	1762	1695	1803
ENSMUSG00000012114_Med15	861	1572	602	1777	1656	1583	1719	1390	1450	2167	2896	1980	3207	3150	2927	2327	1658	1801	1493	1660	1799	1434	1574	1433	1545	1518	1692
ENSMUSG00000012117_Dhdds	746	969	648	1288	1184	1367	1258	1107	1069	1710	1905	1474	2091	1894	1970	1258	1205	1560	1366	1506	1524	1269	1358	1142	1188	1301	1309
ENSMUSG00000012123_Crybg2	37	22	0	15	55	11	29	39	48	17	3	17	15	5	19	26	83	40	9	14	34	29	44	22	60	87	37
ENSMUSG00000012126_Ubxn11	164	276	131	471	475	444	462	374	440	348	338	213	405	395	414	319	544	357	272	229	484	421	421	376	426	440	458
ENSMUSG00000012187_Mogat1	15	0	12	4	12	4	9	6	7	4	3	2	2	4	11	3	5	8	9	2	6	2	10	9	15	7	6
ENSMUSG00000012211_Tex22	0	7	0	0	14	4	0	0	2	6	2	19	2	4	1	0	2	4	6	7	4	2	4	10	2	6	4
ENSMUSG00000012282_Wnt8a	2	2	8	0	0	0	4	0	0	0	6	4	3	0	0	0	0	0	0	0	0	0	0	0	4	0	0
ENSMUSG00000012296_Tjap1	1413	2623	1167	1522	1559	1337	1098	978	1128	2275	1965	2698	1804	1487	1464	1001	1149	1002	1461	1483	1516	1102	1094	1089	877	818	891
ENSMUSG00000012350_Ehf	18	12	0	6	273	6	20	3	5	2	0	8	11	21	0	2	9	4	4	6	15	4	8	10	8	8	8
ENSMUSG00000012396_Nanog	4	0	0	21	4	2	2	4	0	15	2	16	6	10	0	2	2	0	3	6	2	0	3	2	1	0	4
ENSMUSG00000012405_Rpl15	66819	24595	41825	17818	17947	16050	17171	18873	20627	14470	12032	15570	11549	10903	11059	8942	16769	12891	16946	22567	21922	18422	19909	20347	17751	13181	16480
ENSMUSG00000012422_Tmem167	14339	7184	10052	5001	5501	4889	5071	5270	5622	4522	3455	4928	3930	3734	3455	2832	6100	4083	5330	6460	6582	4969	5446	6074	6036	4389	5411
ENSMUSG00000012428_Steap4	161	2	1	0	42	2	4	0	6	0	3	9	16	2	2	30	4	12	0	0	8	4	2	10	3	2	0
ENSMUSG00000012429_Mplkip	1541	1047	1269	968	893	890	915	827	915	876	627	880	891	700	731	627	830	631	872	1048	930	714	811	799	742	676	770
ENSMUSG00000012443_Kif11	3200	4055	2365	2643	2765	2663	1399	769	658	5220	4964	6476	3537	3220	2578	1041	1067	1219	6602	7263	4321	2154	2398	2189	972	1049	1167
ENSMUSG00000012483_Rpa3	10756	3692	7138	1584	1456	1403	1343	1374	1594	1239	853	1129	622	507	671	433	628	959	1190	1778	1326	893	977	1018	563	428	503
ENSMUSG00000012519_Mlkl	20	6	20	3	16	7	11	10	9	10	6	8	14	2	14	13	4	11	5	9	8	10	4	8	2	6	10
ENSMUSG00000012520_Phox2b	0	0	28	104	190	581	94	98	126	2	130	118	82	56	481	82	113	186	17	4	783	104	106	38	69	77	31
ENSMUSG00000012535_Tnpo3	1695	2940	1231	4127	3946	4347	3662	3125	3064	4324	4788	4768	5057	4825	4419	3665	2951	3515	4016	4587	4425	3399	3457	3281	2997	3114	3332
ENSMUSG00000012609_Ttll5	341	703	406	854	713	729	728	678	737	813	1037	858	1189	1152	1013	921	856	855	720	818	778	704	771	750	805	810	872
ENSMUSG00000012640_Zfp715	938	941	751	1538	1571	1404	1835	1890	2191	1095	951	1028	1350	1286	1237	1359	2363	1754	1120	1427	1576	1448	1744	1843	2140	1933	2086
ENSMUSG00000012705_Retn	10	0	16	4	0	0	1	2	7	1	6	22	5	4	3	4	9	10	7	2	6	4	12	3	13	29	13
ENSMUSG00000012777_Acp4	2	26	8	25	31	14	30	17	13	13	26	15	9	24	12	14	12	20	17	23	28	29	8	14	13	8	19
ENSMUSG00000012819_Cdh23	72	103	41	427	414	351	420	327	400	358	429	192	457	552	534	372	517	336	306	346	443	376	337	318	314	417	404
ENSMUSG00000012848_Rps5	95234	33917	60411	20838	22367	17465	21111	23198	25810	16950	12910	19865	12673	11651	11981	9466	21885	14922	23333	30564	29433	25588	26597	29539	23603	15705	21523
ENSMUSG00000012889_Podnl1	8	21	2	32	42	31	21	21	15	20	10	8	31	24	16	25	24	37	21	20	54	30	34	22	14	23	27
ENSMUSG00000013033_Adgrl1	4005	7140	2799	9616	8479	10283	8718	6629	7308	12034	14989	8138	21209	21646	21589	18228	9314	11382	7001	7257	8270	7661	7876	6216	6617	8612	8234
ENSMUSG00000013076_Amotl1	1669	3645	1621	2507	3025	2685	2023	1623	1605	3684	4172	3904	4906	3875	3883	2690	2006	2136	2702	2649	3412	1823	2198	2022	1717	1806	2061
ENSMUSG00000013083_2200002J24Rik	0	0	2	0	0	0	0	0	0	0	0	0	0	0	0	0	0	0	0	0	0	0	2	0	0	0	0
ENSMUSG00000013089_Etv5	217	195	170	352	454	548	497	418	405	499	915	434	1423	1234	1295	1465	538	910	361	261	442	397	371	351	561	615	558
ENSMUSG00000013091_Tmem190	0	0	0	8	4	10	16	5	15	5	14	1	8	9	8	18	12	27	0	14	0	10	3	10	13	6	3
ENSMUSG00000013150_Gfod2	694	1151	632	2000	1722	2102	1866	1566	1686	2274	2491	1686	2715	2776	2889	2114	1684	2210	1930	2104	2352	1801	2057	1696	1520	1799	1872
ENSMUSG00000013155_Enkd1	835	872	504	322	397	358	225	243	259	552	513	582	402	359	333	247	265	253	405	490	439	261	309	266	268	257	260
ENSMUSG00000013158_4933405L10Rik	8	22	15	50	28	25	32	16	17	40	52	29	50	24	35	39	21	23	24	20	77	35	15	20	20	28	3
ENSMUSG00000013160_Atp6v0d1	1526	1471	1313	2979	2988	3762	3332	2914	3242	3250	4087	2618	4742	4698	4525	4169	2932	4317	2638	3269	3393	2908	2857	2758	3019	3178	3398
ENSMUSG00000013236_Ptprs	16079	32265	11096	37067	29789	31477	30106	22289	24392	47037	49765	32717	55548	54110	51077	33635	29715	27269	30922	30426	28038	28545	28759	25040	21806	25867	26433
ENSMUSG00000013275_Slc41a1	267	482	188	612	623	601	540	486	537	948	1505	805	1626	1384	1509	1286	666	971	684	593	852	600	597	596	584	506	588
ENSMUSG00000013338_Fer1l4	0	8	4	2	4	2	2	0	5	6	0	4	6	2	0	12	5	8	0	8	9	4	4	2	2	6	4
ENSMUSG00000013353_4931406B18Rik	0	0	0	4	0	0	0	1	0	0	0	0	4	0	0	1	2	1	0	0	0	0	0	2	6	0	4
ENSMUSG00000013367_Iglon5	738	1347	898	2230	1919	2992	2150	1685	1992	2997	4380	2177	4561	4520	4855	3597	2167	2812	1824	2248	1941	1901	2155	1712	1632	2308	2066
ENSMUSG00000013415_Igf2bp1	3485	6084	2671	2745	2763	2744	1326	1065	1088	4302	4525	5396	2704	2580	2532	883	954	813	3020	2836	2825	1323	1652	1622	751	662	829
ENSMUSG00000013418_B4galnt2	20	72	14	18	22	10	25	14	18	19	10	20	4	2	29	10	15	6	8	6	12	6	8	7	5	6	16
ENSMUSG00000013419_Zfp651	514	943	355	1327	1480	1407	1581	1240	1339	1561	1794	1244	2516	2228	2425	2669	1807	2446	1117	1163	1603	1251	1400	1063	1576	1904	1978
ENSMUSG00000013465_Nelfb	1041	1777	919	1897	2018	2214	1745	1407	1621	2702	2946	2656	2858	2813	2750	2326	1820	2184	2004	1912	2450	1634	1875	1546	1547	1781	1873
ENSMUSG00000013483_Card14	30	4	4	11	19	10	22	20	24	6	4	13	7	9	7	25	27	23	0	0	4	4	29	14	19	17	19
ENSMUSG00000013495_Tmem175	287	637	221	725	695	658	692	624	651	682	577	585	718	650	657	579	813	687	584	642	674	613	657	715	751	621	772
ENSMUSG00000013523_Bcas1	58	38	87	174	192	252	142	172	239	89	133	68	175	165	260	211	276	264	129	111	298	173	149	102	206	180	175
ENSMUSG00000013539_Tango2	427	657	315	959	789	893	977	993	1067	732	636	695	1023	946	984	987	1210	1285	731	915	980	873	988	955	1131	1089	1124
ENSMUSG00000013562_4833413E03Rik	6	0	0	0	1	0	0	0	0	2	0	0	2	0	0	0	3	0	4	0	4	0	0	2	0	0	2
ENSMUSG00000013584_Aldh1a2	112	13	8	140	320	61	148	79	94	50	200	46	442	268	384	296	97	245	69	52	328	91	82	88	133	66	112
ENSMUSG00000013593_Ndufs2	3048	3163	2503	3744	3679	3885	3458	2996	3165	4335	4820	4126	4668	4514	4479	3717	3260	4162	3550	4358	4472	3583	3317	3017	3252	3110	3198
ENSMUSG00000013611_Snx31	28	47	8	5	9	10	18	17	6	2	7	8	12	8	12	15	4	6	4	2	8	10	6	14	21	11	30
ENSMUSG00000013622_Atraid	1211	966	769	1262	1197	1107	1196	1063	1287	1272	1135	1150	1054	1140	1031	1094	1644	1326	1114	1753	1876	1600	1520	1401	1364	1514	1469
ENSMUSG00000013629_Cad	1348	2305	894	1307	1271	1429	1029	823	774	2158	4293	2326	4367	3833	3593	2536	1072	1420	1266	1053	1221	896	919	896	737	982	1040
ENSMUSG00000013643_Lypd8	0	2	0	0	0	0	2	0	1	0	0	0	0	0	0	0	0	0	2	0	0	0	0	2	0	0	0
ENSMUSG00000013646_Sh3bp5l	647	1380	672	1796	1580	1970	1517	1179	1364	2203	2302	1757	2469	2468	2382	1870	1181	1854	1480	1552	1814	1339	1397	1147	1108	1258	1338
ENSMUSG00000013653_1810065E05Rik	0	0	0	0	0	0	0	0	0	0	0	0	0	0	0	0	0	0	0	0	0	0	0	0	0	0	0
ENSMUSG00000013662_Atad1	4340	3798	3466	4918	4856	5197	5373	4809	5189	3997	3797	4643	4320	4149	4150	3277	5139	4767	5136	6730	6077	4843	5167	5420	4710	4781	5282
ENSMUSG00000013663_Pten	3005	3805	2273	4785	5093	5055	5464	5547	5685	4008	3943	3827	6287	6480	6077	5656	6186	6349	4056	4184	5400	4329	4898	4985	6152	6284	6710
ENSMUSG00000013668_4933402N03Rik	0	0	0	0	0	0	0	0	0	0	0	0	0	0	0	0	0	0	0	0	0	0	0	0	0	0	0
ENSMUSG00000013698_Pea15a	4838	5980	4226	9328	8282	9613	9695	8591	9406	12238	12009	10084	12128	11879	11786	11278	11202	13058	10597	13444	10570	9549	9417	8238	10831	10424	10948
ENSMUSG00000013701_Timm23	1837	1519	1514	1331	1242	1283	1325	1143	1246	1272	1171	1386	1089	1096	1120	977	1147	1277	1230	1812	1716	1169	1156	1186	1242	883	1235
ENSMUSG00000013707_Tnfaip8l2	62	33	36	42	45	46	57	36	41	43	29	59	39	27	37	36	26	25	14	21	76	32	48	50	29	21	46
ENSMUSG00000013736_Trnt1	2240	2026	1782	1944	1947	1745	1883	1923	1841	1608	1282	1785	1510	1463	1423	1068	2077	1589	1871	2477	2279	1843	1935	2211	1946	1555	2051
ENSMUSG00000013766_Ly6g6e	0	0	2	20	14	2	26	23	21	4	4	2	45	47	38	13	8	30	2	3	0	36	30	29	15	23	25
ENSMUSG00000013787_Ehmt2	3074	5979	2225	6977	6323	7638	6789	5047	5430	9790	12450	7508	13497	12832	12578	10138	6596	8096	6413	6677	6819	5823	5937	4869	5266	6842	6860
ENSMUSG00000013822_Elof1	4994	2238	3465	1676	1596	1657	1647	1600	1695	1933	1690	1922	1412	1399	1350	993	1729	1573	2016	2253	2393	1822	1894	1768	1617	1215	1690
ENSMUSG00000013833_Med16	569	890	481	984	1080	1297	913	545	572	1935	2589	1483	2785	2596	2372	1794	742	1182	929	1128	1206	814	718	641	600	869	796
ENSMUSG00000013846_St3gal1	640	571	487	1295	1173	900	1138	1143	872	909	1116	882	2405	2345	2099	1707	1114	1360	626	619	959	950	1071	1067	974	1150	1221
ENSMUSG00000013858_Tmem259	1789	3014	1479	3204	2951	3052	2868	2074	2330	4142	4394	3343	4734	4191	4302	3694	2390	2824	2662	3056	3174	2596	2720	2144	1736	2360	2351
ENSMUSG00000013878_Rnf170	631	828	562	808	915	718	967	817	1023	620	567	716	673	643	703	517	1073	804	632	865	1063	826	904	922	981	940	1041
ENSMUSG00000013921_Clip3	1347	2161	1154	3029	2465	3938	2918	2455	2391	5780	11429	4190	16331	15547	15292	13381	2896	5090	2982	2701	2096	2504	2444	2509	2589	3119	2986
ENSMUSG00000013928_1700020L13Rik	18	6	10	13	3	4	5	6	2	5	13	11	5	2	10	4	4	5	8	2	8	5	2	6	3	7	6
ENSMUSG00000013936_Myl2	2	4	9	10	6	2	10	4	10	0	2	2	9	6	4	0	8	4	2	6	13	12	4	0	9	14	6
ENSMUSG00000013973_Dedd	165	319	127	246	307	259	239	204	197	327	261	279	268	228	240	188	258	219	292	273	341	209	236	251	269	206	220
ENSMUSG00000013974_Mcemp1	8	7	8	2	10	6	11	7	29	6	7	6	12	5	6	18	24	14	15	11	17	18	14	7	13	19	14
ENSMUSG00000013997_Nit1	974	930	671	1075	1043	1120	948	876	941	1176	1102	1051	1177	1136	1108	922	962	858	1023	1223	1181	1025	1120	961	760	824	884
ENSMUSG00000014030_Pax5	29	120	567	393	445	1084	243	160	248	14	2069	1484	1125	1148	968	487	211	442	263	185	969	242	230	210	139	258	270
ENSMUSG00000014039_Prdm15	540	1045	490	1191	1066	1080	872	980	958	1546	1649	1560	1819	1697	1566	1197	1101	932	1338	1397	1368	969	1232	1269	1212	1016	1161
ENSMUSG00000014074_Rnf168	1567	1685	1258	1941	1791	1815	1819	1376	1532	2090	2035	2128	2060	2304	1992	1737	1797	1956	2271	2528	2286	1757	1999	1910	1733	1792	1857
ENSMUSG00000014075_Dynlt2b	2337	1115	1884	746	802	702	755	848	943	485	344	425	300	308	358	362	821	595	457	496	608	452	513	548	587	512	441
ENSMUSG00000014077_Chp1	1001	946	790	1333	1360	1459	1362	1197	1141	2084	2202	2133	2393	2034	1943	1819	1435	1651	1938	2107	2285	1709	1862	1891	1603	1493	1662
ENSMUSG00000014104_Sval2	0	0	10	0	0	0	0	0	0	0	0	0	0	0	0	0	0	0	0	0	0	0	0	0	0	0	0
ENSMUSG00000014158_Trpv4	10	21	17	16	166	17	39	53	29	26	13	16	146	36	43	58	88	78	47	8	73	21	45	43	64	63	57
ENSMUSG00000014164_Klhl3	156	238	150	565	522	615	743	722	679	509	866	403	1129	1222	1273	1160	1052	1047	467	430	726	589	683	549	961	1116	972
ENSMUSG00000014177_Tvp23b	1351	1093	1260	1162	1273	900	966	990	1050	746	760	805	972	867	717	626	876	848	725	1009	1131	847	852	868	674	772	835
ENSMUSG00000014195_Dnajc7	3425	4695	2844	6537	6173	6173	5978	5305	5793	6296	6292	6922	6342	6213	5999	4880	5449	5927	6032	7445	7485	5331	5828	5503	5260	5155	5392
ENSMUSG00000014198_Zfp385c	12	25	1	2	29	9	14	13	12	7	6	7	25	8	22	60	11	32	10	19	8	10	19	8	12	40	28
ENSMUSG00000014226_Cacybp	12270	6591	8464	5321	4819	5060	5693	5684	6488	4761	3537	5046	3828	3777	3706	3284	5986	4782	5537	7405	5867	5996	6315	6269	5702	4586	5911
ENSMUSG00000014232_Cluap1	372	380	253	515	522	468	559	547	629	382	449	396	462	485	460	465	603	538	437	533	530	539	523	582	610	523	592
ENSMUSG00000014243_Zswim7	393	248	277	139	168	100	110	115	151	104	90	101	90	92	73	75	147	100	102	123	155	99	120	119	150	115	89
ENSMUSG00000014245_Pigl	149	267	139	264	227	281	209	222	206	236	357	406	335	267	231	235	326	234	229	265	321	216	270	209	264	242	250
ENSMUSG00000014294_Ndufa2	11362	4223	9206	1761	1795	1582	1495	1794	2127	1750	1282	1798	998	1063	1135	885	1774	1297	2277	2908	2934	2293	2492	2181	1731	1331	1662
ENSMUSG00000014301_Pam16	1994	999	1316	899	857	861	938	873	1015	926	727	771	813	710	709	517	869	872	798	1141	1177	924	965	903	837	723	803
ENSMUSG00000014303_Glis2	807	1553	824	1125	1171	1137	853	667	810	1501	1977	1765	2005	1524	1615	1149	883	847	1095	940	1350	751	889	678	643	781	659
ENSMUSG00000014313_Cox6c	40482	11619	34838	5082	5168	4747	6202	7605	8972	4157	3043	4370	2879	2895	3089	2954	7431	4649	4987	6976	7417	7087	7510	7979	6967	4693	6161
ENSMUSG00000014329_Bicc1	234	296	296	208	799	223	238	143	164	395	519	658	934	353	363	313	238	293	219	212	1018	193	249	182	225	211	196
ENSMUSG00000014349_Ube2z	1132	1393	939	1852	2074	2281	1796	1371	1534	2752	3272	2266	4253	3786	4018	3889	1701	3282	1860	2154	2527	1795	1871	1532	1591	1992	2013
ENSMUSG00000014351_Gip	2	5	0	0	0	0	0	0	1	0	2	0	0	0	2	1	0	0	0	0	1	0	0	0	0	0	0
ENSMUSG00000014353_Tmem87b	1599	2338	1189	2322	2263	2278	2287	2228	2282	2014	1818	2156	2237	2006	1953	1650	2386	1977	2070	2367	2759	2106	2349	2148	2237	2067	2243
ENSMUSG00000014355_Anapc1	3550	6062	2720	5266	5600	6156	4457	3450	3860	6762	9348	7663	9878	9304	8548	6057	4550	4864	5635	5878	6436	4025	4303	4256	4205	4266	4313
ENSMUSG00000014361_Mertk	180	145	157	85	332	62	116	163	121	119	138	331	202	114	136	218	206	184	127	75	495	83	91	126	225	160	176
ENSMUSG00000014402_Tsg101	4579	3006	3083	4172	3544	4457	3559	3030	3306	4566	4137	3884	4356	4391	4217	2961	2714	3081	4279	5781	4779	3690	3871	3783	2791	2709	3336
ENSMUSG00000014418_Hps5	842	1712	578	1546	1592	1529	1251	1230	1243	1733	1527	1693	1769	1493	1532	1061	1448	1216	1391	1256	1678	1253	1396	1417	1275	1130	1303
ENSMUSG00000014426_Map3k4	842	1378	588	1483	1433	1540	1441	1267	1379	2036	2364	1797	2697	2605	2501	1945	1468	1721	1320	1239	1330	1148	1302	1156	1480	1517	1408
ENSMUSG00000014444_Piezo1	579	763	595	422	793	293	506	329	447	557	833	783	1084	542	746	753	389	378	246	188	570	184	246	181	277	226	333
ENSMUSG00000014453_Blk	0	0	0	2	2	0	0	0	0	0	0	0	0	0	0	0	0	2	2	0	0	0	0	0	0	1	0
ENSMUSG00000014470_Rnf166	730	833	527	964	960	938	904	736	763	1074	1007	1112	1150	1089	1247	693	899	835	873	933	1029	837	799	730	777	673	839
ENSMUSG00000014496_Ankrd28	1991	2848	1217	3164	3122	3223	3001	2709	2939	3140	3228	2916	3674	3400	3220	2408	3151	2646	2956	3536	3461	2758	2955	3071	2904	2777	3036
ENSMUSG00000014498_Ankrd52	2562	4524	1649	4177	4278	3608	4023	3096	3411	5350	6264	4893	7039	6709	6791	5545	3991	3879	3477	3344	3833	3358	3451	3184	3232	3741	3709
ENSMUSG00000014503_Pkd2l2	307	508	266	512	464	476	535	594	668	508	423	534	537	573	545	551	624	617	448	500	515	454	499	543	681	538	656
ENSMUSG00000014504_Srp19	5741	2702	3946	1829	1926	1843	1785	1963	2277	1690	1341	1932	1363	1269	1331	1066	2004	1528	1944	2689	2557	1975	2271	2125	1872	1487	1821
ENSMUSG00000014529_Tmbim7	0	2	0	2	0	0	0	2	2	0	0	3	0	0	0	0	0	2	2	0	0	0	4	2	0	6	5
ENSMUSG00000014542_Clec4f	0	0	0	0	0	0	0	0	0	0	0	0	0	0	0	0	4	0	0	0	0	0	0	0	0	0	2
ENSMUSG00000014543_Klra17	0	0	0	0	0	0	0	0	0	0	0	0	0	0	0	0	0	0	0	0	0	0	0	0	1	0	0
ENSMUSG00000014547_Wdfy2	889	1589	709	1826	1931	1761	1702	1659	1782	1929	2023	2058	2255	2088	1932	1394	1896	1560	1678	1598	2036	1664	1722	1791	1832	1524	1752
ENSMUSG00000014550_Rbsn	635	1243	423	1992	2026	2052	1904	1482	1527	1948	2317	1904	2710	2634	2530	2044	1707	2013	1656	2015	2075	1707	1650	1630	1690	1760	1789
ENSMUSG00000014551_Mrps25	1669	995	1218	897	852	925	747	746	865	894	858	887	719	663	733	629	905	800	963	1049	1160	794	851	849	910	726	767
ENSMUSG00000014554_Dguok	553	776	545	938	949	763	842	755	774	879	781	919	890	961	799	559	969	799	874	1030	1041	790	908	743	729	735	843
ENSMUSG00000014592_Camta1	3904	4074	2775	5909	5089	6358	5809	5424	6346	5812	6263	4283	8972	8578	9188	9160	6484	7873	4768	5522	5237	5258	5736	5481	6557	7056	6953
ENSMUSG00000014599_Csf1	337	302	161	272	373	273	264	214	228	357	464	374	658	768	475	404	306	298	238	158	386	164	292	152	245	129	204
ENSMUSG00000014601_Strip1	1785	3368	1453	4932	4324	5578	4614	3946	3900	6401	7451	4399	7967	7794	7656	6213	4052	5221	4170	5100	4907	4228	4495	4207	3942	4099	4517
ENSMUSG00000014602_Kif1a	2510	4782	1967	9293	8281	11749	13778	12185	14031	12168	20816	6463	33314	33313	34631	36389	19637	22416	6348	7101	7408	10008	9964	8494	16444	20059	18360
ENSMUSG00000014603_Alx3	137	63	72	22	161	10	14	6	0	27	76	88	59	43	60	30	6	20	36	30	100	22	18	17	28	12	10
ENSMUSG00000014606_Slc25a11	1409	1310	1025	1823	1612	1930	1456	1412	1380	2267	2528	1874	2566	2424	2303	1718	1283	1760	1688	2205	2155	1378	1371	1197	1264	1198	1421
ENSMUSG00000014609_Chrne	0	0	2	17	8	2	10	4	0	6	3	5	6	6	2	11	16	19	0	4	8	14	13	4	10	7	6
ENSMUSG00000014633_Cmc2	1336	560	830	335	309	296	194	219	226	348	355	413	252	239	226	166	170	188	348	518	510	285	220	292	183	187	194
ENSMUSG00000014668_Chfr	1622	2278	1527	3131	2792	3076	2908	2558	2954	2844	3048	3004	3103	3018	2844	2021	2802	2584	2900	3629	3464	2875	2812	2876	2564	2438	2841
ENSMUSG00000014686_Ceacam16	2	3	1	107	62	92	171	137	158	37	31	2	72	64	94	152	167	185	17	36	39	72	108	91	142	169	131
ENSMUSG00000014704_Hoxa2	7	1	2	95	138	356	77	99	208	4	4	25	12	5	208	51	126	57	20	2	360	71	90	20	111	51	22
ENSMUSG00000014725_Adam28	3	0	8	1	91	0	1	3	2	10	0	0	2	0	0	0	12	5	2	3	5	0	0	1	5	9	7
ENSMUSG00000014747_Ankrd53	37	81	31	118	118	116	152	150	143	113	131	91	99	148	146	145	175	193	135	119	100	157	189	137	189	189	213
ENSMUSG00000014748_Tex261	708	1001	542	1279	1345	1237	1223	1015	1082	1729	1935	1800	1792	1757	1876	1443	1461	1346	1521	1466	1664	1260	1386	1144	1140	1118	1367
ENSMUSG00000014763_Fam120b	1014	1593	729	2137	2070	2292	2275	1907	1991	2233	2212	2113	2625	2586	2451	2174	2080	2141	2031	2275	2288	1985	2066	2091	1957	1943	2043
ENSMUSG00000014767_Tbp	1718	1971	1398	2048	1830	2003	1823	1797	1871	2167	1888	2240	1964	1889	1811	1317	1856	1611	1988	2720	2440	1899	2123	2098	1762	1552	1658
ENSMUSG00000014769_Psmb1	11778	6304	9389	5566	5176	5075	5375	5162	5806	4529	4282	5089	4101	3672	3657	2900	4349	4281	5463	7786	6958	5396	5553	5597	4302	3743	4412
ENSMUSG00000014771_Pdcd2	0	0	0	0	0	0	0	0	0	0	0	0	0	0	0	0	0	0	0	0	0	0	0	0	0	0	0
ENSMUSG00000014773_Dll1	1858	4098	1533	1899	1240	2121	1095	810	957	3868	4288	4252	2560	2453	2317	1084	957	964	2606	2784	1856	1058	1208	1083	657	719	797
ENSMUSG00000014776_Nol3	104	70	52	96	94	74	56	88	91	59	110	72	89	80	86	103	53	75	65	77	112	74	55	64	70	69	77
ENSMUSG00000014778_Fhod1	503	917	367	703	666	568	555	507	554	774	842	906	750	675	611	442	629	443	588	572	697	463	482	506	524	578	537
ENSMUSG00000014782_Plekhg4	173	306	114	577	406	451	674	659	696	343	363	241	395	473	503	608	875	553	180	235	360	472	494	411	601	577	673
ENSMUSG00000014786_Slc9a5	994	1927	624	2257	1995	1671	2424	2181	2671	1990	1721	1550	1981	2011	2051	2208	2711	2189	1249	1349	1854	1855	1999	1626	2058	2363	2162
ENSMUSG00000014791_Elmo3	218	248	118	175	226	149	121	93	112	247	199	219	144	112	102	70	129	106	175	214	234	139	124	145	105	100	96
ENSMUSG00000014813_Stc1	117	62	57	168	269	188	224	208	251	213	169	114	308	210	223	189	265	251	152	163	237	218	237	216	268	277	252
ENSMUSG00000014837_4931428F04Rik	763	1734	708	3144	2675	3649	3574	3064	3244	3589	4550	2128	5543	5626	5566	4466	3331	4188	2318	2807	2929	3082	3381	3015	3016	3602	3792
ENSMUSG00000014846_Tppp3	666	601	802	735	914	936	1034	903	1162	562	773	1113	903	761	1006	1175	1260	1388	535	738	1387	835	843	715	1154	1085	1129
ENSMUSG00000014850_Msh3	777	1094	587	1276	1346	1378	1103	973	1079	1204	1381	1414	1376	1252	1195	830	1071	1027	1323	1643	1607	1052	1052	1124	944	923	1041
ENSMUSG00000014852_Adamts13	0	2	0	11	18	2	4	4	5	0	0	3	0	8	5	3	8	3	0	5	2	13	21	1	4	0	2
ENSMUSG00000014856_Tmem208	2176	1105	1758	1064	969	939	1053	1014	1106	929	819	893	890	643	723	592	1051	945	906	1230	1302	1183	1163	1099	976	793	1079
ENSMUSG00000014859_E2f4	1158	1504	863	1271	1161	1282	1014	720	871	1660	2228	2002	1799	1758	1536	1030	862	1007	1360	1211	1433	1086	1009	946	670	796	777
ENSMUSG00000014867_Surf4	1966	2133	1500	2244	3111	2825	2105	1554	1623	3281	3656	3853	4365	3423	3432	2715	1701	2331	2399	2532	3479	1676	1802	1564	1585	1758	1775
ENSMUSG00000014873_Surf2	887	1030	776	1061	1016	990	1108	1045	1080	1159	960	966	1001	935	916	769	1068	990	956	1165	1231	1086	1128	1052	861	851	993
ENSMUSG00000014905_Dnajb9	1935	827	1066	859	789	950	1069	994	1081	753	664	813	901	817	895	733	1106	876	829	1027	1059	986	999	1072	1117	907	1110
ENSMUSG00000014907_Naf1	519	401	351	230	309	282	259	209	264	450	645	382	745	626	647	580	314	365	297	382	372	288	303	320	323	324	272
ENSMUSG00000014932_Yes1	2175	1530	1417	1420	1636	1435	1356	1206	1343	1458	1248	1435	1291	1186	1148	916	1603	1360	1569	1712	1804	1300	1374	1453	1474	1284	1342
ENSMUSG00000014956_Ppp1cb	11924	9089	10609	9500	9382	9628	9869	9246	10057	9200	8853	9864	10287	10269	9314	8377	11722	11108	10231	13657	11710	9699	11257	11042	11080	10385	11737
ENSMUSG00000014959_Gorasp2	943	1132	719	1465	1633	1758	1408	1146	1151	2027	2484	2041	3126	2509	2774	2361	1338	2041	1528	1765	1909	1254	1378	1263	1265	1494	1479
ENSMUSG00000014980_Tsen15	988	714	653	501	657	459	530	493	547	702	566	607	583	327	501	428	705	570	698	777	836	618	623	641	649	569	684
ENSMUSG00000015001_Oc90	0	0	0	5	425	17	3	0	6	4	4	0	980	9	6	3	4	11	591	3	471	5	4	7	9	0	5
ENSMUSG00000015002_Efr3a	946	1262	861	1512	1824	1499	1813	1470	1736	1388	1458	1576	1889	1553	1685	1483	1887	1697	1386	1536	2066	1571	1560	1587	1787	1406	1853
ENSMUSG00000015013_Trappc2l	2006	947	1500	1418	1166	1218	1542	1659	2032	1041	824	811	726	767	752	750	1326	1031	764	1166	1178	1256	1259	1162	1193	1059	1130
ENSMUSG00000015016_Acsf3	195	337	187	397	407	375	386	317	313	340	589	458	813	732	664	552	533	488	440	560	570	451	461	333	376	452	445
ENSMUSG00000015023_Ddx19a	908	1335	772	1174	1267	1365	1019	877	903	1822	2319	1798	2248	2106	1777	1214	881	1139	1426	1584	1554	956	1031	1088	796	887	923
ENSMUSG00000015027_Galns	113	119	64	135	155	165	172	163	159	170	192	153	283	227	248	263	192	240	99	121	214	172	128	153	227	211	276
ENSMUSG00000015053_Gata2	178	485	466	175	512	453	85	91	104	421	1005	1012	497	391	503	198	124	153	273	346	496	131	161	99	99	55	111
ENSMUSG00000015083_C8g	110	156	60	106	142	121	116	82	142	200	159	146	192	135	154	107	145	136	134	124	153	135	145	122	162	144	152
ENSMUSG00000015085_Entpd2	20	2	0	7	14	11	20	22	25	10	14	5	58	25	24	94	57	59	4	0	14	18	17	18	45	69	45
ENSMUSG00000015087_Rabl6	2240	3261	1818	3152	3206	3365	2856	2455	2700	3605	3956	3404	4116	3786	3600	2914	2760	2949	3043	3189	3836	2559	2994	2722	2670	2410	2803
ENSMUSG00000015090_Ptgds	30	20	0	503	538	173	1706	1602	1958	93	283	28	875	912	805	4815	3144	4684	83	84	367	334	1095	1310	4119	942	2512
ENSMUSG00000015092_Edf1	4054	2092	2647	2636	2171	2855	2322	2458	2789	2827	2708	2598	2691	2533	2669	2239	2453	2644	2655	3470	3392	2880	2846	2796	2442	2008	2513
ENSMUSG00000015093_Clic3	37	85	35	138	127	144	170	125	168	162	167	111	146	191	138	151	139	177	104	99	168	146	199	146	204	136	165
ENSMUSG00000015094_Npdc1	2401	4088	2224	8537	6493	7844	8269	7241	7702	8358	8480	5256	9909	9675	9810	8406	8125	8543	6194	6898	6996	7845	8736	7717	7096	7699	8167
ENSMUSG00000015095_Fbxw5	906	1950	827	2471	2188	2353	2401	2013	2237	2972	3017	2419	3302	2968	3132	2402	2471	2555	2116	2330	2479	2333	2438	2174	2160	2135	2459
ENSMUSG00000015112_Slc25a13	590	481	511	282	311	291	142	103	100	403	387	568	398	328	354	136	91	128	306	374	346	109	136	170	144	77	87
ENSMUSG00000015120_Ube2i	7327	8982	5466	7810	7451	6881	6148	5374	5361	8551	7542	8663	7022	6645	6213	3943	5467	4812	7159	8038	7678	5802	6230	6035	4897	4862	5437
ENSMUSG00000015126_Tsr3	667	759	560	766	722	693	647	527	762	904	889	994	868	831	780	583	730	714	867	1138	1074	705	735	719	653	685	751
ENSMUSG00000015127_Unkl	207	449	181	502	510	451	586	564	482	559	513	455	668	674	773	638	663	652	386	377	559	575	625	518	607	664	697
ENSMUSG00000015133_Lrrk1	132	238	248	106	305	103	117	73	101	222	329	330	394	205	334	269	146	125	156	139	392	117	129	88	134	128	123
ENSMUSG00000015134_Aldh1a3	40	18	10	92	389	61	67	39	38	171	82	27	293	128	162	90	21	37	123	75	81	57	113	79	66	42	53
ENSMUSG00000015143_Actn1	930	922	677	929	1154	841	1012	1121	1046	983	1676	1460	2108	1476	1582	1552	1252	1147	801	688	1159	807	876	733	1316	1224	1202
ENSMUSG00000015149_Sirt2	1498	1469	1011	2591	2368	2747	2584	2421	2676	2556	2995	2276	3337	3325	3308	2744	2541	2717	2334	2614	2821	2494	2490	2439	2508	2598	2737
ENSMUSG00000015165_Hnrnpl	9444	14046	7503	9611	9708	10737	7180	6528	6790	14353	17748	14643	16188	15133	14451	9600	7378	8140	10897	12183	11681	7391	7986	7828	6919	6113	7085
ENSMUSG00000015176_Nolc1	1395	1931	1025	1795	1905	2299	1682	1600	1517	3053	4476	3189	4261	3941	3582	2850	1474	2222	2241	2544	2315	1616	1788	1662	1493	1499	1652
ENSMUSG00000015189_Casd1	1997	2597	1574	3275	3250	3432	3198	2861	3099	2561	2629	2710	2916	3025	3200	2445	2791	3166	2876	3488	3928	2672	2868	2784	2686	3091	2779
ENSMUSG00000015202_Cnksr3	185	291	159	145	219	174	106	60	91	237	272	319	265	215	264	149	89	148	130	149	236	80	89	79	92	97	76
ENSMUSG00000015214_Mtmr1	620	785	500	1995	1780	1854	2153	1886	1844	1521	1501	1215	1954	1943	1858	1462	2046	1840	1591	1737	2053	1775	1886	1978	2084	2051	2052
ENSMUSG00000015217_Hmgb3	7990	6137	5640	7001	5653	7299	5142	4756	4748	8721	9205	9072	7016	7215	6623	3937	3856	4321	8548	10965	7956	5158	5606	5329	3678	4173	4101
ENSMUSG00000015222_Map2	13511	17299	11625	32439	27698	38898	36949	34275	37357	34713	43445	26095	53683	58412	55586	48847	43290	43634	31515	43475	37172	33250	36836	38078	43642	42492	43961
ENSMUSG00000015224_Cyp2j9	42	38	39	118	103	75	117	120	100	48	61	24	82	87	71	142	166	141	68	106	87	94	64	88	133	135	144
ENSMUSG00000015242_Nipsnap3a	0	0	0	0	0	0	0	0	0	0	0	0	0	0	0	0	0	0	0	0	0	0	0	1	0	0	0
ENSMUSG00000015243_Abca1	1084	804	613	1337	1625	1565	1488	1281	1440	1353	2649	1063	4210	3426	3863	3266	1876	2001	1086	1142	1836	1258	1424	1318	1626	1305	1309
ENSMUSG00000015247_Nipsnap3b	1797	1353	1454	1770	1681	1998	1986	1825	2064	1359	1270	1372	1492	1420	1645	1427	2217	1968	1491	2238	2222	2042	1961	2018	2063	1986	2183
ENSMUSG00000015289_Lage3	2504	1168	1850	679	748	754	609	568	682	599	619	842	510	548	438	335	471	518	857	1178	1057	760	703	606	506	451	536
ENSMUSG00000015290_Ubl4a	2068	1623	1726	1562	1406	1454	1477	1513	1382	1511	1547	1593	1521	1480	1456	1302	1355	1519	1377	1784	1645	1325	1425	1508	1471	1194	1626
ENSMUSG00000015291_Gdi1	7080	12241	6291	16279	14037	18785	14844	12902	14193	20518	22967	16674	25228	25023	23818	19045	13984	17435	15682	19281	17222	15198	16462	15177	13178	14528	14521
ENSMUSG00000015305_Sash1	474	821	539	816	998	1075	811	801	898	989	1974	1208	2083	1817	1631	1494	1210	1303	724	791	1230	639	768	653	1081	1089	1064
ENSMUSG00000015312_Gadd45b	212	140	122	58	167	62	33	56	48	83	114	227	146	64	48	80	41	58	66	95	236	40	75	56	78	80	45
ENSMUSG00000015314_Slamf6	7	2	12	0	1	0	2	2	2	12	6	10	4	1	0	0	2	2	4	0	8	5	4	2	6	2	4
ENSMUSG00000015316_Slamf1	12	0	18	0	4	4	0	4	6	0	0	2	10	8	0	0	4	4	3	4	12	2	2	17	6	6	4
ENSMUSG00000015335_Zdhhc12	294	238	143	178	193	191	186	111	129	312	272	324	259	194	224	202	173	168	223	207	254	136	133	123	151	159	156
ENSMUSG00000015337_Endog	57	64	44	83	90	100	114	98	85	78	89	71	129	118	139	99	131	151	78	71	115	101	119	86	130	105	121
ENSMUSG00000015340_Cybb	26	16	12	14	25	14	12	11	3	17	22	18	25	27	30	31	20	8	24	16	66	12	12	24	32	17	20
ENSMUSG00000015341_Golga7	4628	3168	3229	3132	2946	3213	2699	2507	2772	3235	2914	3246	2883	2640	2569	1867	2549	2294	3289	4155	4025	2876	3028	3204	2378	2161	2470
ENSMUSG00000015342_Xk	455	527	626	269	245	303	281	264	330	256	306	355	407	439	405	420	415	441	262	292	293	212	240	272	327	431	398
ENSMUSG00000015354_Pcolce2	75	98	52	62	120	70	41	25	47	64	48	62	89	77	63	52	32	84	79	55	127	47	42	53	58	58	53
ENSMUSG00000015355_Cd48	36	6	28	4	6	0	4	6	14	16	14	12	2	4	2	10	16	12	10	12	36	25	14	10	6	17	18
ENSMUSG00000015357_Clpx	986	903	828	959	1058	1113	1009	859	854	1112	1273	1246	1296	1242	1104	841	886	1182	1185	1427	1327	862	927	927	799	764	983
ENSMUSG00000015363_Trabd	960	1663	788	1638	1632	1571	1261	1067	1349	1909	1861	1990	1938	1602	1680	1298	1341	1287	1583	1704	1824	1350	1446	1242	1036	1193	1268
ENSMUSG00000015365_Mov10l1	2	0	0	1	9	0	5	8	5	3	5	1	4	2	3	16	19	11	5	0	6	12	2	6	8	20	15
ENSMUSG00000015377_Dennd6b	1304	3003	1289	4086	3380	3907	4501	3953	4371	3661	3900	2958	4145	4326	4151	3564	4881	4058	2884	3244	4018	4015	4255	3348	4178	4883	4751
ENSMUSG00000015396_Cd83	103	41	93	218	251	213	363	305	407	84	172	93	200	187	289	381	451	490	70	140	217	219	243	280	420	491	407
ENSMUSG00000015401_Cltrn	40	8	3	8	12	2	4	6	0	2	2	2	2	0	2	0	2	0	2	0	6	0	2	10	0	0	0
ENSMUSG00000015405_Ace2	26	8	2	2	45	4	18	13	8	2	0	4	6	6	4	12	14	8	0	0	11	4	64	6	11	20	12
ENSMUSG00000015437_Gzmb	341	10	12	0	0	0	0	2	0	0	0	0	0	0	0	0	0	0	2	0	4	0	2	0	0	0	0
ENSMUSG00000015441_Gzmf	3445	60	45	0	0	0	2	5	0	0	0	6	0	4	0	0	0	0	0	21	4	4	8	4	0	0	2
ENSMUSG00000015443_Gzmn	4	0	0	0	0	0	0	0	0	0	0	0	0	0	0	0	0	0	0	0	0	0	0	0	0	0	0
ENSMUSG00000015451_C4a	292	296	131	428	329	343	392	298	376	381	207	125	244	263	113	229	169	191	86	121	127	106	127	117	100	148	128
ENSMUSG00000015452_Ager	126	203	55	110	87	85	52	40	47	190	189	251	90	125	147	47	108	51	163	251	180	105	147	124	126	98	74
ENSMUSG00000015461_Atf6b	1026	1688	954	1977	1562	2448	1467	1177	1273	2988	4233	2518	4093	4294	4197	2889	1303	2102	1748	2059	1924	1505	1467	1143	963	1257	1383
ENSMUSG00000015467_Egfl8	60	40	31	43	58	40	24	12	26	53	62	43	60	75	76	26	20	22	52	57	55	28	26	12	22	27	33
ENSMUSG00000015468_Notch4	480	653	548	638	672	578	463	343	491	965	868	489	1009	729	725	666	301	407	409	476	523	301	260	208	253	295	311
ENSMUSG00000015474_Ppt2	365	222	161	313	271	313	263	296	275	380	507	318	505	416	375	370	359	354	292	356	361	267	307	267	274	293	261
ENSMUSG00000015476_Prrt1	104	397	126	1046	881	818	1411	1434	1643	1043	1084	790	1588	1575	1759	2075	2047	1604	937	1076	939	1195	1396	1220	1605	1502	1471
ENSMUSG00000015478_Rnf5	1628	1512	1388	2037	1590	2109	1386	1267	1445	2172	2070	1882	2081	2209	2307	1552	1411	1651	2148	2701	2349	1824	1943	1542	1203	1554	1559
ENSMUSG00000015484_Fam163a	64	201	92	88	125	136	91	68	112	146	418	324	183	199	214	174	158	162	95	171	213	86	117	98	150	138	209
ENSMUSG00000015488_Cacfd1	1466	2851	1186	3366	3154	3551	2601	2224	2190	4942	5025	4095	4456	4158	3784	2299	2348	2576	3410	3650	4039	2490	2716	2236	2169	2368	2482
ENSMUSG00000015501_Hivep2	346	535	260	1938	1601	1452	3070	2558	2548	1233	1626	1225	5396	5030	4860	5297	3507	3878	1046	1162	1591	2406	2834	2908	3411	2921	3635
ENSMUSG00000015519_2310057J18Rik	0	0	0	0	4	0	0	0	0	0	0	0	0	0	0	0	0	0	0	0	4	0	0	4	0	0	0
ENSMUSG00000015522_Arnt	1358	2307	1146	2261	2471	2165	2159	2117	2198	2141	2354	2397	2893	2455	2326	1675	2538	1857	2013	2009	2830	1833	2160	2305	2271	2128	2415
ENSMUSG00000015533_Itga2	109	159	96	167	365	250	113	109	91	216	314	216	343	264	286	123	130	114	192	211	289	130	99	98	104	54	59
ENSMUSG00000015536_Mocs2	2813	1727	2077	1831	1804	1586	1872	2060	2258	1642	1245	1593	1257	1207	1267	1141	2347	1819	1665	2406	2208	2386	2361	2181	2326	1754	2196
ENSMUSG00000015542_Nat9	270	250	146	331	266	342	249	251	238	334	334	302	287	271	277	215	281	301	286	332	440	273	313	261	261	252	279
ENSMUSG00000015568_Lpl	1027	471	486	670	493	390	736	672	627	574	741	749	674	537	470	563	613	712	548	697	668	344	297	318	505	264	666
ENSMUSG00000015575_Atp6v0e	3171	1288	2016	1192	1314	970	1209	1087	1372	926	860	1166	1112	860	933	656	1251	970	1260	1607	1635	1352	1369	1478	1141	904	1110
ENSMUSG00000015579_Nkx2-5	0	0	0	0	6	0	0	0	0	0	0	0	0	0	2	0	0	0	0	0	2	0	2	0	0	0	0
ENSMUSG00000015597_Zfp318	1702	3164	1289	3532	3551	3600	3609	3489	3863	3728	4210	3564	5093	4840	4618	3874	4252	3563	2879	3335	3603	3344	3522	3401	3802	3897	3921
ENSMUSG00000015599_Ttbk1	1087	1976	865	2872	2297	2967	2738	2106	2299	3759	4915	2618	6149	6741	6229	5449	3071	3795	2482	2499	2516	2608	2530	2025	2403	2889	2924
ENSMUSG00000015605_Srf	346	898	415	1006	938	1087	888	715	736	1451	1555	1132	1822	1650	1752	1611	846	1187	895	892	1062	771	777	683	613	877	815
ENSMUSG00000015619_Gata3	290	411	425	378	418	779	183	241	242	518	1351	758	750	829	819	451	297	405	418	588	786	301	345	283	225	336	300
ENSMUSG00000015627_Gata5	0	0	0	0	0	0	0	0	0	0	0	2	0	3	0	0	0	0	0	1	2	2	2	0	0	0	0
ENSMUSG00000015647_Lama5	916	880	343	424	800	289	334	180	227	590	1003	706	1020	876	856	592	408	389	342	336	465	205	365	250	291	308	374
ENSMUSG00000015652_Steap1	52	62	34	29	44	21	30	15	28	35	24	66	22	37	19	5	28	30	41	31	44	20	22	14	19	9	29
ENSMUSG00000015653_Steap2	1341	1610	891	1307	1299	1371	1025	885	921	1034	966	1186	946	1017	921	616	1142	762	1158	1450	1384	916	1177	1246	1016	938	895
ENSMUSG00000015656_Hspa8	18281	13346	14208	21390	20317	22473	19828	15748	16585	27604	37586	39943	34851	41039	41799	37822	23226	33309	31234	42571	34580	30502	31305	30176	24703	25109	26739
ENSMUSG00000015659_Serac1	268	723	244	1124	1144	1068	1216	1118	1234	917	970	862	1261	1277	1182	994	1536	1196	916	1022	1228	1071	1250	1319	1520	1296	1404
ENSMUSG00000015665_Awat1	0	0	0	0	0	0	0	2	0	0	0	0	0	0	0	0	0	0	0	2	0	0	0	0	0	0	0
ENSMUSG00000015668_Pdzd11	1491	962	1144	934	969	1010	956	800	777	1061	1078	1272	813	853	702	554	685	679	1143	1529	1460	773	830	919	672	547	603
ENSMUSG00000015671_Psma2	13677	6898	10554	4855	4857	4452	5132	4826	5335	4302	3434	4774	3426	3256	3020	2441	5033	3812	5126	7398	6446	5145	5748	5902	4594	3913	4689
ENSMUSG00000015672_Mrpl32	4734	1917	3330	1363	1156	1243	1176	1351	1472	1239	913	1322	932	881	886	657	1246	982	1293	1647	1684	1208	1384	1487	1049	943	1104
ENSMUSG00000015697_Setdb1	1972	3717	1620	3100	3052	3402	3033	2667	3003	4166	4887	4046	5020	4933	4724	3395	3028	3098	3392	3563	3403	2684	3057	2860	2731	2652	2687
ENSMUSG00000015702_Anxa9	105	95	28	60	60	44	70	32	32	48	48	59	46	30	41	28	52	54	48	30	101	42	35	42	51	30	28
ENSMUSG00000015709_Arnt2	2072	4888	1908	6553	5896	9035	5898	4612	4676	11281	14344	7134	15266	15918	15347	11390	6044	8921	6534	7400	7354	5657	5749	5039	5639	6773	6098
ENSMUSG00000015711_Prune1	319	579	546	1202	1210	1631	1521	1258	1327	1428	1930	1125	2536	2526	2582	2332	1385	2102	1166	1383	1343	1192	1359	1113	1374	1687	1687
ENSMUSG00000015714_Cers2	1910	1955	1223	1803	1971	1778	1644	1569	1635	2150	2182	2037	2246	1823	1905	1689	1856	1623	1675	1990	2148	1587	1790	1675	1482	1296	1635
ENSMUSG00000015721_Nlrp5	0	0	0	0	3	0	0	0	0	0	0	0	0	1	0	0	0	0	0	0	1	0	0	0	0	0	0
ENSMUSG00000015733_Capza2	13901	7827	9911	6973	6784	6452	7552	8024	8839	5638	4694	6334	4966	5086	4835	4217	8560	6474	6833	8637	8121	7031	7593	8436	8371	6394	8154
ENSMUSG00000015745_Plekho1	2794	2519	1839	2690	2167	2513	2065	1770	1831	3224	3071	2632	2902	2789	2571	1551	1530	1762	2896	3518	2870	2194	2313	2193	1531	1497	1512
ENSMUSG00000015747_Vps45	768	606	461	1157	932	1153	1160	1015	1130	1052	1006	821	1277	1306	1185	1016	1083	1212	1143	1489	1284	1056	1132	1218	989	1067	1074
ENSMUSG00000015748_Prpf3	1086	1210	789	1110	1219	1362	1198	864	909	1482	1580	1570	1405	1346	1371	965	850	929	1388	1557	1535	1135	1083	1044	836	787	913
ENSMUSG00000015749_Anp32e	5788	6082	5413	7038	6176	7612	4561	3242	3177	9080	10576	12367	7888	8098	7468	4148	2859	4479	9431	12380	8690	4292	4614	4002	2492	3396	3201
ENSMUSG00000015750_Aph1a	386	618	424	843	807	929	790	538	602	1023	1308	960	1329	1120	1173	922	597	858	773	884	874	647	663	581	504	614	679
ENSMUSG00000015755_Tab2	2051	2898	1857	3208	3683	3643	2916	2544	2456	3712	4179	3852	4877	4147	4111	3063	2525	2945	3244	3727	3969	2496	2722	2741	2433	2263	2446
ENSMUSG00000015757_Ppil4	2212	2058	1654	2918	2746	2716	2891	2529	2595	2450	2281	2553	2434	2474	2325	1845	2696	2527	2657	3365	3012	2532	2874	2999	2312	2297	2705
ENSMUSG00000015759_Cnih1	3326	1972	2459	1719	1856	1741	1589	1609	1826	1848	1700	2120	1655	1441	1440	1233	1811	1681	1798	2448	2674	1683	1823	1729	1841	1431	1737
ENSMUSG00000015766_Eps8	276	185	126	383	544	337	569	513	553	208	381	304	575	497	517	816	510	554	153	210	386	245	270	268	489	485	575
ENSMUSG00000015776_Med22	1111	1824	1148	2088	2012	2196	1770	1368	1417	2927	2768	2312	2758	2510	2390	1700	1386	1646	2035	2443	2500	1886	1974	1724	1316	1369	1594
ENSMUSG00000015787_Abo	0	0	0	0	0	0	0	0	0	0	0	0	0	0	0	0	0	0	0	0	0	0	0	0	0	0	0
ENSMUSG00000015790_Surf1	938	630	633	955	865	853	1006	1081	1281	958	785	841	892	894	811	781	1207	1033	819	896	1199	1025	1232	1068	1177	976	1158
ENSMUSG00000015804_Med28	6774	2850	4041	2278	2150	2050	2192	2157	2492	2102	1783	2037	1841	1696	1665	1373	2166	1831	2345	3106	2855	2387	2401	2511	2183	1664	2028
ENSMUSG00000015806_Qdpr	501	664	425	528	631	604	549	456	517	670	756	763	819	743	715	731	637	801	546	769	894	572	585	436	616	553	661
ENSMUSG00000015812_Gnrh1	70	97	38	74	73	58	46	54	38	51	58	52	46	32	49	32	50	45	50	57	41	59	42	61	60	21	35
ENSMUSG00000015829_Tnr	24	80	20	760	655	765	1403	1454	1238	464	854	122	2169	2272	2243	2629	1863	1967	360	396	365	1032	1217	1136	1884	2064	1773
ENSMUSG00000015837_Sqstm1	1661	1593	1412	2538	2682	3573	2696	2053	2188	3601	4797	2813	6100	5844	6038	6237	2173	4527	2576	3304	3414	2343	2429	1876	2215	2947	2736
ENSMUSG00000015839_Nfe2l2	568	463	450	335	570	357	253	250	254	454	559	496	523	459	441	355	256	297	319	383	565	252	249	236	251	235	263
ENSMUSG00000015843_Rxrg	10	21	14	165	207	118	501	430	445	147	79	57	312	360	342	685	381	730	134	118	132	405	339	374	742	1006	646
ENSMUSG00000015846_Rxra	492	872	542	525	880	751	379	283	294	1089	1633	1659	1409	1142	1285	806	391	536	748	590	995	351	361	303	282	364	371
ENSMUSG00000015850_Adamtsl4	106	236	59	105	118	67	73	76	64	65	70	102	87	71	100	106	134	95	137	133	212	127	109	139	115	107	83
ENSMUSG00000015852_Fcrls	100	138	132	191	273	188	308	180	230	171	218	256	236	139	154	203	254	319	132	125	350	265	228	227	340	206	271
ENSMUSG00000015854_Cd5l	0	6	17	2	8	0	0	8	0	0	2	6	0	0	4	0	0	8	4	0	0	10	0	10	4	8	8
ENSMUSG00000015869_Prpsap1	1164	1957	1077	2138	2125	2149	2080	2133	2003	2606	2875	2482	3189	2904	2919	2643	2127	2332	1953	2065	2110	1880	2188	1865	2109	1920	2150
ENSMUSG00000015879_Fam184b	72	107	20	172	170	181	327	351	435	140	181	73	295	286	309	442	476	383	138	147	111	234	219	292	504	460	412
ENSMUSG00000015880_Ncapg	2102	2663	1604	1320	1482	1183	637	411	401	2041	1789	2904	1088	926	855	283	366	356	2579	3323	1664	793	809	989	343	313	378
ENSMUSG00000015882_Lcorl	3979	3463	2913	3895	3357	3458	3374	3365	3736	3128	2608	2957	3010	2995	2777	1892	3905	2886	3768	4983	4217	3534	3715	4659	4080	3547	4035
ENSMUSG00000015889_Lta4h	1223	1355	1004	1436	1766	1417	1225	978	1168	1679	2049	2275	1845	1620	1759	1320	1345	1476	1630	2061	2274	1281	1338	1230	1241	1391	1307
ENSMUSG00000015890_Amdhd1	8	8	10	3	0	2	0	13	3	11	14	2	8	0	0	4	0	2	7	8	2	4	4	0	4	0	3
ENSMUSG00000015932_Dstn	9452	5978	7454	7605	7449	7412	7941	7352	7619	6489	5818	7353	6671	6173	6317	5277	7371	7094	7651	10690	9374	6930	7909	7792	7747	6573	8045
ENSMUSG00000015937_Macroh2a1	3065	3879	2476	4574	4096	5340	2996	2181	2396	6381	8947	6444	7596	7888	6807	4016	2474	3168	5261	5568	4450	2992	3372	2921	2399	2440	2411
ENSMUSG00000015942_Gtf2ird2	445	850	317	901	868	1050	750	891	855	988	1274	935	1211	1041	1289	969	931	928	799	880	938	811	849	840	683	792	822
ENSMUSG00000015943_Bola1	1464	697	1169	577	491	502	484	408	462	587	558	554	455	362	426	266	416	393	668	961	644	493	516	577	419	308	434
ENSMUSG00000015944_Castor2	882	1590	686	2926	2476	3340	2949	2311	2625	4218	5144	2550	6693	6626	6364	4920	2680	3748	2477	2472	2318	2348	2437	2137	2354	2954	2843
ENSMUSG00000015947_Fcgr1	52	43	52	57	52	50	24	27	37	50	40	62	34	37	34	21	27	39	46	33	72	17	32	46	34	51	20
ENSMUSG00000015950_Ncf1	63	57	73	74	121	67	86	69	65	86	71	108	94	69	100	59	50	55	67	68	160	29	82	72	83	85	67
ENSMUSG00000015957_Wnt11	61	59	66	19	195	28	22	12	33	82	30	118	86	26	42	39	35	34	12	6	250	19	28	5	22	18	32
ENSMUSG00000015961_Adss	2774	2495	2166	3859	3756	3627	3750	3450	3753	2559	2986	3283	3510	3178	3132	2924	3752	3511	3107	3715	3924	3117	3373	3157	3670	3358	3719
ENSMUSG00000015962_1700016C15Rik	18	25	6	42	38	45	42	38	41	0	0	17	41	20	21	9	2	7	0	4	4	4	5	9	10	8	2
ENSMUSG00000015966_Il17rb	34	47	19	45	36	28	72	67	50	33	19	31	42	51	34	82	135	83	58	61	83	56	49	75	96	79	102
ENSMUSG00000015968_Cacna1d	237	475	145	2440	2283	2075	3603	3645	3671	1357	1388	697	3086	3160	3549	3230	5005	3555	1142	1147	2002	3149	3345	3348	4817	4088	4271
ENSMUSG00000015970_Chdh	38	17	0	20	23	18	35	41	49	6	10	9	36	32	44	68	92	89	10	7	28	37	37	36	68	115	104
ENSMUSG00000015971_Actr8	961	1462	805	1572	1635	1533	1283	1238	1256	1872	2045	1879	1876	1799	1612	1219	1191	1271	1550	1740	1753	1233	1239	1279	1182	1125	1177
ENSMUSG00000015980_Lrrc27	333	284	189	282	279	346	381	312	362	151	136	139	160	146	136	114	157	115	141	147	177	121	122	120	111	143	135
ENSMUSG00000015981_Stk32c	60	154	111	439	451	573	721	607	952	450	482	203	809	892	950	1497	878	1318	298	359	364	583	566	462	716	1025	1051
ENSMUSG00000015994_Fnta	2000	1957	1717	2166	2446	2509	2313	2045	2319	2030	2068	2388	2237	2004	2053	1827	2275	2330	2007	2611	3502	2307	2227	2145	2106	1921	2176
ENSMUSG00000016018_Mtrex	1802	3003	1781	4082	3974	3608	3242	2707	2728	3414	3942	4500	3486	3472	3252	2154	2804	2825	3987	5297	4538	3308	3319	3221	2392	2708	2758
ENSMUSG00000016024_Lbp	145	29	37	22	58	17	14	29	26	26	32	44	77	74	84	58	42	52	22	8	90	6	13	14	37	13	15
ENSMUSG00000016028_Celsr1	1095	1677	792	1716	1303	1289	813	417	417	3574	6367	1826	7223	7296	6528	1899	452	790	1442	1295	708	700	702	558	215	335	365
ENSMUSG00000016087_Fli1	369	187	250	177	318	159	144	108	128	182	231	292	313	218	255	189	161	196	181	118	397	177	161	107	137	89	104
ENSMUSG00000016128_Stard13	146	182	93	212	379	214	240	173	181	260	247	240	352	212	288	294	273	252	178	140	418	171	205	155	254	221	198
ENSMUSG00000016150_Tenm1	110	240	93	1063	1029	1299	1612	1672	1828	731	1159	373	2177	2186	2210	2958	2186	2349	651	833	907	1300	1374	1484	2379	2690	2413
ENSMUSG00000016179_Camk1g	257	336	199	808	610	894	889	802	753	926	1198	604	1304	1286	1178	1131	914	1068	625	786	742	896	798	775	839	924	1067
ENSMUSG00000016181_Utp25	504	991	489	1303	1100	1288	1138	968	1138	1307	1367	1116	1629	1613	1332	1072	1080	1046	1225	1316	1258	984	1184	1022	989	1037	1095
ENSMUSG00000016194_Hsd11b1	51	8	7	0	7	0	6	12	20	2	2	4	12	54	4	18	27	4	4	4	6	10	8	8	32	2	22
ENSMUSG00000016200_Syt14	683	1481	499	2012	1887	1999	1863	1803	1686	2069	1803	1556	2364	2083	1924	1453	2120	1722	2037	2352	2122	1788	2094	2233	2084	1958	2251
ENSMUSG00000016206_H2-M3	16	9	36	9	8	6	11	14	6	26	21	19	30	8	13	30	17	19	7	20	20	12	4	8	22	8	24
ENSMUSG00000016239_Lonrf3	60	198	30	157	116	108	104	87	66	211	148	158	145	144	84	131	77	141	143	179	99	62	74	80	155	111	108
ENSMUSG00000016252_Atp5e	24284	8997	20833	3876	4073	3600	3536	5018	6065	3730	2657	3675	2401	2514	2518	2340	5074	3566	4242	5844	6519	5681	5743	4836	5052	3174	4383
ENSMUSG00000016253_Nelfcd	1046	1772	713	1418	1391	1688	1113	843	836	2621	3067	2174	2506	2301	2442	1453	836	1288	1551	1802	1510	1021	1022	976	783	863	904
ENSMUSG00000016255_Tubb1	6	45	51	1	4	9	6	2	4	15	30	60	10	8	16	7	2	4	23	20	16	5	2	5	0	0	0
ENSMUSG00000016256_Ctsz	864	812	666	777	896	780	613	472	437	973	1150	1040	1231	1076	952	777	541	776	748	682	1149	535	610	438	499	565	598
ENSMUSG00000016257_Prelid3b	2473	1655	1614	1843	1873	1783	1565	1427	1662	1599	1631	1882	1482	1495	1348	1149	1775	1576	2002	2795	2351	1830	1884	1759	1412	1422	1680
ENSMUSG00000016262_Sertad4	697	819	619	1357	1912	1374	1548	1119	1136	1622	1915	1387	2685	2326	2184	1861	1039	1626	1339	1613	2367	1369	1447	1403	1206	1723	1545
ENSMUSG00000016283_H2-M2	0	0	0	0	2	0	4	0	0	0	0	0	0	2	0	0	0	0	0	0	0	0	0	0	0	0	0
ENSMUSG00000016308_Ube2a	1788	1145	1358	1078	1016	1103	956	1016	1123	1090	960	1184	1141	976	1055	906	1022	1198	1168	1324	1388	1108	1116	1020	1038	829	988
ENSMUSG00000016319_Slc25a5	7966	7204	7823	7639	6492	8218	5029	4007	4204	8440	9176	11052	7235	6740	6770	4470	3710	5084	9065	12980	9394	4983	4870	4191	3694	3401	3702
ENSMUSG00000016327_Atp1b4	0	0	4	0	22	2	6	0	1	0	0	1	49	0	0	0	0	4	0	0	2	0	4	2	0	0	0
ENSMUSG00000016344_Ppdpf	3074	1745	2084	2042	1843	2237	1883	1703	1832	3060	3560	2583	3261	3157	3021	2227	1861	2586	3154	3418	3280	2677	2643	2709	1902	1922	2403
ENSMUSG00000016346_Kcnq2	1574	3731	1217	9183	7524	8931	9806	8629	9301	9016	9715	5791	13872	13733	13981	12617	12379	11845	7023	7478	9667	9541	10310	8879	9957	10881	11721
ENSMUSG00000016349_Eef1a2	135	140	75	1536	1380	1943	2888	3148	3749	1429	2292	455	4724	4584	5387	7047	4219	5137	1030	1013	1072	2456	2464	2199	4624	4692	4513
ENSMUSG00000016356_Col20a1	40	58	26	139	165	116	71	76	77	97	103	90	104	56	80	80	102	43	56	84	145	70	66	56	58	60	65
ENSMUSG00000016382_Pls3	1205	1303	1236	1399	2055	1323	1193	1181	1278	979	1318	2211	1481	1220	1149	1320	1519	1611	1579	1840	2303	1111	1212	1069	1387	1462	1526
ENSMUSG00000016386_Mpped2	1892	1525	865	2783	2305	2932	2439	2120	1962	3765	4581	1880	4341	4137	3746	2522	1498	2197	2979	3078	2348	2413	2537	2736	1901	2172	2218
ENSMUSG00000016409_Nkap	1312	1313	1056	1584	1417	1694	1525	1357	1432	1504	1730	1642	1900	1722	1710	1174	1472	1560	1408	2084	1822	1240	1443	1584	1317	1387	1518
ENSMUSG00000016427_Ndufa1	5021	1875	4762	1166	1101	1087	1042	1369	1806	788	733	891	583	713	745	777	1532	1088	1025	1482	1918	1718	1660	1215	1283	1086	1206
ENSMUSG00000016458_Wt1	34	14	41	3	11	1	2	6	8	1	4	4	0	2	14	14	18	11	0	3	4	6	6	2	1	13	6
ENSMUSG00000016477_E2f3	1076	1667	834	1081	1125	1118	733	582	625	1690	2048	2008	1769	1544	1483	895	686	857	1357	1395	1322	692	738	733	609	624	674
ENSMUSG00000016481_Cr1l	1407	1330	1143	1094	1247	910	1207	1185	1219	943	888	1178	994	1010	1039	887	1202	1131	925	1134	1297	1079	1171	1184	1249	1050	1204
ENSMUSG00000016487_Ppfibp1	919	1009	631	950	1520	894	1041	1050	1204	952	1005	1273	1497	975	1085	1255	1460	1280	871	864	1722	698	867	807	1519	1314	1268
ENSMUSG00000016493_Cd46	297	379	258	375	399	334	573	623	631	263	205	234	286	317	314	325	854	481	222	346	319	410	523	655	684	615	719
ENSMUSG00000016494_Cd34	686	503	541	703	1038	702	507	297	408	743	984	961	1156	618	780	567	325	400	772	861	1347	393	502	334	335	284	310
ENSMUSG00000016495_Plgrkt	3067	1242	1869	1420	1293	1153	1422	1363	1649	1136	925	964	954	933	923	777	1229	996	1292	1658	1493	1463	1546	1657	1234	1020	1383
ENSMUSG00000016496_Cd274	30	51	27	55	45	51	48	33	40	44	44	40	33	49	43	67	37	40	42	64	37	46	45	43	44	51	56
ENSMUSG00000016498_Pdcd1lg2	2	0	4	0	6	2	0	2	8	0	4	0	0	2	2	0	2	4	0	0	0	2	0	2	2	1	9
ENSMUSG00000016503_Gtf3a	566	475	358	491	413	505	590	527	650	537	664	499	633	657	552	527	677	703	544	658	691	639	653	639	655	511	771
ENSMUSG00000016510_Mtif3	216	256	231	420	403	442	349	401	430	383	337	372	360	394	412	390	392	370	320	347	396	338	328	385	397	310	337
ENSMUSG00000016520_Lnx2	169	201	108	327	287	219	359	239	196	371	434	322	899	801	731	435	208	454	253	202	243	232	299	326	177	253	267
ENSMUSG00000016524_Il19	8	3	6	0	0	4	4	1	0	1	0	0	0	0	0	0	0	0	0	0	0	0	2	2	0	2	4
ENSMUSG00000016526_Dyrk3	444	511	609	454	401	500	407	369	364	558	648	549	653	610	580	501	296	430	530	664	458	451	477	344	279	238	363
ENSMUSG00000016528_Mapkapk2	1154	2366	1320	1557	1823	1833	1091	646	739	2905	3823	3198	2934	2638	2487	1304	770	1158	1812	2120	2258	987	1003	737	689	710	734
ENSMUSG00000016529_Il10	0	0	6	0	0	0	0	2	4	0	0	0	0	2	0	0	0	0	0	0	6	0	4	0	4	0	2
ENSMUSG00000016534_Lamp2	4368	3276	3287	2704	3759	2657	2453	1974	2289	2001	1927	3477	2751	2100	2149	1656	2386	2032	2636	3146	5177	2058	2159	2478	2223	2030	2203
ENSMUSG00000016541_Atxn10	3537	2947	2802	6045	5671	7434	6254	4756	4886	7342	9677	6608	10480	10419	10461	8484	4692	7480	5781	7543	7132	5500	5480	4812	4612	5708	5399
ENSMUSG00000016552_Foxred2	181	366	124	729	541	589	881	902	906	613	736	467	1307	1304	1321	1080	906	834	532	478	517	816	966	984	839	807	950
ENSMUSG00000016554_Eif3d	1098	1116	912	1420	1410	1564	1182	914	929	1740	2263	1782	2227	2045	1847	1438	912	1410	1262	1713	1537	1192	1224	1159	980	993	1079
ENSMUSG00000016559_H3f3b	23228	19541	20661	32203	28899	33037	23914	19206	19306	32519	31599	28993	32778	32490	30431	17875	17494	21765	31776	44542	38177	24470	25154	23345	16721	19025	19962
ENSMUSG00000016619_Nup50	1386	2568	1331	2225	2299	2862	1737	1296	1485	3426	3978	3567	3525	3413	3061	2273	1377	1851	2652	2772	2813	1797	1994	1809	1309	1215	1339
ENSMUSG00000016624_Phf21b	2760	5785	2210	4251	2985	4727	2199	1535	1578	7527	8131	6857	6047	5968	5212	1631	1295	1408	4744	4762	3786	2364	2446	2359	963	1069	1295
ENSMUSG00000016626_Nlrp14	0	0	0	0	0	0	0	0	0	0	0	0	0	0	0	0	0	0	0	0	0	0	0	10	0	0	0
ENSMUSG00000016637_Ift27	677	648	567	724	700	661	643	602	578	1007	1115	954	1184	1001	966	661	676	718	930	1011	837	658	655	569	550	522	661
ENSMUSG00000016664_Pacsin2	610	989	547	729	769	748	560	534	555	1088	1349	1349	1393	1250	1126	840	666	707	664	714	1128	523	557	507	557	441	469
ENSMUSG00000016756_Cmah	35	16	30	26	45	20	15	18	21	17	5	30	16	24	8	14	11	16	13	16	47	30	14	25	21	8	20
ENSMUSG00000016757_Ttll12	412	685	349	817	774	1059	714	473	499	1577	2522	1237	2621	2514	2330	1905	631	1222	815	732	808	476	594	465	449	720	766
ENSMUSG00000016758_Bik	53	20	12	16	13	4	0	6	1	13	24	14	12	11	8	3	0	3	8	6	27	6	6	10	0	0	8
ENSMUSG00000016763_Scube1	960	1698	1114	1538	1303	1418	1542	1480	1329	1924	2281	2189	2595	2587	2496	2386	1652	1813	1327	1311	1490	1428	1418	1295	1449	1295	1561
ENSMUSG00000016831_Tox4	1387	1696	1024	1875	2031	2291	2003	1571	1570	2563	2978	2357	3498	3434	3098	2284	1620	2122	2188	2634	2545	1768	1959	1968	1722	1817	1977
ENSMUSG00000016833_Mrps18c	2545	834	1822	391	395	379	419	402	600	412	324	379	243	190	254	202	413	303	435	612	606	462	582	609	411	325	392
ENSMUSG00000016918_Sulf1	1470	1075	1517	1179	2290	2797	895	466	655	1717	3807	4419	3408	2819	3045	1198	703	944	1748	1688	4918	828	785	683	651	762	687
ENSMUSG00000016921_Srsf6	19374	23974	14760	17652	16914	16717	14072	12985	14056	21854	20216	22723	16935	15250	14521	9887	13428	11255	17976	21562	20266	14112	15883	15384	12206	10119	12160
ENSMUSG00000016933_Plcg1	2914	5484	2208	6268	5748	6513	5658	4542	4651	8046	9291	6664	9765	9058	8764	6377	5089	4877	5225	5371	5987	4962	5413	4798	4370	4267	4591
ENSMUSG00000016940_Kctd2	867	1270	812	1312	1336	1323	1318	917	1094	1961	1937	1803	2045	1864	1819	1609	1330	1373	1424	1595	1819	1289	1402	1169	1243	1392	1355
ENSMUSG00000016942_Tmprss6	8	10	0	14	94	8	23	15	9	10	7	4	16	9	30	9	30	7	14	14	13	29	20	13	17	12	21
ENSMUSG00000016946_Kctd5	1191	1650	1161	2169	2163	2353	1939	1575	1726	2845	2813	2685	2816	2649	2738	2137	1834	2381	2263	2578	2703	1832	1930	1635	1714	1848	2039
ENSMUSG00000016982_Pom121l2	8	4	0	2	2	0	0	0	0	4	0	6	4	2	0	0	2	0	2	6	2	0	0	2	6	0	0
ENSMUSG00000016984_Etaa1	1975	1743	1593	1184	1235	1084	1080	1025	1010	1083	980	1327	855	767	797	498	928	673	1421	1608	1198	949	1133	1235	868	711	908
ENSMUSG00000016995_Matn4	37	6	38	12	1088	26	71	55	85	74	0	154	1421	26	38	89	107	58	128	14	1120	20	15	14	72	48	54
ENSMUSG00000016998_Svs4	0	0	0	0	0	0	0	0	0	0	0	0	0	0	0	0	0	0	0	0	0	0	0	0	0	0	0
ENSMUSG00000017000_Svs6	1	0	0	0	0	0	0	0	0	0	0	0	0	0	0	0	0	0	0	0	0	0	0	0	0	0	0
ENSMUSG00000017002_Slpi	45	17	8	4	29	0	10	2	9	2	4	6	29	2	0	4	1	0	3	0	15	7	4	0	2	4	5
ENSMUSG00000017003_Svs3a	0	0	0	0	0	0	0	0	0	0	0	0	0	0	0	0	0	0	0	0	0	0	0	0	0	0	0
ENSMUSG00000017004_Svs5	0	0	0	0	0	0	0	0	0	0	0	0	0	0	0	0	0	0	0	0	0	0	0	0	0	0	0
ENSMUSG00000017007_Rbpjl	4	0	5	1	74	9	11	21	14	0	0	6	15	4	0	2	13	9	5	0	7	4	2	0	7	3	5
ENSMUSG00000017009_Sdc4	353	130	97	86	278	93	91	48	59	119	134	236	309	127	149	179	94	153	99	142	296	63	76	59	85	88	108
ENSMUSG00000017049_Ccdc70	2	0	0	0	0	0	0	1	0	0	0	0	0	0	0	0	0	0	0	0	0	0	0	0	0	0	0
ENSMUSG00000017057_Il13ra1	281	87	78	178	344	175	370	272	301	116	187	210	229	174	205	246	267	348	168	119	362	214	290	260	401	425	327
ENSMUSG00000017064_Prl5a1	10	0	7	0	0	0	0	0	0	0	0	0	0	0	0	0	0	0	0	0	2	0	0	0	0	0	0
ENSMUSG00000017119_Nbr1	2324	3454	1907	5656	5023	6282	4572	3632	3666	6196	8075	5880	8589	8455	7806	5899	3736	4706	5343	6431	5489	4093	4498	4065	3454	4049	3772
ENSMUSG00000017132_Cyth1	514	953	540	1862	1607	1650	1906	1494	1783	2060	2113	1558	2712	2415	2459	2052	2204	2225	1538	1789	1973	1743	1700	1578	1729	1852	2038
ENSMUSG00000017144_Rnd3	5703	7249	9139	9990	9233	12544	6140	4880	4781	8580	10233	14125	6800	6708	6342	3140	4140	4207	9920	14141	14719	5882	6707	6176	3924	4573	4516
ENSMUSG00000017146_Brca1	977	1609	651	681	845	763	412	262	256	1243	1386	1766	962	854	781	281	281	329	1286	1313	1032	509	470	513	276	227	243
ENSMUSG00000017165_Gast	8	8	6	3	4	10	2	0	8	13	6	12	2	0	2	0	2	4	2	17	9	0	4	4	4	8	2
ENSMUSG00000017167_Cntnap1	92	163	65	473	487	422	814	786	960	273	318	209	628	522	700	1263	1335	1122	141	154	355	530	430	394	915	1045	926
ENSMUSG00000017176_Nt5c3b	1820	1720	1336	2172	2273	2051	2117	1998	2089	1979	1896	1810	2142	1763	1818	1540	1956	2006	1850	2125	2619	1947	2088	1996	2015	1726	2179
ENSMUSG00000017188_Coa3	5310	2087	3987	1624	1646	1764	1996	2087	2423	1644	1471	1797	1602	1385	1451	1366	2083	1783	1839	2386	2363	2106	2133	2159	1954	1598	1947
ENSMUSG00000017195_Zpbp2	7	2	7	12	2	4	0	0	0	4	2	0	3	8	2	0	4	2	3	3	2	10	4	8	0	3	8
ENSMUSG00000017204_Gsdma	2	2	10	2	2	0	3	2	2	0	0	0	4	0	4	0	2	0	0	0	0	0	0	1	0	0	4
ENSMUSG00000017210_Med24	1432	2794	1159	3619	3058	3328	3444	2583	2842	4623	5792	3765	5895	5258	5368	3654	3137	2882	2997	3129	2988	3119	3037	2803	2345	2661	3021
ENSMUSG00000017211_Gsdma2	0	0	4	0	0	2	1	0	0	4	0	0	4	0	0	0	0	0	0	0	0	2	0	0	0	0	0
ENSMUSG00000017221_Psmd3	1608	2516	1319	2641	2713	3196	2386	2061	2009	4403	5768	3627	5339	5009	4602	3720	2269	3111	2712	3172	2976	2183	2215	1936	1940	2127	2320
ENSMUSG00000017264_Exosc10	989	1774	894	2261	2128	2239	2184	1888	2030	2745	3554	2423	3672	3317	3638	2781	2108	2330	2107	2531	2550	1917	2117	1913	2117	2008	2062
ENSMUSG00000017286_Glod4	1689	1492	1485	1480	1590	1493	1518	1421	1641	1414	1213	1927	1231	1156	1383	1096	1789	1582	1740	2632	2463	1795	1994	1896	1873	1717	1898
ENSMUSG00000017288_Vps53	591	607	534	1264	1148	1434	1179	893	863	1290	1808	1168	2107	2116	2067	1635	979	1346	1174	1305	1188	974	1148	1103	1025	1082	1122
ENSMUSG00000017291_Taok1	4546	6903	3895	8094	7861	8672	7943	7135	7727	7944	7176	7570	8842	9144	8375	6201	8747	7745	8184	9302	8843	6619	7620	8173	8501	8434	9004
ENSMUSG00000017299_Dnttip1	536	571	377	667	632	688	507	453	477	828	840	738	745	836	699	594	523	561	678	733	850	586	641	536	555	563	560
ENSMUSG00000017300_Tnnc2	4	0	0	2	0	0	1	1	0	4	0	0	0	0	0	0	1	0	0	0	0	2	0	0	3	0	0
ENSMUSG00000017307_Acot8	379	383	283	447	429	395	462	355	352	408	441	411	416	348	425	312	417	317	340	366	467	397	371	364	348	367	375
ENSMUSG00000017309_Cd300lg	2	16	0	4	12	0	6	2	2	4	2	6	7	12	1	14	5	4	4	5	5	6	6	4	10	9	2
ENSMUSG00000017310_Spint4	0	0	0	0	0	0	0	0	0	0	0	0	0	0	0	0	0	0	0	0	0	0	0	0	0	0	0
ENSMUSG00000017311_Pyy	0	0	0	2	6	14	0	10	2	0	2	0	2	0	0	0	10	10	0	0	20	2	0	0	8	0	0
ENSMUSG00000017314_Mpp2	375	808	368	1193	1137	1498	1187	827	1023	1861	2612	1355	2849	2507	2718	2482	1107	1607	1114	1159	1070	891	974	814	981	1251	1140
ENSMUSG00000017316_Ppy	0	0	0	0	0	0	0	0	0	0	0	0	0	0	0	0	0	0	0	0	0	0	2	0	0	0	0
ENSMUSG00000017344_Vtn	269	265	379	481	459	572	420	240	254	549	1750	905	1368	962	1355	1361	355	842	586	580	964	267	326	248	310	274	274
ENSMUSG00000017376_Nlk	1538	2045	1232	2639	2604	2797	2266	1949	2006	3268	3058	2650	3259	3374	3087	2358	1927	2106	2731	3011	2753	2229	2723	2290	1905	2205	2391
ENSMUSG00000017386_Traf4	1567	2528	1626	3098	2874	3589	2395	1813	1976	4991	5593	4430	4504	4507	4350	2858	2000	2555	3204	3274	3462	2497	2550	2152	1575	1779	2148
ENSMUSG00000017390_Aldoc	114	121	45	1420	1088	1935	1540	1576	2000	1154	2224	250	2823	2860	3388	3341	2346	3789	1132	1008	1148	1537	1258	991	2274	2073	2066
ENSMUSG00000017400_Stac2	36	94	21	214	197	235	359	382	520	185	195	108	391	434	523	720	472	487	176	136	200	284	284	234	427	516	442
ENSMUSG00000017404_Rpl19	33796	14407	23085	9257	9524	8184	8372	10572	11535	7584	6451	8913	5553	5378	5195	4171	8077	6349	9411	12647	12097	8820	10011	9580	8398	6177	7566
ENSMUSG00000017405_Nek8	262	463	204	244	379	199	225	185	174	345	344	411	300	188	253	212	265	191	267	244	425	174	214	205	205	209	192
ENSMUSG00000017412_Cacnb4	562	803	505	1894	1652	1947	2411	2638	3048	1192	1121	968	1733	1563	1675	1536	3151	2268	1372	1687	1973	2360	2371	2592	2968	2553	2884
ENSMUSG00000017417_Plxdc1	14	2	3	21	25	26	65	51	71	10	17	10	24	42	43	67	57	78	3	19	15	17	29	17	51	53	62
ENSMUSG00000017418_Arl5b	3688	5205	3353	4173	4490	4718	3560	3423	3402	4650	4314	6107	4169	3960	3647	2341	3904	3124	4991	5608	5663	3410	4046	4542	3275	3249	3383
ENSMUSG00000017421_Zfp207	12261	14914	10028	14806	14660	13668	12564	11355	11874	12369	11622	14902	12269	11292	10337	7144	10556	8481	14222	17519	15375	11042	12342	12680	9696	9338	9809
ENSMUSG00000017428_Psmd11	1819	1991	1611	2092	2258	2855	1797	1491	1579	2824	3855	2985	3866	3676	3341	2498	1564	2117	2451	2799	2379	1603	1782	1731	1421	1532	1511
ENSMUSG00000017446_C1qtnf1	31	42	32	33	61	68	47	37	28	58	128	53	216	183	194	156	61	79	34	51	100	51	29	31	40	43	54
ENSMUSG00000017453_Pipox	359	538	319	346	219	315	211	232	232	472	350	530	293	301	332	162	196	172	404	505	291	278	303	322	242	270	218
ENSMUSG00000017466_Timp2	1084	884	740	1859	2731	2360	2853	2440	2596	2564	3218	1839	6835	5323	5592	7879	2880	5200	1513	1642	2503	2306	2414	2043	3238	3393	3618
ENSMUSG00000017478_Zc3h18	1673	2732	1254	2229	2110	2327	1675	1329	1436	3414	4465	2936	4191	3967	3613	2647	1654	1904	2334	2223	2345	1649	1784	1645	1337	1378	1643
ENSMUSG00000017485_Top2b	10572	13513	8734	21351	19820	22014	17986	13889	14389	22362	22919	20672	25324	23949	22261	12990	14174	15566	22020	27714	22674	15741	17842	17538	12558	14175	15236
ENSMUSG00000017491_Rarb	59	73	112	129	205	102	211	112	134	94	105	219	224	168	196	278	160	287	89	117	275	154	245	192	250	329	227
ENSMUSG00000017493_Igfbp4	2519	2212	1869	1583	4252	1750	1226	785	880	3435	5215	4432	7331	3314	3786	2747	800	1678	1874	1613	4775	1067	1034	873	918	866	925
ENSMUSG00000017499_Cdc6	471	680	335	390	351	419	207	169	105	628	756	752	433	391	399	159	86	89	571	500	390	176	156	134	67	66	91
ENSMUSG00000017548_Suz12	5213	4986	3386	4005	3821	4030	2883	2396	2594	5115	5022	5021	4462	4130	3681	2332	2463	2538	5040	5725	3948	2837	3165	3150	2336	2213	2644
ENSMUSG00000017550_Atad5	1943	2424	1164	1577	1646	1496	1113	902	946	2006	1882	2281	1634	1395	1333	799	937	821	2073	2285	1685	1025	1350	1293	885	913	997
ENSMUSG00000017561_Crlf3	675	955	640	607	760	497	388	407	344	726	699	787	595	517	551	361	444	443	720	581	756	492	479	399	356	347	398
ENSMUSG00000017588_Krt27	5	0	6	2	0	2	0	0	2	0	0	0	1	2	2	0	0	4	0	0	4	0	0	0	0	4	0
ENSMUSG00000017607_Tns4	16	30	22	2	10	6	6	2	3	4	3	14	4	2	4	2	8	8	2	2	4	4	6	0	12	0	4
ENSMUSG00000017615_Tnfaip1	1242	2191	989	2314	2560	2357	2489	2192	2206	3057	3264	2859	3598	3267	2942	2965	2432	2912	2323	2446	2834	2117	2294	2151	2344	2339	2454
ENSMUSG00000017631_Abr	1701	2943	1288	8176	7556	9128	9011	7662	7847	9547	10699	5181	14266	13873	13646	12297	8173	10410	6476	7429	8075	7206	7897	7631	7837	8590	8741
ENSMUSG00000017639_Rab11fip4	1091	1933	913	4144	3574	4579	4084	2808	2925	4935	6611	3078	8504	8922	8421	7643	3854	5549	3160	3281	3773	3115	3587	2459	3119	4272	4251
ENSMUSG00000017652_Cd40	39	91	47	88	111	108	74	44	52	85	87	126	71	80	76	47	67	38	74	106	147	78	75	82	55	27	37
ENSMUSG00000017664_Slc35c2	865	918	624	1205	1135	1196	1090	887	1029	1416	1468	1218	1614	1352	1320	1068	952	1163	1241	1286	1402	1046	1023	932	794	981	1056
ENSMUSG00000017667_Zfp334	1177	2639	1070	2279	1916	2646	1682	1437	1432	2962	3257	3018	2983	3077	2820	1800	1462	1692	2275	2677	2410	1575	1716	1629	1496	1593	1570
ENSMUSG00000017670_Elmo2	1538	3045	1130	3682	3258	3490	3246	2727	3007	4493	4984	3361	5443	5158	5068	4154	3122	3308	3013	3078	2974	2689	3090	2647	2656	2837	2969
ENSMUSG00000017677_Wsb1	14156	18701	11877	20156	19564	19721	19417	18582	20848	17662	15697	17008	15826	15226	15363	9686	22701	14217	16510	20968	25973	19303	21285	21487	18192	16868	18274
ENSMUSG00000017679_Ttpal	802	1371	825	2049	2102	2315	1721	1553	1620	2304	2394	1947	2873	2672	2550	1803	1758	1804	1810	2165	2088	1635	1745	1649	1603	1548	1621
ENSMUSG00000017686_Rhot1	1684	2075	1534	2857	2799	2783	2737	2402	2608	2667	2443	2548	3062	2837	2796	2490	2513	2745	2449	3377	3249	2548	2714	2601	2367	2585	2837
ENSMUSG00000017688_Hnf4g	0	0	10	2	4	6	3	5	10	4	0	4	3	0	1	2	7	14	4	2	0	5	7	0	10	8	8
ENSMUSG00000017692_Rhbdl3	537	1297	656	1748	1214	1708	561	357	361	2348	2922	1874	2032	2244	1846	461	287	369	1818	1854	1392	794	835	663	252	243	257
ENSMUSG00000017697_Ada	688	262	144	87	93	80	91	77	69	104	131	99	109	105	101	96	85	113	99	151	113	82	70	61	62	78	89
ENSMUSG00000017707_Serinc3	4346	3249	4086	3203	3494	3306	3098	2274	2676	3121	3768	4173	4473	3970	3871	3838	2759	3783	3265	4215	4788	2557	2854	2383	2622	2782	2595
ENSMUSG00000017713_Tha1	60	150	40	140	116	113	124	95	129	120	112	129	166	113	87	131	182	162	82	71	118	103	110	103	108	104	156
ENSMUSG00000017715_Pgs1	795	1300	559	1354	1308	1275	1313	996	1146	1691	1901	1505	1911	1751	1977	1591	1632	1747	1189	1264	1463	1278	1431	1049	1108	1220	1487
ENSMUSG00000017716_Birc5	4740	3375	3269	1064	1208	1015	533	421	427	1942	1512	2669	849	850	706	254	324	334	1857	2235	1470	682	728	724	330	277	285
ENSMUSG00000017718_Afmid	56	69	34	57	65	62	56	29	65	104	57	76	75	65	68	38	71	52	71	47	90	45	45	73	64	47	80
ENSMUSG00000017720_Trp53tg5	15	18	8	28	22	14	14	27	20	21	25	15	23	19	15	18	53	20	9	6	42	32	27	15	32	23	32
ENSMUSG00000017721_Pigt	715	1095	547	1370	1390	1901	1478	1053	1166	2599	2536	1757	4629	2832	4684	2653	1392	1677	1205	1296	1188	1283	1208	1035	1188	1443	1417
ENSMUSG00000017723_Wfdc2	421	209	206	39	149	52	12	34	13	133	120	129	75	53	12	19	20	34	136	92	196	24	19	11	12	18	20
ENSMUSG00000017724_Etv4	142	139	116	158	219	159	296	423	372	144	151	217	368	220	327	595	629	601	136	69	193	239	315	196	551	442	528
ENSMUSG00000017733_Eppin	0	0	10	2	2	0	6	0	0	0	0	2	0	0	0	0	1	0	2	0	0	4	0	0	0	0	0
ENSMUSG00000017734_Dbndd2	61	112	77	309	212	318	493	508	481	222	315	205	388	396	458	495	657	512	207	282	366	331	489	359	619	608	519
ENSMUSG00000017737_Mmp9	2	20	8	48	111	108	62	63	70	182	420	53	1057	875	1059	654	94	180	60	109	138	93	80	81	76	50	82
ENSMUSG00000017740_Slc12a5	592	1034	491	2944	2652	3009	3426	3082	3603	2566	3388	1439	6103	6286	6636	9459	5235	5135	1622	1716	2573	2812	3279	2514	3920	4716	4059
ENSMUSG00000017747_Ghdc	191	145	112	173	220	216	249	215	222	143	186	179	258	225	248	287	233	262	90	102	246	146	158	129	139	194	188
ENSMUSG00000017754_Pltp	223	335	230	217	316	349	215	207	203	406	825	521	1071	630	817	671	268	333	173	292	353	119	191	134	207	137	152
ENSMUSG00000017756_Slc12a7	1392	2761	1020	1102	1233	1129	485	331	371	1992	2816	2336	2044	1647	1623	738	423	467	1173	1223	1318	506	476	568	402	346	435
ENSMUSG00000017760_Ctsa	1207	1393	939	1404	1576	1512	1223	982	1127	1811	2074	1833	2362	2029	1958	1609	1088	1230	1300	1378	1794	1098	1275	987	1251	1095	1094
ENSMUSG00000017764_Zswim1	109	157	109	255	251	344	321	190	230	340	665	366	577	579	571	460	230	335	218	223	237	223	225	155	217	255	226
ENSMUSG00000017765_Slc12a4	322	396	225	247	687	208	290	243	279	419	387	472	752	405	533	571	374	417	252	167	595	243	320	203	353	263	291
ENSMUSG00000017767_Spata25	4	6	0	9	5	9	6	5	9	1	9	4	4	2	8	4	4	10	4	5	20	0	2	0	4	3	3
ENSMUSG00000017774_Myo1c	479	638	265	508	823	416	617	601	691	546	689	733	1130	786	912	1122	703	748	299	290	736	346	437	338	599	569	662
ENSMUSG00000017776_Crk	6646	6544	5466	6199	6247	6494	5615	4976	4978	6210	5895	6599	6600	6090	5986	4771	5463	5764	6305	8176	7977	5492	6003	5569	5242	4956	5671
ENSMUSG00000017778_Cox7c	30323	9090	23945	4271	4078	3994	3982	6097	6785	3841	3004	4234	2174	2811	2643	2495	5539	3596	5011	6583	7369	6253	6749	5722	4777	3775	4252
ENSMUSG00000017781_Pitpna	3148	2626	2188	4627	4299	5183	5137	5065	5239	4423	5193	3632	6676	6305	6413	6553	5193	6737	3817	4575	5026	4544	4860	4128	5686	5515	6107
ENSMUSG00000017801_Mlx	831	702	733	994	932	929	993	1011	991	934	925	945	881	905	953	818	873	971	907	1181	1126	1021	946	1044	879	765	1050
ENSMUSG00000017802_Retreg3	1175	2103	795	2367	2333	2650	2028	1608	1750	2931	2979	2439	3334	3190	2932	2343	1804	2428	2146	2879	2903	1834	2177	1998	1532	1695	1853
ENSMUSG00000017817_Jph2	15	12	18	16	67	18	31	42	43	18	47	36	87	54	32	80	64	92	16	16	82	14	18	17	58	70	54
ENSMUSG00000017830_Dhx58	64	114	62	66	55	83	105	88	94	101	84	65	40	69	83	81	76	45	63	57	78	41	51	51	58	106	86
ENSMUSG00000017831_Rab5a	2441	1748	1691	2606	2510	2683	2755	2307	2520	2470	2805	2854	2894	2852	2926	2299	2652	2886	2920	3565	3438	2499	2838	2817	2747	2955	3148
ENSMUSG00000017832_Hspb9	8	10	14	11	7	7	4	14	6	3	19	10	4	11	4	14	5	6	15	8	13	6	10	8	1	5	2
ENSMUSG00000017837_Nkiras2	870	1272	1027	1870	1766	2152	1547	1201	1234	2320	2757	2116	2475	2521	2422	1515	1195	1638	1909	2370	2430	1528	1445	1392	1029	1297	1396
ENSMUSG00000017843_Ppp2r5c	3291	3693	2943	4894	4761	4690	5334	5089	5459	4462	4465	5072	5052	5025	5072	4508	5627	5604	4572	5426	5706	4714	4829	5006	5742	5157	5902
ENSMUSG00000017858_Ift52	950	1116	1018	1190	1139	1147	957	740	801	1269	1281	1345	1169	1170	1107	665	876	876	1131	1487	1430	879	899	772	830	783	829
ENSMUSG00000017861_Mybl2	566	1037	337	418	358	425	214	136	117	835	1199	941	682	523	486	184	172	170	673	599	415	193	211	227	124	127	140
ENSMUSG00000017868_Sgk2	54	4	2	0	0	0	4	8	0	0	0	0	4	2	4	0	2	10	2	5	2	2	0	4	4	0	9
ENSMUSG00000017897_Eya2	106	191	76	133	470	139	104	59	83	163	346	293	382	223	232	178	85	150	117	138	421	91	102	107	82	61	77
ENSMUSG00000017922_Prl3c1	8	0	2	0	0	0	0	0	0	0	0	6	0	0	0	0	0	0	0	0	0	0	0	0	0	0	0
ENSMUSG00000017929_B4galt5	571	1020	488	1006	1086	1416	1007	860	994	1334	1699	1137	2454	2239	2419	2232	1216	1801	865	842	1209	794	900	738	1021	1357	1419
ENSMUSG00000017943_Gdap1l1	979	754	735	2201	1776	2922	2342	2093	2425	2630	2972	1468	3382	3384	3758	3145	2366	2985	1791	2502	2194	2191	2274	2201	2379	2535	2716
ENSMUSG00000017950_Hnf4a	142	30	2	0	0	2	2	2	0	0	0	0	0	0	0	0	2	6	0	1	2	2	0	6	0	0	0
ENSMUSG00000017969_Ptgis	191	114	150	66	179	53	44	54	46	128	133	196	244	87	106	77	70	59	78	85	240	35	47	41	78	58	53
ENSMUSG00000017978_Cadps2	177	152	128	355	497	413	480	469	566	288	464	166	657	608	698	965	600	797	293	230	356	371	374	354	577	644	588
ENSMUSG00000017999_Ddx27	802	1337	686	1344	1258	1443	1226	1001	1033	1744	2124	1952	1902	1923	1817	1178	1070	1296	1412	1462	1664	1049	1334	1015	1010	1103	1237
ENSMUSG00000018001_Cyth3	452	845	358	1319	1440	1279	1622	1530	1542	1248	1455	1292	2091	1825	1889	2150	2028	2213	999	1108	1667	1420	1438	1332	1777	1828	2003
ENSMUSG00000018008_Cyth4	127	156	192	268	276	157	219	186	229	141	197	209	265	189	161	124	174	192	98	142	334	153	165	129	190	115	167
ENSMUSG00000018012_Rac3	1014	813	957	2422	2197	2475	4252	4296	5149	1575	1808	991	2729	2714	3335	4928	5398	6046	1307	1880	2592	3580	3806	3256	4660	5009	5601
ENSMUSG00000018040_Rrp7a	837	1044	807	1465	1352	1556	1471	1369	1432	1671	1707	1582	2003	1949	1766	1955	1554	1963	1316	1513	1668	1400	1458	1387	1563	1513	1600
ENSMUSG00000018042_Cyb5r3	1794	2681	1925	1878	2056	2502	1552	1046	1241	3251	4417	3430	3811	3327	3256	1970	1217	1920	2147	3102	3045	1369	1444	1222	1238	1415	1466
ENSMUSG00000018068_Ints2	2196	3515	1764	2770	2620	2785	2340	1977	2108	2987	2699	3297	2844	2805	2555	1688	2409	1725	2782	3202	3016	2100	2597	2632	2195	2028	2056
ENSMUSG00000018076_Med13l	1281	2232	1022	3354	3094	3191	3178	2554	2574	3370	4377	2886	6687	6586	6196	4667	3381	3423	2605	2286	2761	2823	3125	3029	2926	3125	3054
ENSMUSG00000018102_H2bc4	461	178	263	154	181	153	173	149	166	148	121	228	169	194	112	117	250	145	259	331	266	273	289	312	177	124	249
ENSMUSG00000018126_Baiap2l2	50	40	27	34	59	22	68	55	94	43	66	49	89	40	86	186	95	110	13	21	39	41	53	59	114	102	141
ENSMUSG00000018143_Mafk	231	274	206	495	365	447	438	352	443	509	489	305	620	620	578	480	377	552	491	509	512	446	488	387	383	407	441
ENSMUSG00000018160_Med1	2003	3459	1498	3231	2854	3448	2531	2121	2433	3233	3568	3479	3971	4047	3606	2457	2456	2404	3047	3313	3590	2206	2256	2446	2188	2149	2398
ENSMUSG00000018166_Erbb3	215	70	60	12	280	45	19	13	18	36	37	80	184	42	35	61	29	34	52	10	254	9	37	16	22	12	38
ENSMUSG00000018167_Stard3	508	945	561	1106	945	895	869	644	622	1211	1380	1212	1349	1302	1228	834	609	698	907	892	971	875	728	789	527	567	595
ENSMUSG00000018168_Ikzf3	10	0	10	2	14	0	4	0	2	2	2	2	1	2	3	6	6	1	2	8	0	0	4	0	0	2	4
ENSMUSG00000018169_Mfng	1737	2621	1485	1635	1289	1587	765	484	431	2976	2614	2941	1530	1493	1248	430	343	410	2242	2447	1637	790	957	789	262	319	362
ENSMUSG00000018171_Vmp1	1956	1399	1375	1533	1662	1506	1720	1518	1808	1259	1298	1525	1384	1452	1497	1425	1839	2049	1511	1940	2055	1718	1693	1614	1685	1818	1902
ENSMUSG00000018189_Uchl5	1580	1022	1258	817	886	903	706	579	698	873	867	1050	819	771	754	638	672	775	1033	1312	1050	688	914	723	645	606	731
ENSMUSG00000018196_Glrx2	2156	1875	1221	2394	2232	2574	2490	2640	2699	2164	2132	1813	2529	2481	2363	2031	2905	2415	2317	2669	2518	2388	2760	2490	2682	2190	2668
ENSMUSG00000018199_Ro60	5746	5561	5007	5443	5281	5501	5699	5286	5641	5541	5011	6411	5493	5279	4792	3507	5646	4461	5941	7654	6859	4827	5468	6072	5690	5046	6039
ENSMUSG00000018209_Stk4	868	1369	795	1996	1947	2078	1772	1477	1164	2243	2841	2443	2895	2789	2486	1914	1275	1773	2070	2238	2158	1523	1791	1597	1472	1383	1687
ENSMUSG00000018211_Wfdc15b	0	0	0	0	0	0	0	0	0	0	0	0	0	0	0	0	0	0	0	0	0	0	0	2	1	0	0
ENSMUSG00000018217_Pmp22	549	191	235	276	797	283	301	232	274	279	321	696	802	328	343	509	311	417	181	234	1041	182	258	201	250	181	296
ENSMUSG00000018238_Gdf9	43	58	42	46	50	42	41	41	35	59	48	41	77	68	59	42	52	60	56	40	53	54	49	55	48	28	53
ENSMUSG00000018239_Zcchc10	1010	435	765	312	410	241	352	331	377	298	259	434	263	249	217	205	370	234	364	504	419	347	374	393	304	243	287
ENSMUSG00000018259_Prl8a2	14232	2182	469	0	0	0	0	8	0	2	0	76	0	0	0	0	2	0	0	8	4	0	0	24	0	0	8
ENSMUSG00000018263_Tbx5	137	9	9	2	6	3	0	0	1	2	2	2	2	2	6	0	0	0	10	0	13	2	1	0	0	0	0
ENSMUSG00000018286_Psmb6	6154	4403	5637	4312	3936	4255	4089	3440	3595	4591	4107	5468	3840	3616	3650	2881	3358	4024	5011	7096	6247	4192	4428	3917	3384	3056	3629
ENSMUSG00000018287_Spag7	2603	1439	1969	1590	1478	1504	1237	1097	1198	1714	1654	2006	1377	1228	1363	940	1256	1154	1770	2303	2157	1295	1351	1346	1030	1113	1154
ENSMUSG00000018293_Pfn1	7393	5096	5659	4384	5050	4950	3041	2595	2632	6775	8144	7391	7518	6498	6315	4409	2685	4081	5182	5757	7632	3217	3513	2654	2547	2641	2818
ENSMUSG00000018322_Tomm34	469	669	300	764	830	797	738	770	708	929	1180	971	1355	1298	1186	1132	851	1028	875	757	897	668	736	763	831	764	861
ENSMUSG00000018326_Ywhab	6854	5281	5597	8738	8874	10536	10684	9816	10763	10211	12555	9186	15370	14573	14793	15185	10767	14518	7956	9897	10295	8843	10045	8385	11215	10981	12238
ENSMUSG00000018334_Ksr1	290	599	249	676	734	635	744	622	687	976	1070	630	1591	1507	1422	1455	806	907	549	503	630	556	607	593	719	857	866
ENSMUSG00000018339_Gpx3	4619	1031	570	232	350	363	574	490	549	295	371	558	359	517	381	430	438	509	307	335	643	339	392	289	455	411	414
ENSMUSG00000018340_Anxa6	766	820	578	636	1870	592	720	764	803	803	1301	1789	2520	1141	1376	1541	895	1090	620	524	2359	531	559	497	856	723	926
ENSMUSG00000018341_Il12rb2	3	13	0	12	22	8	10	17	14	5	9	10	24	10	8	21	15	13	8	11	19	4	12	13	18	20	23
ENSMUSG00000018347_Zkscan6	249	358	280	476	423	545	444	480	414	472	552	429	656	618	590	512	516	482	431	561	502	490	553	524	414	395	552
ENSMUSG00000018362_Kpna2	3760	4061	3168	3232	2889	3134	1569	1341	1327	4262	4441	7527	3230	3122	2589	1425	1041	1615	6053	7717	4657	2142	2107	2100	869	1155	1314
ENSMUSG00000018363_Smurf2	1883	2716	1452	3300	2993	3228	2822	2497	2383	3422	3346	3550	3787	3477	3580	2546	2562	2688	2782	3437	3698	2489	2688	2655	2320	2285	2502
ENSMUSG00000018372_Cep95	863	975	658	1082	1001	912	915	836	974	1145	903	1014	991	880	907	624	998	732	1007	1121	952	959	997	1094	839	919	881
ENSMUSG00000018377_Vezf1	4366	4979	3842	4676	4416	5535	3810	3149	3376	6249	6647	6045	6051	5678	5321	3019	2818	3035	5164	5776	4927	3543	3925	3999	2705	2679	2923
ENSMUSG00000018378_Cuedc1	1273	2203	1119	3421	2880	3482	2853	2619	2757	3452	4022	2500	4321	4135	4395	3134	2758	2848	2402	2418	3124	2340	2464	2315	2509	2527	2610
ENSMUSG00000018379_Srsf1	18456	19343	14447	16402	15332	17358	12486	10208	10575	20514	20048	23560	18365	17605	16241	10552	11594	11525	19419	23197	20126	13058	14617	13882	10546	10540	11518
ENSMUSG00000018381_Abi3	0	3	1	1	13	6	6	4	0	10	10	13	20	9	0	6	1	12	9	7	12	1	2	4	6	4	6
ENSMUSG00000018387_Shroom1	52	60	30	62	101	60	120	90	81	94	101	62	127	87	120	118	103	93	56	42	125	70	91	56	129	92	122
ENSMUSG00000018395_Kif3a	1602	2300	1402	5393	4911	5426	6171	5209	5717	4340	4925	3766	6707	6759	6915	6454	6166	6674	4449	5549	6016	5425	5734	5296	5852	6661	6346
ENSMUSG00000018398_Septin8	986	1416	588	1924	2448	1725	2196	2041	2151	2346	2249	1740	3419	2779	2804	2362	2302	2276	1830	1477	1891	1842	2091	1972	2394	2235	2195
ENSMUSG00000018401_Mtmr4	1875	2766	1444	3196	3055	3674	3140	2850	2715	4806	5711	4106	6220	6118	5869	4790	2899	3483	3290	3518	3650	2744	3266	2855	2729	2814	3147
ENSMUSG00000018405_Mrm1	196	230	154	195	253	219	259	230	261	224	281	224	390	335	408	486	284	357	167	192	210	178	205	168	253	223	291
ENSMUSG00000018411_Mapt	1417	2653	1441	15815	14419	25046	23241	19503	21498	18177	29420	7389	53107	55220	58246	69201	25628	46679	10881	14361	15659	19361	20733	16609	23497	30688	29358
ENSMUSG00000018412_Kansl1	1894	3343	1656	4212	3710	4417	3811	3089	3280	5044	5934	4381	6075	6020	5981	4394	3375	3968	3949	4344	4415	3334	3960	3607	3013	3380	3360
ENSMUSG00000018415_Gid4	1568	1708	1167	2204	2064	2195	2192	2100	2226	1821	1923	1929	2666	2670	2279	1928	1763	2017	1587	1300	1490	1309	1585	1499	1945	1864	1908
ENSMUSG00000018417_Myo1b	2899	4380	2485	4169	4356	4522	3472	2838	2947	5281	6313	5889	6081	5421	5124	3317	2779	2926	4721	5310	4750	2979	3205	2997	2768	3044	2939
ENSMUSG00000018425_Dhx40	2422	2452	2002	2106	2206	2376	1696	1426	1535	2295	2325	2791	1987	1841	1816	1194	1454	1291	2345	2694	2151	1620	1808	1744	1331	1189	1466
ENSMUSG00000018427_Ypel2	449	483	322	653	613	660	497	444	438	807	827	772	878	746	725	494	389	468	660	714	849	505	505	505	486	381	463
ENSMUSG00000018428_Akap1	441	657	443	1074	1045	1249	1203	965	1022	1552	2157	932	2791	2587	2581	2339	1302	1539	996	1081	1055	1059	1127	949	1030	1195	1138
ENSMUSG00000018433_Nol11	1222	1307	941	1598	1513	1804	1305	1090	1118	1750	2103	2140	2024	1902	1764	1180	1151	1309	1789	2348	1990	1158	1307	1318	1098	1108	1267
ENSMUSG00000018442_Derl2	2387	2468	1708	2113	2165	2035	2194	1883	2221	2116	1816	2161	1914	1749	1807	1348	2116	1814	2186	2469	2451	1884	2265	2058	1952	1807	2000
ENSMUSG00000018446_C1qbp	2643	1659	1897	1747	1773	2001	1729	1523	1451	2444	2925	2267	2576	2524	2281	1946	1343	1751	1936	2239	2108	1617	1709	1397	1383	1380	1551
ENSMUSG00000018449_Rpain	1094	818	763	723	656	526	631	606	668	766	597	649	594	484	507	468	630	639	664	914	856	629	749	586	578	457	553
ENSMUSG00000018451_6330403K07Rik	4742	4864	4461	8453	7126	9390	9223	8380	8798	8356	8337	6485	9764	9681	9755	8241	7795	10571	6736	9728	9243	8365	8800	7831	7845	8262	8875
ENSMUSG00000018459_Slc13a3	118	65	9	72	62	55	97	97	123	91	85	62	195	210	199	321	139	156	52	50	38	69	92	102	123	65	107
ENSMUSG00000018470_Kcnab3	112	145	65	232	160	206	197	172	250	248	311	155	278	215	264	256	208	234	201	198	134	179	255	135	247	232	174
ENSMUSG00000018474_Chd3	6094	10470	4518	19601	18019	18573	17468	13358	13165	23191	29574	16504	40277	40167	38859	29273	15989	20989	15800	14614	15611	15560	16672	14273	14062	17464	16767
ENSMUSG00000018476_Kdm6b	2458	4452	2044	3833	3267	3975	2916	2343	2399	6239	9225	4760	10340	9686	9482	6248	2813	3089	3398	3479	3320	3007	3119	2528	2390	2932	2545
ENSMUSG00000018479_1700125H20Rik	8	12	22	13	13	9	15	9	12	6	7	7	11	8	2	5	14	9	18	0	5	0	31	17	23	6	11
ENSMUSG00000018481_Appbp2	2990	3988	2342	4253	4533	4955	4287	3555	3563	4665	5481	4956	5867	5272	5314	4144	3453	4066	3928	4587	4576	3075	3377	3313	3285	3424	3699
ENSMUSG00000018486_Wnt9b	18	84	70	22	26	14	36	28	28	29	30	73	43	37	57	52	55	71	10	14	41	17	22	38	24	66	37
ENSMUSG00000018500_Adora2b	32	9	40	40	59	33	37	20	43	24	47	68	71	21	27	38	43	42	27	22	84	37	33	28	51	37	50
ENSMUSG00000018501_Ncor1	3730	7281	3139	9265	9311	9567	8617	7500	8075	9956	12692	8840	14804	13748	13454	10085	8326	8502	8060	7494	8618	7221	8230	7894	8587	8146	8553
ENSMUSG00000018507_Trpv2	37	56	37	251	227	255	371	346	383	289	284	264	453	336	568	719	742	625	216	244	417	505	523	419	718	862	842
ENSMUSG00000018509_Cenpv	1315	1156	954	1713	1221	1505	1515	1607	1790	1675	1653	1248	1688	1650	1564	1488	1498	1677	1680	2001	1411	1752	1830	1658	1494	1450	1709
ENSMUSG00000018537_Pcgf2	1830	3377	1359	4201	3555	3742	3675	3139	3075	4562	5227	3366	5266	4917	4819	3290	3133	2883	3036	3349	3651	3045	3404	2812	2699	3017	2929
ENSMUSG00000018541_Cwc25	491	767	511	878	857	1055	800	605	608	922	1229	912	1190	1093	1090	804	587	607	734	963	837	611	574	484	468	558	559
ENSMUSG00000018543_1700001P01Rik	48	30	35	40	24	25	30	45	29	28	15	18	11	14	42	23	11	14	21	22	20	19	26	23	20	18	14
ENSMUSG00000018547_Pip4k2b	883	1782	783	4429	4296	5191	5097	4098	4084	5184	7310	3780	9695	9878	9790	8622	4668	7727	3672	4402	4849	4113	4466	3779	4600	5783	5739
ENSMUSG00000018548_Trim37	1963	3711	1809	6961	5574	7364	7166	5791	5873	6090	6642	5697	8256	7825	8174	7092	6111	7562	5924	6385	6312	5590	5888	5496	6004	6046	6631
ENSMUSG00000018554_Ybx2	357	624	158	624	611	594	682	690	708	809	673	688	688	675	688	689	1032	662	608	609	718	703	829	604	720	839	752
ENSMUSG00000018559_Ctdnep1	956	928	707	1039	1101	1356	896	781	961	1772	2245	1322	2161	2084	2061	1521	862	1254	1152	996	1038	843	951	827	852	890	999
ENSMUSG00000018565_Elp5	1742	1483	1404	1770	1561	1763	1862	1746	1851	1834	1795	1771	1732	1862	1730	1550	2024	2023	1765	2149	1919	1716	1860	1762	1928	1534	1992
ENSMUSG00000018566_Slc2a4	244	423	209	184	250	181	103	77	62	363	353	383	240	198	214	131	58	98	271	294	270	88	113	114	76	82	93
ENSMUSG00000018567_Gabarap	15832	5371	10057	6286	6486	6459	6139	6187	7334	5577	5615	5761	5872	5195	5390	3962	5465	4993	6284	8050	8704	6494	6775	7091	5381	4978	5505
ENSMUSG00000018569_Cldn7	309	62	43	7	92	13	3	6	11	12	11	56	33	11	22	10	9	11	14	7	47	12	4	12	8	9	10
ENSMUSG00000018570_2810408A11Rik	1024	1026	724	844	660	650	583	517	424	905	775	826	665	544	501	265	339	288	772	880	644	596	505	633	339	329	393
ENSMUSG00000018572_Phf23	1854	1778	1529	1505	1451	2095	1352	1167	1169	2141	2519	2510	2192	1953	1980	1351	963	1333	1952	2288	2207	1309	1343	1364	1025	1063	1066
ENSMUSG00000018574_Acadvl	313	481	213	544	695	623	541	411	450	689	770	628	865	797	728	603	622	582	576	542	706	538	500	487	446	446	442
ENSMUSG00000018581_Dnah11	44	53	30	117	123	86	153	119	129	123	107	80	172	82	86	154	193	104	43	31	160	75	108	106	171	141	160
ENSMUSG00000018583_G3bp1	4667	5991	3730	5408	5260	6444	3925	3122	2963	8568	11471	9166	10118	9128	8518	5529	3113	4535	6689	7600	6884	3693	3969	3571	2985	3023	3379
ENSMUSG00000018585_Atox1	3320	1242	2428	1019	1020	959	826	834	926	931	718	1107	769	747	705	649	973	907	910	1354	1606	1006	1067	876	825	649	778
ENSMUSG00000018589_Glra2	56	128	73	2140	1701	1785	3055	3163	3373	956	1014	269	2242	2130	2316	2590	3429	3254	996	1310	1426	2357	2621	2760	3156	3445	3311
ENSMUSG00000018593_Sparc	4854	3511	2872	2206	7135	3553	2201	1438	1646	4689	7634	6471	18422	6040	7017	8424	1842	4203	2526	3267	8696	1563	1763	1252	2364	1723	1803
ENSMUSG00000018595_Glra4	11	23	27	21	32	6	17	22	18	24	8	9	19	22	15	17	31	13	26	24	23	27	17	24	36	13	30
ENSMUSG00000018599_Mief2	142	302	209	392	464	466	400	280	408	498	546	456	714	636	647	523	515	486	357	444	561	347	434	321	365	442	445
ENSMUSG00000018604_Tbx3	43	31	6	39	264	84	58	52	40	50	58	18	279	122	170	117	95	79	64	29	153	64	83	44	52	38	71
ENSMUSG00000018620_Mmp20	2	0	0	0	0	0	0	0	0	0	0	0	0	0	0	0	0	0	0	0	0	0	0	0	0	0	0
ENSMUSG00000018623_Mmp7	0	0	0	0	0	0	0	0	0	0	0	0	0	0	0	0	0	0	0	0	0	0	0	0	0	0	0
ENSMUSG00000018634_Crhr1	33	32	18	170	131	173	373	291	376	81	139	12	219	272	320	507	456	437	87	80	146	245	251	173	384	470	477
ENSMUSG00000018648_Dusp14	86	82	37	266	149	168	155	90	103	198	252	123	310	308	228	145	79	90	205	215	122	181	107	85	51	73	71
ENSMUSG00000018651_Tada2a	856	1108	591	1108	1144	1136	846	877	841	1121	1201	1206	1396	1240	1183	899	958	967	1084	1301	1241	834	1017	1007	847	768	1074
ENSMUSG00000018654_Ikzf1	127	168	112	179	123	166	318	251	307	137	114	178	321	281	273	359	200	382	73	54	205	219	252	309	344	516	270
ENSMUSG00000018656_Tcaf3	0	11	0	2	1	0	0	0	2	0	1	0	0	0	1	4	0	0	6	0	0	1	1	0	2	0	5
ENSMUSG00000018659_Pnpo	74	117	94	153	137	160	146	95	161	202	209	337	433	402	283	288	299	324	227	331	299	266	327	287	213	283	297
ENSMUSG00000018661_Cog1	570	1152	416	1311	1178	1238	1008	988	980	1685	2105	1324	2112	1997	2107	1617	1146	1383	1188	1085	1260	983	1006	1086	949	930	982
ENSMUSG00000018666_Cbx1	10034	8524	8065	7080	6297	6752	4611	4126	4458	7943	7331	9957	6445	6685	5700	3593	4071	4145	7833	9493	8220	5315	5797	5286	3713	3497	4004
ENSMUSG00000018669_Cdk5rap3	1366	1730	987	2043	1861	1842	1645	1377	1512	1901	2134	1869	2135	1977	1863	1408	1292	1476	1588	2015	1939	1408	1629	1376	1173	1237	1306
ENSMUSG00000018672_Copz2	468	245	360	105	422	98	104	76	91	115	87	300	383	89	117	105	155	123	142	90	502	82	111	93	126	65	48
ENSMUSG00000018677_Slc25a39	1744	1528	1789	1440	1534	1632	1369	968	1537	2099	2380	2049	2304	1935	2085	1835	1395	1555	1689	1387	1734	1252	1379	1248	1162	1075	1400
ENSMUSG00000018678_Sp2	271	343	196	342	294	474	202	205	238	694	1173	748	1124	1033	899	553	296	323	453	410	361	245	287	304	211	276	252
ENSMUSG00000018697_Aatf	435	585	471	921	823	951	824	730	666	958	927	896	959	944	1010	754	573	761	774	1026	1068	742	746	706	669	697	669
ENSMUSG00000018698_Lhx1	710	1524	1268	1456	1349	2985	943	798	1035	1937	4535	3789	2113	2314	2500	927	981	927	1485	2050	3184	968	1137	989	662	792	576
ENSMUSG00000018707_Dync1h1	5268	9569	4652	10166	9255	13001	10952	9544	10200	15895	32953	11802	43364	41056	40596	30526	14576	14333	9030	8332	9731	9882	10354	9857	12341	11871	12794
ENSMUSG00000018727_Cpsf4l	120	304	93	296	284	269	281	289	307	303	209	330	317	313	273	214	459	254	279	275	334	268	343	278	342	340	288
ENSMUSG00000018733_Pex12	506	567	459	609	516	586	515	490	565	702	565	687	675	597	564	445	610	523	584	674	657	495	596	584	454	399	552
ENSMUSG00000018736_Ndel1	701	969	830	1690	1776	1677	1928	1604	1868	1456	1593	1530	2202	1950	2067	1830	1652	2224	1266	1900	2019	1599	1637	1622	1665	1874	2016
ENSMUSG00000018740_Slc25a35	23	53	15	65	161	43	53	44	40	58	58	63	48	75	56	46	61	62	37	56	61	66	39	51	63	44	47
ENSMUSG00000018750_Zbtb4	339	648	296	1189	1207	1039	1424	1304	1495	829	996	657	1544	1399	1632	1925	1623	1760	643	681	1218	1179	1197	1001	1361	1463	1605
ENSMUSG00000018752_Tnfsfm13	4	10	0	7	11	4	2	8	3	0	6	5	8	2	1	13	5	1	3	10	16	3	3	4	4	2	2
ENSMUSG00000018761_Mpdu1	1862	1597	1352	1603	1497	1718	1406	1185	1351	1944	2023	1554	1837	1716	1649	1374	1302	1535	1534	1867	1952	1460	1499	1298	1144	1296	1453
ENSMUSG00000018765_Fxr2	2052	3492	1566	3231	2933	3700	2523	1876	2022	4854	5807	4119	6135	5819	5966	4190	2219	3102	3364	3728	3752	2578	2602	2146	1936	2168	2315
ENSMUSG00000018770_Atp5g3	9225	5101	8765	4517	4494	4822	4516	4675	5171	5482	4956	5427	4904	4765	4928	4711	5237	5662	4470	5397	6626	4923	5219	4267	4889	4262	5075
ENSMUSG00000018774_Cd68	278	306	194	173	211	213	165	126	133	320	305	294	231	204	212	163	164	141	229	254	286	136	220	180	166	113	149
ENSMUSG00000018776_Slc35g3	10	16	8	16	13	27	18	10	13	25	23	9	43	36	13	27	22	10	11	26	57	16	7	10	2	12	8
ENSMUSG00000018796_Acsl1	165	229	167	371	588	506	487	468	546	352	494	296	625	616	636	792	604	710	221	317	491	375	451	418	655	687	690
ENSMUSG00000018800_Abca5	342	405	322	1039	1370	1069	1617	1622	1803	653	815	675	1467	1267	1464	1455	2005	1865	634	871	1220	1364	1280	1337	1893	1957	1891
ENSMUSG00000018809_Smyd4	292	577	248	494	413	501	473	477	482	589	470	512	478	492	556	459	520	478	475	539	478	483	443	449	530	451	518
ENSMUSG00000018819_Lsp1	209	222	207	95	331	112	91	87	75	175	154	342	161	92	69	67	80	76	95	178	334	83	86	63	93	80	70
[truncated: 53,418 more rows]
