# Supplementary material for: Molecular Regulation of Fetal Brain Development in Inbred and Congenic Mouse Strains Differing in Longevity
Source: Genes (Basel). 2024 May 9;15(5):604. doi: 10.3390/genes15050604 (PMC11121069; doi:10.3390/genes15050604)
Supplement: Supplementary file 1 [file genes-15-00604-s001.zip › Supplementary Table S2.csv]

Supplementary Table 2. Differential gene expression analysis results. The abbreviations used are logFC: log fold changes of gene expression, logCPM: log counts per million of reads; LR: likelihood ratio; PValue: raw p-value; FDR: corrected p-value by false discovery rate; and DE: differential expression.
GeneID	GeneSymbol	logFC	logCPM	LR	PValue	FDR	DE	BrainSamples compared (d=day, A/B/C represent strains)
ENSMUSG00000032735	Ablim3	-4.669329649	6.742047147	360.8861154	1.81E-80	4.21E-76	DOWN	Ad12_vs_Ad15
ENSMUSG00000049583	Grm5	-5.731420327	6.424888397	344.9022133	5.46E-77	6.36E-73	DOWN	Ad12_vs_Ad15
ENSMUSG00000044667	Plppr4	-4.40586127	5.093361142	329.3588076	1.33E-73	1.03E-69	DOWN	Ad12_vs_Ad15
ENSMUSG00000018589	Glra2	-4.054782179	6.08243068	324.6805945	1.38E-72	8.07E-69	DOWN	Ad12_vs_Ad15
ENSMUSG00000046093	Hpcal4	-4.324744391	5.0117494	316.4524186	8.58E-71	4.00E-67	DOWN	Ad12_vs_Ad15
ENSMUSG00000044912	Syt16	-3.076867344	5.955178394	304.5828736	3.31E-68	1.28E-64	DOWN	Ad12_vs_Ad15
ENSMUSG00000052572	Dlg2	-3.281571969	6.963930537	282.9530121	1.71E-63	5.68E-60	DOWN	Ad12_vs_Ad15
ENSMUSG00000063142	Kcnma1	-3.08891958	6.265461474	272.6874846	2.95E-61	8.58E-58	DOWN	Ad12_vs_Ad15
ENSMUSG00000024524	Gnal	-2.641234321	6.572427277	270.5007545	8.83E-61	2.29E-57	DOWN	Ad12_vs_Ad15
ENSMUSG00000026018	Ica1l	-2.428884324	5.375795467	253.358507	4.81E-57	1.12E-53	DOWN	Ad12_vs_Ad15
ENSMUSG00000078591	Hs3st4	-4.240279839	4.995290664	247.1186673	1.10E-55	2.34E-52	DOWN	Ad12_vs_Ad15
ENSMUSG00000110523	C230057M02Rik	-8.228585436	3.606826747	234.3323768	6.77E-53	1.31E-49	DOWN	Ad12_vs_Ad15
ENSMUSG00000068523	Gng5	3.58846656	6.574239535	233.6158042	9.70E-53	1.74E-49	UP	Ad12_vs_Ad15
ENSMUSG00000036062	Phf24	-2.826332414	6.549529996	229.5140441	7.61E-52	1.27E-48	DOWN	Ad12_vs_Ad15
ENSMUSG00000059974	Ntm	-2.673214236	6.869307278	224.4874729	9.50E-51	1.48E-47	DOWN	Ad12_vs_Ad15
ENSMUSG00000056413	Adap1	-3.429544586	5.962792706	217.1446544	3.80E-49	5.53E-46	DOWN	Ad12_vs_Ad15
ENSMUSG00000046449	Nexmif	-2.452219155	6.714937312	216.7464693	4.64E-49	6.36E-46	DOWN	Ad12_vs_Ad15
ENSMUSG00000053141	Ptprt	-3.628487964	6.279387282	212.3503474	4.22E-48	5.46E-45	DOWN	Ad12_vs_Ad15
ENSMUSG00000020524	Gria1	-3.171872953	6.773394463	211.84264	5.44E-48	6.68E-45	DOWN	Ad12_vs_Ad15
ENSMUSG00000031376	Atp2b3	-4.324095669	4.405977725	211.3051076	7.13E-48	8.31E-45	DOWN	Ad12_vs_Ad15
ENSMUSG00000021303	Gng4	-3.35028101	5.592169696	207.9510486	3.85E-47	4.27E-44	DOWN	Ad12_vs_Ad15
ENSMUSG00000049281	Scn3b	-2.691174316	7.330964447	206.9391315	6.39E-47	6.77E-44	DOWN	Ad12_vs_Ad15
ENSMUSG00000040125	Gpr26	-3.387431683	6.147580053	205.8716618	1.09E-46	1.08E-43	DOWN	Ad12_vs_Ad15
ENSMUSG00000045733	Sprn	-4.034561066	4.160026116	205.8341457	1.11E-46	1.08E-43	DOWN	Ad12_vs_Ad15
ENSMUSG00000048148	Nwd1	-3.749253476	4.51514504	204.2645876	2.45E-46	2.28E-43	DOWN	Ad12_vs_Ad15
ENSMUSG00000031343	Gabra3	-2.486140907	6.056087622	204.1665573	2.57E-46	2.31E-43	DOWN	Ad12_vs_Ad15
ENSMUSG00000032356	Rasgrf1	-4.643892516	4.069344816	198.2436921	5.05E-45	4.36E-42	DOWN	Ad12_vs_Ad15
ENSMUSG00000028488	Sh3gl2	-2.560314284	5.827014405	195.2874868	2.23E-44	1.86E-41	DOWN	Ad12_vs_Ad15
ENSMUSG00000029212	Gabrb1	-2.723776359	5.633445661	193.8203201	4.66E-44	3.75E-41	DOWN	Ad12_vs_Ad15
ENSMUSG00000027562	Car2	3.881733775	4.948675423	191.1721399	1.76E-43	1.37E-40	UP	Ad12_vs_Ad15
ENSMUSG00000040640	Erc2	-2.212461726	7.024442077	188.6180637	6.37E-43	4.79E-40	DOWN	Ad12_vs_Ad15
ENSMUSG00000055609	Hba-x	6.104712911	8.112998009	186.99487	1.44E-42	1.05E-39	UP	Ad12_vs_Ad15
ENSMUSG00000020684	Rasl10b	-2.229628676	6.566867754	186.5772482	1.78E-42	1.25E-39	DOWN	Ad12_vs_Ad15
ENSMUSG00000046157	Tmem229b	-3.257908382	6.678528807	186.4227514	1.92E-42	1.32E-39	DOWN	Ad12_vs_Ad15
ENSMUSG00000062248	Cks2	3.719524678	6.014736505	186.3205341	2.02E-42	1.35E-39	UP	Ad12_vs_Ad15
ENSMUSG00000029120	Ppp2r2c	-4.323026035	6.849885786	186.0435134	2.32E-42	1.50E-39	DOWN	Ad12_vs_Ad15
ENSMUSG00000062257	Opcml	-2.623986273	5.924181224	184.1237451	6.10E-42	3.84E-39	DOWN	Ad12_vs_Ad15
ENSMUSG00000016349	Eef1a2	-3.442541418	6.457204966	184.0216957	6.42E-42	3.94E-39	DOWN	Ad12_vs_Ad15
ENSMUSG00000052026	Slc6a7	-7.353916237	4.448737757	183.6393098	7.78E-42	4.65E-39	DOWN	Ad12_vs_Ad15
ENSMUSG00000028005	Gucy1b1	-2.144984465	5.56601756	180.8342071	3.19E-41	1.86E-38	DOWN	Ad12_vs_Ad15
ENSMUSG00000048834	Vstm2a	-2.188680928	5.716170489	179.9590449	4.95E-41	2.81E-38	DOWN	Ad12_vs_Ad15
ENSMUSG00000040204	Pclaf	3.148813274	6.591028337	179.8997203	5.10E-41	2.83E-38	UP	Ad12_vs_Ad15
ENSMUSG00000053825	Ppfia2	-1.979700592	6.749324172	179.7350294	5.54E-41	3.00E-38	DOWN	Ad12_vs_Ad15
ENSMUSG00000057455	Rit2	-3.064814985	4.949912663	177.2277547	1.95E-40	1.03E-37	DOWN	Ad12_vs_Ad15
ENSMUSG00000057278	Snrpg	3.247149385	6.575962735	176.5636405	2.73E-40	1.41E-37	UP	Ad12_vs_Ad15
ENSMUSG00000052217	Hbb-bh1	10.39173319	9.691291702	176.4483678	2.89E-40	1.46E-37	UP	Ad12_vs_Ad15
ENSMUSG00000040037	Negr1	-2.784341209	7.04094534	175.9589973	3.70E-40	1.83E-37	DOWN	Ad12_vs_Ad15
ENSMUSG00000038128	Camk4	-3.099098117	4.14672093	175.591812	4.45E-40	2.16E-37	DOWN	Ad12_vs_Ad15
ENSMUSG00000060371	Caln1	-3.709590512	5.739380642	175.5496117	4.54E-40	2.16E-37	DOWN	Ad12_vs_Ad15
ENSMUSG00000044071	Tafa2	-2.487958891	5.629466983	173.9624837	1.01E-39	4.70E-37	DOWN	Ad12_vs_Ad15
ENSMUSG00000090553	Snrpe	3.542378175	7.73775905	173.7361772	1.13E-39	5.17E-37	UP	Ad12_vs_Ad15
ENSMUSG00000063856	Gpx1	3.32620315	7.606250461	173.4499281	1.31E-39	5.85E-37	UP	Ad12_vs_Ad15
ENSMUSG00000075266	Cenpw	3.768111313	4.951894711	173.0047345	1.63E-39	7.18E-37	UP	Ad12_vs_Ad15
ENSMUSG00000036781	Rps27l	4.08688845	7.023419683	170.8427973	4.84E-39	2.09E-36	UP	Ad12_vs_Ad15
ENSMUSG00000091625	Lsm5	4.167534633	5.916683264	170.7504449	5.07E-39	2.11E-36	UP	Ad12_vs_Ad15
ENSMUSG00000045441	Gprin3	-3.154247574	4.438482718	170.7503479	5.07E-39	2.11E-36	DOWN	Ad12_vs_Ad15
ENSMUSG00000053963	Stum	-3.55763352	4.74635071	170.2335959	6.58E-39	2.69E-36	DOWN	Ad12_vs_Ad15
ENSMUSG00000066129	Kndc1	-4.202284277	5.966776442	169.467972	9.67E-39	3.89E-36	DOWN	Ad12_vs_Ad15
ENSMUSG00000057897	Camk2b	-3.744695317	7.306510546	169.0679065	1.18E-38	4.67E-36	DOWN	Ad12_vs_Ad15
ENSMUSG00000030209	Grin2b	-4.15747033	7.435620709	168.8308552	1.33E-38	5.17E-36	DOWN	Ad12_vs_Ad15
ENSMUSG00000052852	Reep1	-2.179814418	8.158214053	168.7812853	1.37E-38	5.22E-36	DOWN	Ad12_vs_Ad15
ENSMUSG00000018865	Sult4a1	-2.590865834	6.319907511	167.2181127	3.00E-38	1.13E-35	DOWN	Ad12_vs_Ad15
ENSMUSG00000070866	Zfp804a	-2.687122368	4.487539728	165.6244945	6.68E-38	2.47E-35	DOWN	Ad12_vs_Ad15
ENSMUSG00000015829	Tnr	-4.179081124	5.28143849	165.142608	8.51E-38	3.10E-35	DOWN	Ad12_vs_Ad15
ENSMUSG00000108414	Snhg1	2.769046802	5.737009496	164.5309404	1.16E-37	4.15E-35	UP	Ad12_vs_Ad15
ENSMUSG00000117286	Gm1043	-3.837551761	4.825348632	163.8766911	1.61E-37	5.68E-35	DOWN	Ad12_vs_Ad15
ENSMUSG00000064326	Siva1	2.482096231	5.140357195	163.2809793	2.17E-37	7.53E-35	UP	Ad12_vs_Ad15
ENSMUSG00000029419	Ajm1	-3.686825306	4.986046871	163.2574939	2.20E-37	7.53E-35	DOWN	Ad12_vs_Ad15
ENSMUSG00000014294	Ndufa2	2.963243003	6.477875428	161.7742548	4.63E-37	1.57E-34	UP	Ad12_vs_Ad15
ENSMUSG00000048304	Slitrk3	-2.42523282	5.249804835	161.3334969	5.78E-37	1.93E-34	DOWN	Ad12_vs_Ad15
ENSMUSG00000063787	Chchd1	3.194606933	6.625083631	160.6563102	8.13E-37	2.67E-34	UP	Ad12_vs_Ad15
ENSMUSG00000008683	Rps15a	3.34077672	9.903536766	160.381019	9.34E-37	2.99E-34	UP	Ad12_vs_Ad15
ENSMUSG00000039221	Rpl22l1	3.826816279	6.485256063	160.376241	9.36E-37	2.99E-34	UP	Ad12_vs_Ad15
ENSMUSG00000028644	Ermap	5.000161629	3.018883413	160.2467954	9.99E-37	3.15E-34	UP	Ad12_vs_Ad15
ENSMUSG00000015968	Cacna1d	-2.842504939	6.446006322	160.1973499	1.02E-36	3.18E-34	DOWN	Ad12_vs_Ad15
ENSMUSG00000026678	Rgs5	-2.883112809	6.600453776	159.9493591	1.16E-36	3.56E-34	DOWN	Ad12_vs_Ad15
ENSMUSG00000042532	Golga7b	-2.69820085	4.992291125	159.3689552	1.55E-36	4.70E-34	DOWN	Ad12_vs_Ad15
ENSMUSG00000022311	Csmd3	-2.871110798	5.372298965	159.1072949	1.77E-36	5.30E-34	DOWN	Ad12_vs_Ad15
ENSMUSG00000021708	Rasgrf2	-4.180902509	4.279018974	158.9750471	1.89E-36	5.59E-34	DOWN	Ad12_vs_Ad15
ENSMUSG00000029095	Ablim2	-3.780124973	4.349658835	158.7349738	2.14E-36	6.23E-34	DOWN	Ad12_vs_Ad15
ENSMUSG00000033900	Map9	-2.067875803	7.563654258	158.2441327	2.74E-36	7.88E-34	DOWN	Ad12_vs_Ad15
ENSMUSG00000011751	Sptbn4	-3.44281183	6.491952284	157.9931781	3.11E-36	8.83E-34	DOWN	Ad12_vs_Ad15
ENSMUSG00000070498	Tmem132b	-3.615464057	5.217682535	157.2395207	4.54E-36	1.27E-33	DOWN	Ad12_vs_Ad15
ENSMUSG00000078784	Rbis	3.195223883	6.044437229	156.5657168	6.37E-36	1.77E-33	UP	Ad12_vs_Ad15
ENSMUSG00000027869	Hsd3b6	5.85774949	4.771991241	155.8598501	9.08E-36	2.49E-33	UP	Ad12_vs_Ad15
ENSMUSG00000050963	Kcns2	-7.814697909	2.697776108	155.2238692	1.25E-35	3.39E-33	DOWN	Ad12_vs_Ad15
ENSMUSG00000062151	Unc13c	-4.784489878	3.99661232	154.7592155	1.58E-35	4.23E-33	DOWN	Ad12_vs_Ad15
ENSMUSG00000058656	Samd12	-2.517806403	5.772100633	153.4409456	3.07E-35	8.13E-33	DOWN	Ad12_vs_Ad15
ENSMUSG00000016150	Tenm1	-2.740969689	5.588373945	153.1949218	3.47E-35	9.09E-33	DOWN	Ad12_vs_Ad15
ENSMUSG00000054640	Slc8a1	-2.10627802	7.671362341	153.1290081	3.59E-35	9.30E-33	DOWN	Ad12_vs_Ad15
ENSMUSG00000071451	Psmg4	2.637190932	4.964948445	152.956979	3.91E-35	1.00E-32	UP	Ad12_vs_Ad15
ENSMUSG00000004110	Cacna1e	-3.042616867	8.033784127	152.8807899	4.07E-35	1.03E-32	DOWN	Ad12_vs_Ad15
ENSMUSG00000061911	Myt1l	-2.866856698	7.904206624	152.2637969	5.55E-35	1.39E-32	DOWN	Ad12_vs_Ad15
ENSMUSG00000030235	Slco1c1	-3.343030011	4.337400146	152.2046761	5.72E-35	1.42E-32	DOWN	Ad12_vs_Ad15
ENSMUSG00000040653	Ppp1r14c	-2.906075412	5.044849514	151.8578737	6.81E-35	1.66E-32	DOWN	Ad12_vs_Ad15
ENSMUSG00000047428	Dlk2	-2.998800477	4.736137916	151.8529342	6.82E-35	1.66E-32	DOWN	Ad12_vs_Ad15
ENSMUSG00000028044	Cks1b	2.65052641	5.56325739	150.8999626	1.10E-34	2.65E-32	UP	Ad12_vs_Ad15
ENSMUSG00000034780	B3galt1	-1.662270731	5.781686748	150.5809022	1.29E-34	3.06E-32	DOWN	Ad12_vs_Ad15
ENSMUSG00000097929	Tunar	-3.023849385	4.359304226	150.5731157	1.30E-34	3.06E-32	DOWN	Ad12_vs_Ad15
ENSMUSG00000031028	Tub	-2.208590456	8.069014018	149.7384999	1.98E-34	4.61E-32	DOWN	Ad12_vs_Ad15
ENSMUSG00000049124	Gm8186	3.497467433	4.496623988	149.4051864	2.34E-34	5.37E-32	UP	Ad12_vs_Ad15
ENSMUSG00000064293	Cntn4	-3.230703685	4.070180963	149.3942916	2.35E-34	5.37E-32	DOWN	Ad12_vs_Ad15
ENSMUSG00000072437	Nanos1	-1.888142112	5.18523075	147.608516	5.78E-34	1.31E-31	DOWN	Ad12_vs_Ad15
ENSMUSG00000045648	Vwc2l	-3.067063786	4.011809367	147.1569147	7.25E-34	1.62E-31	DOWN	Ad12_vs_Ad15
ENSMUSG00000031285	Dcx	-2.061606323	10.55279899	147.1466179	7.29E-34	1.62E-31	DOWN	Ad12_vs_Ad15
ENSMUSG00000030077	Chl1	-2.676585404	8.806070143	146.6456441	9.38E-34	2.06E-31	DOWN	Ad12_vs_Ad15
ENSMUSG00000021983	Atp8a2	-2.339648844	5.852186426	146.081688	1.25E-33	2.71E-31	DOWN	Ad12_vs_Ad15
ENSMUSG00000028609	Magoh	2.900551871	6.380674481	146.031373	1.28E-33	2.76E-31	UP	Ad12_vs_Ad15
ENSMUSG00000041992	Rapgef5	-1.723594039	6.735634524	145.8752493	1.38E-33	2.96E-31	DOWN	Ad12_vs_Ad15
ENSMUSG00000010086	Rnf112	-2.698340604	6.088454456	145.3924052	1.76E-33	3.73E-31	DOWN	Ad12_vs_Ad15
ENSMUSG00000009927	Rps25	3.368683589	9.504270557	145.2775379	1.87E-33	3.92E-31	UP	Ad12_vs_Ad15
ENSMUSG00000036815	Dpp10	-4.202015865	5.633692175	144.9210727	2.23E-33	4.65E-31	DOWN	Ad12_vs_Ad15
ENSMUSG00000028785	Hpca	-2.698840606	5.409648079	144.6543849	2.56E-33	5.24E-31	DOWN	Ad12_vs_Ad15
ENSMUSG00000032503	Arpp21	-2.299466922	5.899673325	144.6481205	2.56E-33	5.24E-31	DOWN	Ad12_vs_Ad15
ENSMUSG00000069670	Nkain2	-2.691483976	4.955198985	144.3635287	2.96E-33	6.00E-31	DOWN	Ad12_vs_Ad15
ENSMUSG00000029632	Ndufa4	3.08050964	8.039178372	144.1532481	3.29E-33	6.61E-31	UP	Ad12_vs_Ad15
ENSMUSG00000078974	Sec61g	3.622024985	6.398016546	143.6545238	4.23E-33	8.42E-31	UP	Ad12_vs_Ad15
ENSMUSG00000026163	Sphkap	-3.342725458	5.402095619	143.2469488	5.19E-33	1.03E-30	DOWN	Ad12_vs_Ad15
ENSMUSG00000032381	Ciao2a	2.514979406	5.938308565	143.1959174	5.33E-33	1.04E-30	UP	Ad12_vs_Ad15
ENSMUSG00000000794	Kcnn3	-2.457528736	5.131987962	142.7351865	6.72E-33	1.30E-30	DOWN	Ad12_vs_Ad15
ENSMUSG00000026904	Slc4a10	-2.967822491	5.703396106	142.672784	6.93E-33	1.33E-30	DOWN	Ad12_vs_Ad15
ENSMUSG00000026527	Rgs7	-2.141730158	4.892886509	142.6029866	7.18E-33	1.37E-30	DOWN	Ad12_vs_Ad15
ENSMUSG00000063626	Unc5d	-2.890221091	5.859232218	142.5696506	7.30E-33	1.38E-30	DOWN	Ad12_vs_Ad15
ENSMUSG00000059713	Rcan3	-2.111789188	5.907893736	142.4483116	7.76E-33	1.46E-30	DOWN	Ad12_vs_Ad15
ENSMUSG00000030731	Syt3	-2.980146855	4.277030178	142.2960482	8.38E-33	1.56E-30	DOWN	Ad12_vs_Ad15
ENSMUSG00000042670	Immp1l	2.927569792	5.335885022	142.2081325	8.76E-33	1.62E-30	UP	Ad12_vs_Ad15
ENSMUSG00000047547	Cltb	-2.014123889	6.060805671	141.8719944	1.04E-32	1.90E-30	DOWN	Ad12_vs_Ad15
ENSMUSG00000039037	St6galnac5	-2.673295122	5.219654485	141.5741218	1.21E-32	2.19E-30	DOWN	Ad12_vs_Ad15
ENSMUSG00000079157	Fam155a	-2.296812234	5.574155105	140.9534047	1.65E-32	2.98E-30	DOWN	Ad12_vs_Ad15
ENSMUSG00000054976	Nyap2	-2.487617647	5.623119935	140.9074971	1.69E-32	3.02E-30	DOWN	Ad12_vs_Ad15
ENSMUSG00000012483	Rpa3	2.94562885	5.96153518	140.8945545	1.70E-32	3.02E-30	UP	Ad12_vs_Ad15
ENSMUSG00000064115	Cadm2	-2.269789033	6.665345588	140.7150123	1.86E-32	3.28E-30	DOWN	Ad12_vs_Ad15
ENSMUSG00000017716	Birc5	2.258903504	5.400119052	140.6833137	1.89E-32	3.31E-30	UP	Ad12_vs_Ad15
ENSMUSG00000050608	Micos10	2.287854311	6.836291998	140.4514164	2.12E-32	3.69E-30	UP	Ad12_vs_Ad15
ENSMUSG00000073676	Hspe1	3.073881071	7.048625259	140.4094751	2.17E-32	3.74E-30	UP	Ad12_vs_Ad15
ENSMUSG00000040433	Zbtb38	-1.58594505	5.327341137	140.3118357	2.28E-32	3.90E-30	DOWN	Ad12_vs_Ad15
ENSMUSG00000042541	Sem1	2.89667203	7.121631624	140.2273227	2.37E-32	4.04E-30	UP	Ad12_vs_Ad15
ENSMUSG00000045083	Lingo2	-2.69133717	4.041832853	140.0960247	2.54E-32	4.28E-30	DOWN	Ad12_vs_Ad15
ENSMUSG00000025855	Prkar1b	-3.282918083	6.807419113	140.0243511	2.63E-32	4.41E-30	DOWN	Ad12_vs_Ad15
ENSMUSG00000059146	Ntrk3	-2.289443886	7.531777684	139.785905	2.97E-32	4.94E-30	DOWN	Ad12_vs_Ad15
ENSMUSG00000039001	Rps21	3.45715277	8.917212111	139.6206178	3.22E-32	5.29E-30	UP	Ad12_vs_Ad15
ENSMUSG00000006574	Slc4a1	5.366029005	4.952934335	139.6205543	3.22E-32	5.29E-30	UP	Ad12_vs_Ad15
ENSMUSG00000042846	Lrrtm3	-2.465640461	4.09182692	139.096547	4.20E-32	6.84E-30	DOWN	Ad12_vs_Ad15
ENSMUSG00000004558	Ndrg2	-2.783182643	6.434878922	138.9978301	4.41E-32	7.14E-30	DOWN	Ad12_vs_Ad15
ENSMUSG00000034040	Galnt17	-2.850865997	4.89628223	138.9208728	4.58E-32	7.37E-30	DOWN	Ad12_vs_Ad15
ENSMUSG00000054728	Phactr1	-2.326229583	6.420007369	138.8493987	4.75E-32	7.59E-30	DOWN	Ad12_vs_Ad15
ENSMUSG00000035653	Lrfn5	-3.12608605	5.752045497	138.7874551	4.90E-32	7.77E-30	DOWN	Ad12_vs_Ad15
ENSMUSG00000028549	Itgb3bp	3.448432432	4.358870604	138.5511876	5.52E-32	8.70E-30	UP	Ad12_vs_Ad15
ENSMUSG00000058600	Rpl30	2.842930677	7.541205527	138.1907399	6.62E-32	1.04E-29	UP	Ad12_vs_Ad15
ENSMUSG00000055805	Fmnl1	-2.598924141	4.518433616	137.5676293	9.06E-32	1.41E-29	DOWN	Ad12_vs_Ad15
ENSMUSG00000028936	Rpl22	2.883843854	8.971334004	137.2051369	1.09E-31	1.68E-29	UP	Ad12_vs_Ad15
ENSMUSG00000006218	Fam131c	-3.67845721	3.902567056	137.1878025	1.10E-31	1.68E-29	DOWN	Ad12_vs_Ad15
ENSMUSG00000020589	Cyria	-2.478835141	7.373015471	136.9858422	1.21E-31	1.85E-29	DOWN	Ad12_vs_Ad15
ENSMUSG00000014313	Cox6c	3.265033139	8.228163757	136.8553593	1.30E-31	1.96E-29	UP	Ad12_vs_Ad15
ENSMUSG00000024661	Fth1	2.940657362	9.102551122	136.8356064	1.31E-31	1.97E-29	UP	Ad12_vs_Ad15
ENSMUSG00000057841	Rpl32	3.304096189	9.782255546	136.4949341	1.56E-31	2.32E-29	UP	Ad12_vs_Ad15
ENSMUSG00000003279	Dlgap1	-2.636060562	5.437715468	136.4221389	1.61E-31	2.39E-29	DOWN	Ad12_vs_Ad15
ENSMUSG00000037152	Ndufc1	2.794672505	5.947010212	136.2580765	1.75E-31	2.58E-29	UP	Ad12_vs_Ad15
ENSMUSG00000033676	Gabrb3	-1.758598121	7.323406333	135.796474	2.21E-31	3.24E-29	DOWN	Ad12_vs_Ad15
ENSMUSG00000060924	Csmd1	-3.30436309	5.028368915	135.7571055	2.25E-31	3.28E-29	DOWN	Ad12_vs_Ad15
ENSMUSG00000025558	Dock9	-1.840499216	6.583836053	135.5874666	2.46E-31	3.56E-29	DOWN	Ad12_vs_Ad15
ENSMUSG00000038690	Atp5j2	3.296519967	8.091903567	135.5590504	2.49E-31	3.58E-29	UP	Ad12_vs_Ad15
ENSMUSG00000032186	Tmod2	-1.974742683	8.927222328	135.2099937	2.97E-31	4.25E-29	DOWN	Ad12_vs_Ad15
ENSMUSG00000032330	Cox7a2	3.082773479	7.668489868	135.1327711	3.09E-31	4.39E-29	UP	Ad12_vs_Ad15
ENSMUSG00000059857	Ntng1	-2.963983212	5.052728658	134.9404352	3.40E-31	4.81E-29	DOWN	Ad12_vs_Ad15
ENSMUSG00000040111	Gramd1b	-2.246407455	6.560314632	134.8337674	3.59E-31	5.04E-29	DOWN	Ad12_vs_Ad15
ENSMUSG00000024500	Ppp2r2b	-2.710696005	6.953559616	134.7879388	3.67E-31	5.13E-29	DOWN	Ad12_vs_Ad15
ENSMUSG00000047721	Bola2	2.71760669	5.762682328	134.6716173	3.90E-31	5.40E-29	UP	Ad12_vs_Ad15
ENSMUSG00000034192	Lsm3	2.732212074	5.342135847	134.4083806	4.45E-31	6.13E-29	UP	Ad12_vs_Ad15
ENSMUSG00000104597	B230334C09Rik	-2.93174951	6.74251618	134.3045389	4.69E-31	6.43E-29	DOWN	Ad12_vs_Ad15
ENSMUSG00000029123	Stk32b	-2.639978366	5.384959419	134.1534843	5.06E-31	6.89E-29	DOWN	Ad12_vs_Ad15
ENSMUSG00000041014	Nrg3	-2.613303256	4.42234171	133.8948712	5.76E-31	7.81E-29	DOWN	Ad12_vs_Ad15
ENSMUSG00000030417	Pdcd5	2.773078685	6.570811	133.8826371	5.80E-31	7.81E-29	UP	Ad12_vs_Ad15
ENSMUSG00000035964	Tmem59l	-3.108476664	4.281715569	133.6405602	6.55E-31	8.77E-29	DOWN	Ad12_vs_Ad15
ENSMUSG00000036564	Ndrg4	-2.236137379	7.586488875	133.3382318	7.62E-31	1.02E-28	DOWN	Ad12_vs_Ad15
ENSMUSG00000058740	Kcnt1	-3.045659567	5.788652485	133.1435399	8.41E-31	1.11E-28	DOWN	Ad12_vs_Ad15
ENSMUSG00000045038	Prkce	-2.503187873	6.27454906	132.8805818	9.60E-31	1.26E-28	DOWN	Ad12_vs_Ad15
ENSMUSG00000064225	Paqr9	-3.058344619	4.436032539	132.7824621	1.01E-30	1.32E-28	DOWN	Ad12_vs_Ad15
ENSMUSG00000042109	Csdc2	-2.347515134	6.176679019	132.4325419	1.20E-30	1.57E-28	DOWN	Ad12_vs_Ad15
ENSMUSG00000039488	Cntn5	-2.592671643	3.588561148	132.3456386	1.26E-30	1.63E-28	DOWN	Ad12_vs_Ad15
ENSMUSG00000023960	Enpp5	-1.778917995	6.707741212	132.3305513	1.27E-30	1.63E-28	DOWN	Ad12_vs_Ad15
ENSMUSG00000027679	Dnajc19	2.780834901	5.665918559	132.1754081	1.37E-30	1.75E-28	UP	Ad12_vs_Ad15
ENSMUSG00000038725	Pkhd1l1	5.793640298	2.157956102	131.6317196	1.80E-30	2.29E-28	UP	Ad12_vs_Ad15
ENSMUSG00000074259	Gramd2	-4.334773564	3.046707925	131.4872622	1.94E-30	2.45E-28	DOWN	Ad12_vs_Ad15
ENSMUSG00000028234	Rps20	3.23017278	9.621323891	131.324108	2.10E-30	2.64E-28	UP	Ad12_vs_Ad15
ENSMUSG00000062006	Rpl34	3.29147392	8.816270599	131.320338	2.11E-30	2.64E-28	UP	Ad12_vs_Ad15
ENSMUSG00000053550	Shisa7	-2.241556036	7.396865137	131.1244369	2.33E-30	2.90E-28	DOWN	Ad12_vs_Ad15
ENSMUSG00000109006	B230209E15Rik	-6.2883396	4.029404473	130.7741658	2.77E-30	3.44E-28	DOWN	Ad12_vs_Ad15
ENSMUSG00000022890	Atp5j	2.414300485	7.261435308	130.6432062	2.96E-30	3.65E-28	UP	Ad12_vs_Ad15
ENSMUSG00000090733	Rps27	3.552558165	9.350932214	130.5502959	3.11E-30	3.81E-28	UP	Ad12_vs_Ad15
ENSMUSG00000061983	Rps12	3.215977955	10.04302276	130.5089149	3.17E-30	3.87E-28	UP	Ad12_vs_Ad15
ENSMUSG00000030291	Med21	3.12069451	5.310356382	130.4059613	3.34E-30	4.05E-28	UP	Ad12_vs_Ad15
ENSMUSG00000030098	Grip2	-2.325850224	5.343813989	130.3072789	3.51E-30	4.24E-28	DOWN	Ad12_vs_Ad15
ENSMUSG00000052187	Hbb-y	6.299592483	12.96868784	130.2476399	3.62E-30	4.35E-28	UP	Ad12_vs_Ad15
ENSMUSG00000042429	Adora1	-3.021534212	4.078911715	129.9499473	4.20E-30	5.02E-28	DOWN	Ad12_vs_Ad15
ENSMUSG00000015501	Hivep2	-1.788228543	6.292755963	129.886791	4.34E-30	5.16E-28	DOWN	Ad12_vs_Ad15
ENSMUSG00000020460	Rps27a	3.219155574	9.803845379	129.7432591	4.66E-30	5.52E-28	UP	Ad12_vs_Ad15
ENSMUSG00000002012	Pnck	-1.90272479	6.018668316	129.6873842	4.80E-30	5.65E-28	DOWN	Ad12_vs_Ad15
ENSMUSG00000073702	Rpl31	3.277928274	9.160730696	129.6446178	4.90E-30	5.74E-28	UP	Ad12_vs_Ad15
ENSMUSG00000036760	Kcnk9	-4.39290028	5.23433004	129.4844464	5.31E-30	6.19E-28	DOWN	Ad12_vs_Ad15
ENSMUSG00000021520	Uqcrb	2.993761632	6.350531621	129.3717864	5.62E-30	6.52E-28	UP	Ad12_vs_Ad15
ENSMUSG00000029177	Cenpa	1.777872958	6.349258276	129.0207346	6.71E-30	7.74E-28	UP	Ad12_vs_Ad15
ENSMUSG00000061462	Obscn	-4.097435423	3.122643121	128.847601	7.32E-30	8.38E-28	DOWN	Ad12_vs_Ad15
ENSMUSG00000051989	Smim11	2.635485133	4.63229724	128.8442375	7.34E-30	8.38E-28	UP	Ad12_vs_Ad15
ENSMUSG00000031821	Gins2	2.337961927	3.980223217	128.7132123	7.84E-30	8.91E-28	UP	Ad12_vs_Ad15
ENSMUSG00000071528	Atp5md	3.484438053	7.651573696	128.5031969	8.71E-30	9.86E-28	UP	Ad12_vs_Ad15
ENSMUSG00000079435	Rpl36a	3.376642625	8.99111574	128.3960997	9.19E-30	1.03E-27	UP	Ad12_vs_Ad15
ENSMUSG00000024935	Slc1a1	-3.062293526	4.084864121	128.3933705	9.21E-30	1.03E-27	DOWN	Ad12_vs_Ad15
ENSMUSG00000046807	Lrrc75b	-2.81900692	5.977335989	128.2083158	1.01E-29	1.13E-27	DOWN	Ad12_vs_Ad15
ENSMUSG00000021290	Atp5mpl	3.414423057	7.09468712	128.1731195	1.03E-29	1.14E-27	UP	Ad12_vs_Ad15
ENSMUSG00000060636	Rpl35a	3.468067579	8.477780502	127.9610925	1.14E-29	1.26E-27	UP	Ad12_vs_Ad15
ENSMUSG00000021700	Rab3c	-2.202768468	8.730355664	127.9004842	1.18E-29	1.30E-27	DOWN	Ad12_vs_Ad15
ENSMUSG00000083457	Cyp4b1-ps2	8.794068883	2.373331087	127.7449809	1.28E-29	1.40E-27	UP	Ad12_vs_Ad15
ENSMUSG00000060938	Rpl26	3.208061264	9.68277612	127.7375276	1.28E-29	1.40E-27	UP	Ad12_vs_Ad15
ENSMUSG00000090862	Rps13	2.500273333	8.623403672	127.6799759	1.32E-29	1.43E-27	UP	Ad12_vs_Ad15
ENSMUSG00000052889	Prkcb	-2.228819254	5.909053081	127.6320543	1.35E-29	1.46E-27	DOWN	Ad12_vs_Ad15
ENSMUSG00000031231	Cox7b	3.197180579	7.570261445	127.5257484	1.43E-29	1.53E-27	UP	Ad12_vs_Ad15
ENSMUSG00000045996	Polr2k	3.410410127	4.736514052	127.3482482	1.56E-29	1.67E-27	UP	Ad12_vs_Ad15
ENSMUSG00000042751	Nmnat2	-2.492502066	6.575644552	127.2785673	1.61E-29	1.72E-27	DOWN	Ad12_vs_Ad15
ENSMUSG00000027438	Napb	-1.858538347	6.997340794	127.1658211	1.71E-29	1.81E-27	DOWN	Ad12_vs_Ad15
ENSMUSG00000041362	Shtn1	-3.320056705	6.871557635	127.161898	1.71E-29	1.81E-27	DOWN	Ad12_vs_Ad15
ENSMUSG00000002477	Snrpd1	2.442102397	7.172857727	126.572401	2.30E-29	2.42E-27	UP	Ad12_vs_Ad15
ENSMUSG00000045160	Bola3	2.821898762	4.235690764	126.340809	2.59E-29	2.71E-27	UP	Ad12_vs_Ad15
ENSMUSG00000017778	Cox7c	3.068466779	7.863776545	126.2679478	2.69E-29	2.80E-27	UP	Ad12_vs_Ad15
ENSMUSG00000055567	Unc80	-1.950538326	5.512688944	126.1096739	2.91E-29	3.01E-27	DOWN	Ad12_vs_Ad15
ENSMUSG00000039145	Camk1d	-2.233841982	4.894681565	125.8602615	3.30E-29	3.40E-27	DOWN	Ad12_vs_Ad15
ENSMUSG00000034098	Fstl5	-1.698057238	5.795416956	125.6820925	3.61E-29	3.71E-27	DOWN	Ad12_vs_Ad15
ENSMUSG00000108348	Gm42372	-1.67783632	5.36605002	125.631637	3.70E-29	3.78E-27	DOWN	Ad12_vs_Ad15
ENSMUSG00000050640	Tmem150c	-1.894156623	5.191897784	125.4301372	4.10E-29	4.17E-27	DOWN	Ad12_vs_Ad15
ENSMUSG00000003429	Rps11	2.673610776	8.347871184	125.3298303	4.31E-29	4.37E-27	UP	Ad12_vs_Ad15
ENSMUSG00000025212	Sfxn3	-1.73517257	6.463683263	125.1274329	4.77E-29	4.82E-27	DOWN	Ad12_vs_Ad15
ENSMUSG00000054013	Tmem179	-3.592674532	4.91874516	125.1104372	4.81E-29	4.84E-27	DOWN	Ad12_vs_Ad15
ENSMUSG00000048108	Tmem72	-10.35585995	2.603108144	125.0179677	5.04E-29	5.05E-27	DOWN	Ad12_vs_Ad15
ENSMUSG00000029053	Prkcz	-1.474727613	6.347277994	124.9406716	5.24E-29	5.22E-27	DOWN	Ad12_vs_Ad15
ENSMUSG00000022013	Dnajc15	2.208833336	5.624862412	124.852193	5.48E-29	5.44E-27	UP	Ad12_vs_Ad15
ENSMUSG00000024588	Fech	2.032638092	5.490843305	124.8016993	5.62E-29	5.54E-27	UP	Ad12_vs_Ad15
ENSMUSG00000040713	Creg1	2.822032894	4.369137936	124.7981178	5.63E-29	5.54E-27	UP	Ad12_vs_Ad15
ENSMUSG00000064372	mt-Tp	3.615969279	4.693975769	124.706804	5.90E-29	5.78E-27	UP	Ad12_vs_Ad15
ENSMUSG00000021314	Amph	-2.177492518	5.729262744	124.695762	5.93E-29	5.79E-27	DOWN	Ad12_vs_Ad15
ENSMUSG00000020801	Med31	2.574926643	5.005198648	124.6689128	6.01E-29	5.84E-27	UP	Ad12_vs_Ad15
ENSMUSG00000079055	Slc8a3	-2.537943827	4.294386847	124.3642875	7.01E-29	6.78E-27	DOWN	Ad12_vs_Ad15
ENSMUSG00000079641	Rpl39	3.782069574	8.619505232	124.1903753	7.65E-29	7.37E-27	UP	Ad12_vs_Ad15
ENSMUSG00000037754	Ppp1r16b	-2.061646142	4.836647655	124.1757631	7.71E-29	7.40E-27	DOWN	Ad12_vs_Ad15
ENSMUSG00000061787	Rps17	3.149521277	9.412697691	123.9644348	8.58E-29	8.19E-27	UP	Ad12_vs_Ad15
ENSMUSG00000040797	Iqsec3	-2.684441456	6.035064221	123.792814	9.35E-29	8.90E-27	DOWN	Ad12_vs_Ad15
ENSMUSG00000052033	Pfdn4	3.052166143	6.136131345	122.9132418	1.46E-28	1.38E-26	UP	Ad12_vs_Ad15
ENSMUSG00000027133	Nop10	2.498842521	5.867220141	122.8644819	1.49E-28	1.41E-26	UP	Ad12_vs_Ad15
ENSMUSG00000007097	Atp1a2	-2.628363954	6.578021422	122.8346319	1.52E-28	1.42E-26	DOWN	Ad12_vs_Ad15
ENSMUSG00000046607	Hrk	-3.734126389	4.319496663	122.7992508	1.54E-28	1.44E-26	DOWN	Ad12_vs_Ad15
ENSMUSG00000029608	Rph3a	-3.030625199	5.258586004	122.6182225	1.69E-28	1.58E-26	DOWN	Ad12_vs_Ad15
ENSMUSG00000009013	Dynll1	2.544518913	8.701706687	122.513548	1.78E-28	1.65E-26	UP	Ad12_vs_Ad15
ENSMUSG00000056158	Car10	-2.796483352	4.738949675	122.4336863	1.86E-28	1.72E-26	DOWN	Ad12_vs_Ad15
ENSMUSG00000096842	Gm10736	3.258692103	7.933736424	122.3377449	1.95E-28	1.79E-26	UP	Ad12_vs_Ad15
ENSMUSG00000040537	Adam22	-1.660458435	6.945561381	122.3249742	1.96E-28	1.80E-26	DOWN	Ad12_vs_Ad15
ENSMUSG00000039016	Timm8b	3.107336421	6.556085444	121.9964264	2.31E-28	2.11E-26	UP	Ad12_vs_Ad15
ENSMUSG00000035215	Lsm7	2.560072499	6.12877334	121.8644885	2.47E-28	2.25E-26	UP	Ad12_vs_Ad15
ENSMUSG00000033885	Pxk	-1.619863862	5.783519244	121.8536899	2.49E-28	2.25E-26	DOWN	Ad12_vs_Ad15
ENSMUSG00000021687	Scamp1	-1.563793167	7.135395767	121.7334185	2.64E-28	2.39E-26	DOWN	Ad12_vs_Ad15
ENSMUSG00000094910	D430019H16Rik	-2.04601826	8.161597155	121.4818966	3.00E-28	2.70E-26	DOWN	Ad12_vs_Ad15
ENSMUSG00000042462	Dctpp1	2.439193343	5.668763338	121.4043133	3.12E-28	2.79E-26	UP	Ad12_vs_Ad15
ENSMUSG00000044770	Scml4	-2.963393964	4.000068211	121.3333261	3.23E-28	2.88E-26	DOWN	Ad12_vs_Ad15
ENSMUSG00000037563	Rps16	2.856438486	9.24123346	121.3251962	3.24E-28	2.89E-26	UP	Ad12_vs_Ad15
ENSMUSG00000016833	Mrps18c	2.840319658	4.298757557	121.1122927	3.61E-28	3.20E-26	UP	Ad12_vs_Ad15
ENSMUSG00000059534	Uqcr10	2.883911637	6.508305329	121.0757729	3.68E-28	3.25E-26	UP	Ad12_vs_Ad15
ENSMUSG00000044072	Eml6	-2.537751162	4.857842278	121.0432183	3.74E-28	3.29E-26	DOWN	Ad12_vs_Ad15
ENSMUSG00000063316	Rpl27	2.271724122	8.246766912	121.0351223	3.75E-28	3.29E-26	UP	Ad12_vs_Ad15
ENSMUSG00000039661	Dusp26	-1.99239482	6.034590039	120.8617895	4.10E-28	3.56E-26	DOWN	Ad12_vs_Ad15
ENSMUSG00000024925	Rnaseh2c	2.206748847	5.353040577	120.861691	4.10E-28	3.56E-26	UP	Ad12_vs_Ad15
ENSMUSG00000028691	Prdx1	2.68499946	7.903323985	120.7939234	4.24E-28	3.67E-26	UP	Ad12_vs_Ad15
ENSMUSG00000075224	Lrrc55	-2.651475467	4.35367042	120.3682062	5.25E-28	4.54E-26	DOWN	Ad12_vs_Ad15
ENSMUSG00000029055	Plch2	-2.484886015	5.518072021	120.3545623	5.29E-28	4.55E-26	DOWN	Ad12_vs_Ad15
ENSMUSG00000020949	Fkbp3	2.482774659	7.47146786	120.303412	5.43E-28	4.65E-26	UP	Ad12_vs_Ad15
ENSMUSG00000082044	Snrpert	3.621686966	3.384494976	120.2543605	5.56E-28	4.75E-26	UP	Ad12_vs_Ad15
ENSMUSG00000034007	Scaper	-1.731906213	6.162134216	120.2018648	5.71E-28	4.86E-26	DOWN	Ad12_vs_Ad15
ENSMUSG00000040466	Blvrb	3.37042301	3.790476509	119.8029539	6.99E-28	5.92E-26	UP	Ad12_vs_Ad15
ENSMUSG00000017390	Aldoc	-3.657631394	5.757965014	119.4684106	8.27E-28	6.98E-26	DOWN	Ad12_vs_Ad15
ENSMUSG00000075706	Gpx4	2.252376039	7.459364101	119.4151433	8.50E-28	7.15E-26	UP	Ad12_vs_Ad15
ENSMUSG00000034891	Sncb	-3.878013986	4.960249216	119.3825058	8.64E-28	7.24E-26	DOWN	Ad12_vs_Ad15
ENSMUSG00000032606	Nicn1	-1.327307461	6.409651077	119.3610459	8.73E-28	7.29E-26	DOWN	Ad12_vs_Ad15
ENSMUSG00000025290	Rps24	3.11720205	10.40591234	119.1908927	9.51E-28	7.92E-26	UP	Ad12_vs_Ad15
ENSMUSG00000030134	Rasgef1a	-3.295739104	3.83245363	119.1598851	9.66E-28	8.01E-26	DOWN	Ad12_vs_Ad15
ENSMUSG00000040452	Cdh12	-2.810093763	3.658136286	119.1348173	9.78E-28	8.09E-26	DOWN	Ad12_vs_Ad15
ENSMUSG00000047907	Tshz2	-2.421339711	5.792058813	118.937665	1.08E-27	8.90E-26	DOWN	Ad12_vs_Ad15
ENSMUSG00000016252	Atp5e	2.908562035	7.679643897	118.9235102	1.09E-27	8.93E-26	UP	Ad12_vs_Ad15
ENSMUSG00000037894	H2az1	2.44125255	8.975197953	118.9063497	1.10E-27	8.98E-26	UP	Ad12_vs_Ad15
ENSMUSG00000032101	Ddx25	-1.694676109	5.458468339	118.3075596	1.48E-27	1.21E-25	DOWN	Ad12_vs_Ad15
ENSMUSG00000073755	5730409E04Rik	-2.049431911	4.75382601	118.3040895	1.49E-27	1.21E-25	DOWN	Ad12_vs_Ad15
ENSMUSG00000021131	Erh	2.217081642	7.167372459	117.9502747	1.78E-27	1.44E-25	UP	Ad12_vs_Ad15
ENSMUSG00000028367	Txn1	2.337066151	7.299544305	117.6876946	2.03E-27	1.63E-25	UP	Ad12_vs_Ad15
ENSMUSG00000036372	Tmem258	2.569617732	5.851046973	117.6854673	2.03E-27	1.63E-25	UP	Ad12_vs_Ad15
ENSMUSG00000063882	Uqcrh	2.754286009	7.708434909	117.6763026	2.04E-27	1.63E-25	UP	Ad12_vs_Ad15
ENSMUSG00000054312	Mrps21	2.588184878	5.625231897	117.4756861	2.26E-27	1.80E-25	UP	Ad12_vs_Ad15
ENSMUSG00000053332	Gas5	2.34627623	7.639103933	117.3900348	2.36E-27	1.88E-25	UP	Ad12_vs_Ad15
ENSMUSG00000009394	Syn2	-2.851439212	5.468906944	117.2611693	2.52E-27	1.99E-25	DOWN	Ad12_vs_Ad15
ENSMUSG00000072966	Gprasp2	-1.55555133	7.030888385	117.0993562	2.73E-27	2.16E-25	DOWN	Ad12_vs_Ad15
ENSMUSG00000029403	Cdkl2	-2.504252107	4.468604181	116.9594075	2.93E-27	2.31E-25	DOWN	Ad12_vs_Ad15
ENSMUSG00000035847	Ids	-1.775786832	7.723867351	116.9068181	3.01E-27	2.36E-25	DOWN	Ad12_vs_Ad15
ENSMUSG00000049760	Micos13	2.193297556	5.809569742	116.6799201	3.37E-27	2.64E-25	UP	Ad12_vs_Ad15
ENSMUSG00000019852	Arfgef3	-1.767236951	6.365347818	116.5798769	3.55E-27	2.77E-25	DOWN	Ad12_vs_Ad15
ENSMUSG00000024608	Rps14	3.048739828	10.30423477	116.5065943	3.68E-27	2.86E-25	UP	Ad12_vs_Ad15
ENSMUSG00000041670	Rims1	-1.815889138	5.961464411	116.429961	3.83E-27	2.96E-25	DOWN	Ad12_vs_Ad15
ENSMUSG00000062997	Rpl35	3.359274324	8.332019479	116.2863276	4.11E-27	3.17E-25	UP	Ad12_vs_Ad15
ENSMUSG00000027612	Mmp24	-2.418902047	6.160388211	116.2412646	4.21E-27	3.24E-25	DOWN	Ad12_vs_Ad15
ENSMUSG00000037126	Psd	-2.175675887	7.685545632	116.0760218	4.57E-27	3.51E-25	DOWN	Ad12_vs_Ad15
ENSMUSG00000046330	Rpl37a	2.865293576	8.948371874	115.9567303	4.86E-27	3.71E-25	UP	Ad12_vs_Ad15
ENSMUSG00000033342	Plppr5	-3.026241521	4.280810223	115.8775378	5.06E-27	3.85E-25	DOWN	Ad12_vs_Ad15
ENSMUSG00000040952	Rps19	2.899676928	9.282307774	115.8333394	5.17E-27	3.92E-25	UP	Ad12_vs_Ad15
ENSMUSG00000058267	Mrps14	2.588847224	5.399470374	115.6737254	5.60E-27	4.24E-25	UP	Ad12_vs_Ad15
ENSMUSG00000038065	Mturn	-2.021490038	8.289308511	115.5608044	5.93E-27	4.47E-25	DOWN	Ad12_vs_Ad15
ENSMUSG00000068391	Chrac1	2.0677397	4.467176939	115.5362023	6.01E-27	4.51E-25	UP	Ad12_vs_Ad15
ENSMUSG00000019986	Ahi1	-1.729453634	7.785369325	115.39054	6.46E-27	4.84E-25	DOWN	Ad12_vs_Ad15
ENSMUSG00000097375	6720427I07Rik	2.786042295	3.902051782	115.3090958	6.73E-27	5.03E-25	UP	Ad12_vs_Ad15
ENSMUSG00000035131	Brinp3	-2.510533241	4.101596588	115.2178976	7.05E-27	5.25E-25	DOWN	Ad12_vs_Ad15
ENSMUSG00000092203	1110038B12Rik	2.039702175	6.118917797	115.0259084	7.77E-27	5.77E-25	UP	Ad12_vs_Ad15
ENSMUSG00000032878	Ccdc85a	-2.175908695	5.393673841	114.9214479	8.19E-27	6.06E-25	DOWN	Ad12_vs_Ad15
ENSMUSG00000051951	Xkr4	-2.123791986	5.964272769	114.8357721	8.55E-27	6.31E-25	DOWN	Ad12_vs_Ad15
ENSMUSG00000032564	Cpne4	-2.853158148	3.920096007	114.7255582	9.04E-27	6.64E-25	DOWN	Ad12_vs_Ad15
ENSMUSG00000049517	Rps23	2.976447661	9.374128395	114.6340808	9.46E-27	6.94E-25	UP	Ad12_vs_Ad15
ENSMUSG00000029364	Wsb2	-1.69281062	7.006400751	114.6113671	9.57E-27	6.99E-25	DOWN	Ad12_vs_Ad15
ENSMUSG00000063297	Luzp2	-2.397214389	6.153489001	114.5804774	9.72E-27	7.08E-25	DOWN	Ad12_vs_Ad15
ENSMUSG00000089726	Mir17hg	2.061678135	5.300945594	114.5440329	9.90E-27	7.19E-25	UP	Ad12_vs_Ad15
ENSMUSG00000030317	Timp4	-5.374258544	3.114546919	114.4785674	1.02E-26	7.41E-25	DOWN	Ad12_vs_Ad15
ENSMUSG00000028998	Tomm7	3.071078758	6.230643845	114.3948687	1.07E-26	7.71E-25	UP	Ad12_vs_Ad15
ENSMUSG00000073616	Cops9	3.043518095	6.667261304	114.2224237	1.16E-26	8.38E-25	UP	Ad12_vs_Ad15
ENSMUSG00000039579	Grin3a	-3.225300888	5.555696016	114.0801728	1.25E-26	8.97E-25	DOWN	Ad12_vs_Ad15
ENSMUSG00000041881	Ndufa7	2.181037106	6.548490828	113.9755106	1.32E-26	9.43E-25	UP	Ad12_vs_Ad15
ENSMUSG00000042662	Dusp15	-2.431972493	3.765501232	113.9350687	1.35E-26	9.60E-25	DOWN	Ad12_vs_Ad15
ENSMUSG00000016346	Kcnq2	-1.939158497	8.226193344	113.6854335	1.53E-26	1.09E-24	DOWN	Ad12_vs_Ad15
ENSMUSG00000024067	Dpy30	2.364211958	5.855453534	113.5867127	1.61E-26	1.14E-24	UP	Ad12_vs_Ad15
ENSMUSG00000043670	Diras1	-2.626491021	5.477424252	113.4571667	1.71E-26	1.21E-24	DOWN	Ad12_vs_Ad15
ENSMUSG00000048899	Rimkla	-2.263269245	4.928959198	113.3449532	1.81E-26	1.28E-24	DOWN	Ad12_vs_Ad15
ENSMUSG00000071531	Gprin2	-2.976007341	5.464327508	113.2825978	1.87E-26	1.31E-24	DOWN	Ad12_vs_Ad15
ENSMUSG00000062296	Trank1	-3.769740983	7.910883736	113.0053451	2.15E-26	1.51E-24	DOWN	Ad12_vs_Ad15
ENSMUSG00000022450	Ndufa6	2.404119617	6.391138335	112.8144023	2.37E-26	1.65E-24	UP	Ad12_vs_Ad15
ENSMUSG00000038412	Higd1a	1.994989033	5.690311916	112.5897438	2.65E-26	1.85E-24	UP	Ad12_vs_Ad15
ENSMUSG00000039372	Marchf4	-3.453537855	5.253131365	112.5357409	2.73E-26	1.89E-24	DOWN	Ad12_vs_Ad15
ENSMUSG00000020328	Nudcd2	2.043705847	5.779468909	112.4494112	2.85E-26	1.97E-24	UP	Ad12_vs_Ad15
ENSMUSG00000021243	Fcf1	2.392703137	5.288928462	112.4063289	2.91E-26	2.01E-24	UP	Ad12_vs_Ad15
ENSMUSG00000093674	Rpl41	3.234462546	10.16452069	112.3794114	2.95E-26	2.03E-24	UP	Ad12_vs_Ad15
ENSMUSG00000042043	Tbca	2.678052397	7.33763902	112.2439381	3.16E-26	2.17E-24	UP	Ad12_vs_Ad15
ENSMUSG00000022208	Jph4	-2.585865634	7.695817366	112.2142941	3.21E-26	2.19E-24	DOWN	Ad12_vs_Ad15
ENSMUSG00000035351	Nup37	2.227207312	4.465137696	112.15797	3.30E-26	2.25E-24	UP	Ad12_vs_Ad15
ENSMUSG00000019146	Cacng2	-2.267832583	5.377698266	112.0662553	3.46E-26	2.35E-24	DOWN	Ad12_vs_Ad15
ENSMUSG00000079480	Pin4	2.859710902	4.717679087	111.9972057	3.58E-26	2.42E-24	UP	Ad12_vs_Ad15
ENSMUSG00000042766	Trim46	-1.914462444	6.773081067	111.8746757	3.81E-26	2.57E-24	DOWN	Ad12_vs_Ad15
ENSMUSG00000040855	Reps2	-1.58906945	5.286787355	111.8400899	3.87E-26	2.61E-24	DOWN	Ad12_vs_Ad15
ENSMUSG00000078713	Tomm5	2.85741276	5.483244159	111.7250129	4.10E-26	2.76E-24	UP	Ad12_vs_Ad15
ENSMUSG00000043510	Hscb	3.317626067	3.575661189	111.7193952	4.12E-26	2.76E-24	UP	Ad12_vs_Ad15
ENSMUSG00000066189	Cacng3	-3.787827805	3.2059507	111.6992127	4.16E-26	2.78E-24	DOWN	Ad12_vs_Ad15
ENSMUSG00000034317	Trim59	1.979768008	6.103868817	111.6781274	4.20E-26	2.80E-24	UP	Ad12_vs_Ad15
ENSMUSG00000038803	Ost4	2.801094444	4.958661058	111.6598882	4.24E-26	2.82E-24	UP	Ad12_vs_Ad15
ENSMUSG00000054850	Smim10l2a	-2.045490041	4.404549963	111.3634834	4.93E-26	3.26E-24	DOWN	Ad12_vs_Ad15
ENSMUSG00000020256	Aldh1l2	-1.759196427	5.5335926	111.294196	5.10E-26	3.37E-24	DOWN	Ad12_vs_Ad15
ENSMUSG00000039747	Orai2	-2.134424369	5.440218003	111.2857653	5.12E-26	3.37E-24	DOWN	Ad12_vs_Ad15
ENSMUSG00000034145	Tmem63c	-2.713143885	4.306500277	111.1820414	5.40E-26	3.54E-24	DOWN	Ad12_vs_Ad15
ENSMUSG00000033615	Cplx1	-2.941574827	5.235929636	111.0691004	5.71E-26	3.74E-24	DOWN	Ad12_vs_Ad15
ENSMUSG00000053897	Slc39a8	2.606397321	4.065817196	111.0631671	5.73E-26	3.74E-24	UP	Ad12_vs_Ad15
ENSMUSG00000054428	Atpif1	2.382221498	7.057991165	111.0397828	5.80E-26	3.78E-24	UP	Ad12_vs_Ad15
ENSMUSG00000054091	1810037I17Rik	2.412610837	5.448535929	110.7525285	6.70E-26	4.35E-24	UP	Ad12_vs_Ad15
ENSMUSG00000031059	Ndufb11	2.497390698	6.916079959	110.6765623	6.97E-26	4.51E-24	UP	Ad12_vs_Ad15
ENSMUSG00000020029	Nudt4	1.709681335	7.467753036	110.5953151	7.26E-26	4.68E-24	UP	Ad12_vs_Ad15
ENSMUSG00000042747	Krtcap2	1.764819421	5.689043232	110.5902425	7.28E-26	4.68E-24	UP	Ad12_vs_Ad15
ENSMUSG00000053317	Sec61b	2.295016814	5.841990686	110.5798821	7.31E-26	4.70E-24	UP	Ad12_vs_Ad15
ENSMUSG00000036295	Lrrn3	-1.356033001	6.706876808	110.5567635	7.40E-26	4.73E-24	DOWN	Ad12_vs_Ad15
ENSMUSG00000028360	Slc44a5	-2.115565831	5.288843558	110.5507432	7.42E-26	4.73E-24	DOWN	Ad12_vs_Ad15
ENSMUSG00000044647	Csrnp3	-1.6851632	7.937027227	110.5481375	7.43E-26	4.73E-24	DOWN	Ad12_vs_Ad15
ENSMUSG00000048978	Nrsn1	-2.128255016	4.680598032	110.4647223	7.75E-26	4.92E-24	DOWN	Ad12_vs_Ad15
ENSMUSG00000020803	Txndc17	2.548311389	5.943070978	110.4411037	7.84E-26	4.97E-24	UP	Ad12_vs_Ad15
ENSMUSG00000037361	Sf3b6	2.471153329	7.088098996	110.4196861	7.93E-26	5.01E-24	UP	Ad12_vs_Ad15
ENSMUSG00000045994	B3gat1	-2.15612852	7.994228518	110.3666535	8.14E-26	5.13E-24	DOWN	Ad12_vs_Ad15
ENSMUSG00000029911	Ssbp1	2.023349226	6.262546736	110.3424759	8.24E-26	5.17E-24	UP	Ad12_vs_Ad15
ENSMUSG00000025508	Rplp2	2.586705587	8.9636006	110.3423661	8.24E-26	5.17E-24	UP	Ad12_vs_Ad15
ENSMUSG00000038722	Bud31	2.108140411	6.133089082	110.2978521	8.43E-26	5.27E-24	UP	Ad12_vs_Ad15
ENSMUSG00000058546	Rpl23a	2.832608397	8.362566232	110.2847621	8.49E-26	5.29E-24	UP	Ad12_vs_Ad15
ENSMUSG00000032679	Cd59a	3.553581087	4.529283175	110.2502921	8.64E-26	5.37E-24	UP	Ad12_vs_Ad15
ENSMUSG00000021703	Serinc5	-1.667695563	5.654046854	110.1656901	9.01E-26	5.57E-24	DOWN	Ad12_vs_Ad15
ENSMUSG00000025362	Rps26	2.754328402	9.958168927	110.1656196	9.01E-26	5.57E-24	UP	Ad12_vs_Ad15
ENSMUSG00000024646	Cyb5a	2.238836171	6.350802037	110.1309331	9.17E-26	5.66E-24	UP	Ad12_vs_Ad15
ENSMUSG00000057863	Rpl36	2.702669541	8.68376987	109.8819184	1.04E-25	6.40E-24	UP	Ad12_vs_Ad15
ENSMUSG00000078427	Sarnp	2.278559155	6.641145689	109.7541516	1.11E-25	6.80E-24	UP	Ad12_vs_Ad15
ENSMUSG00000041841	Rpl37	3.210482694	8.873568167	109.6807254	1.15E-25	7.04E-24	UP	Ad12_vs_Ad15
ENSMUSG00000021301	Hecw1	-1.750190192	7.049689403	109.4209266	1.31E-25	8.01E-24	DOWN	Ad12_vs_Ad15
ENSMUSG00000021764	Ndufs4	2.526183484	6.946892074	109.4068229	1.32E-25	8.04E-24	UP	Ad12_vs_Ad15
ENSMUSG00000023011	Faim2	-3.728313131	4.229616645	109.3556983	1.36E-25	8.23E-24	DOWN	Ad12_vs_Ad15
ENSMUSG00000030854	Ptpn5	-2.123249792	7.231826576	109.3464179	1.36E-25	8.25E-24	DOWN	Ad12_vs_Ad15
ENSMUSG00000008333	Snrpb2	2.456138834	6.874819268	109.0456554	1.59E-25	9.58E-24	UP	Ad12_vs_Ad15
ENSMUSG00000054027	Nt5dc3	-2.888158158	5.503595363	108.8907562	1.71E-25	1.03E-23	DOWN	Ad12_vs_Ad15
ENSMUSG00000050965	Prkca	-2.099511139	5.432922159	108.8236966	1.77E-25	1.07E-23	DOWN	Ad12_vs_Ad15
ENSMUSG00000075229	Ccdc58	2.43992353	4.790514582	108.7322881	1.86E-25	1.11E-23	UP	Ad12_vs_Ad15
ENSMUSG00000000416	Cttnbp2	-2.045813162	7.117395357	108.565021	2.02E-25	1.21E-23	DOWN	Ad12_vs_Ad15
ENSMUSG00000058756	Thra	-2.27358272	8.420527059	108.4425168	2.15E-25	1.28E-23	DOWN	Ad12_vs_Ad15
ENSMUSG00000020435	Osbp2	-2.50396353	4.394214666	108.345877	2.26E-25	1.34E-23	DOWN	Ad12_vs_Ad15
ENSMUSG00000049122	Frmd3	-2.204368841	4.914375799	108.26719	2.35E-25	1.39E-23	DOWN	Ad12_vs_Ad15
ENSMUSG00000030237	Slco1a4	-7.758599285	1.816915516	108.2425513	2.38E-25	1.41E-23	DOWN	Ad12_vs_Ad15
ENSMUSG00000071415	Rpl23	2.702163942	9.497337741	108.197339	2.43E-25	1.44E-23	UP	Ad12_vs_Ad15
ENSMUSG00000073155	1810058I24Rik	1.917597037	5.346339359	108.0487151	2.62E-25	1.54E-23	UP	Ad12_vs_Ad15
ENSMUSG00000040420	Cdh18	-3.055636673	2.967364211	108.0392654	2.64E-25	1.55E-23	DOWN	Ad12_vs_Ad15
ENSMUSG00000039672	Kcne2	-4.36039087	3.300906311	108.0181373	2.66E-25	1.56E-23	DOWN	Ad12_vs_Ad15
ENSMUSG00000095597	Rps7-ps3	2.907861286	6.361288442	108.002871	2.68E-25	1.57E-23	UP	Ad12_vs_Ad15
ENSMUSG00000020307	Cdc34	1.647343276	5.738067398	107.7125914	3.11E-25	1.81E-23	UP	Ad12_vs_Ad15
ENSMUSG00000022935	Grik1	-2.289089372	4.948044396	107.6096628	3.27E-25	1.90E-23	DOWN	Ad12_vs_Ad15
ENSMUSG00000040822	1700123O20Rik	1.992642561	5.13444293	107.5898953	3.31E-25	1.92E-23	UP	Ad12_vs_Ad15
ENSMUSG00000021996	Esd	1.714626768	6.749538374	107.3900466	3.66E-25	2.11E-23	UP	Ad12_vs_Ad15
ENSMUSG00000026344	Lypd1	-2.777802283	4.180320217	107.3860594	3.66E-25	2.11E-23	DOWN	Ad12_vs_Ad15
ENSMUSG00000063694	Cycs	2.360688765	6.76071784	107.2517715	3.92E-25	2.26E-23	UP	Ad12_vs_Ad15
ENSMUSG00000025468	Caly	-2.762439837	4.958588435	107.2357544	3.95E-25	2.27E-23	DOWN	Ad12_vs_Ad15
ENSMUSG00000045180	Shroom2	-1.761828243	6.496602035	107.2308839	3.96E-25	2.27E-23	DOWN	Ad12_vs_Ad15
ENSMUSG00000007892	Rplp1	2.980811099	10.3480823	107.2138359	4.00E-25	2.28E-23	UP	Ad12_vs_Ad15
ENSMUSG00000067578	Cbln4	-2.989871812	3.840195708	107.2029978	4.02E-25	2.29E-23	DOWN	Ad12_vs_Ad15
ENSMUSG00000039601	Rcan2	-2.138978911	6.073147527	107.1014252	4.23E-25	2.40E-23	DOWN	Ad12_vs_Ad15
ENSMUSG00000092083	Kcnb2	-1.846878879	4.904932943	106.8016859	4.92E-25	2.79E-23	DOWN	Ad12_vs_Ad15
ENSMUSG00000005732	Ranbp1	1.88022205	6.329642544	106.7288676	5.10E-25	2.89E-23	UP	Ad12_vs_Ad15
ENSMUSG00000071014	Ndufb6	2.380549154	5.501022628	106.603031	5.44E-25	3.07E-23	UP	Ad12_vs_Ad15
ENSMUSG00000050912	Tmem123	1.741612151	5.719696806	106.5623249	5.55E-25	3.13E-23	UP	Ad12_vs_Ad15
ENSMUSG00000028528	Dnajc6	-2.457051982	6.244458423	106.5359467	5.63E-25	3.16E-23	DOWN	Ad12_vs_Ad15
ENSMUSG00000076437	Selenoh	1.975380031	6.423108416	106.5220395	5.67E-25	3.17E-23	UP	Ad12_vs_Ad15
ENSMUSG00000005045	Chd5	-3.681124749	7.35866949	106.4272694	5.94E-25	3.32E-23	DOWN	Ad12_vs_Ad15
ENSMUSG00000033910	Gucy1a1	-2.557352779	5.610990577	106.2630631	6.46E-25	3.60E-23	DOWN	Ad12_vs_Ad15
ENSMUSG00000029866	Kel	5.673192398	3.010800077	106.2127191	6.62E-25	3.68E-23	UP	Ad12_vs_Ad15
ENSMUSG00000023216	Epb42	4.838817234	2.05950948	105.9864849	7.42E-25	4.12E-23	UP	Ad12_vs_Ad15
ENSMUSG00000086429	Gt(ROSA)26Sor	2.714068067	4.804236197	105.8540305	7.94E-25	4.39E-23	UP	Ad12_vs_Ad15
ENSMUSG00000006715	Gmnn	2.341902351	4.581714192	105.6966539	8.59E-25	4.75E-23	UP	Ad12_vs_Ad15
ENSMUSG00000043866	Taf10	1.70823512	6.063006932	105.6769669	8.68E-25	4.78E-23	UP	Ad12_vs_Ad15
ENSMUSG00000002679	Med6	2.122230416	5.067517497	105.6038262	9.01E-25	4.95E-23	UP	Ad12_vs_Ad15
ENSMUSG00000041268	Dmxl2	-1.701739399	7.75368983	105.3918508	1.00E-24	5.50E-23	DOWN	Ad12_vs_Ad15
ENSMUSG00000070394	Tmem256	3.003685734	5.892637927	105.1833871	1.11E-24	6.09E-23	UP	Ad12_vs_Ad15
ENSMUSG00000036800	Fam135b	-2.591962266	4.556225925	105.1449619	1.14E-24	6.20E-23	DOWN	Ad12_vs_Ad15
ENSMUSG00000055026	Gabrg3	-3.121399889	3.52658329	104.8526694	1.32E-24	7.16E-23	DOWN	Ad12_vs_Ad15
ENSMUSG00000085700	Hbb-bh0	5.914001509	1.620776095	104.8506333	1.32E-24	7.16E-23	UP	Ad12_vs_Ad15
ENSMUSG00000029712	Actl6b	-1.779173873	6.717124328	104.8055491	1.35E-24	7.30E-23	DOWN	Ad12_vs_Ad15
ENSMUSG00000042182	Bend6	-2.749107235	5.999998486	104.4289512	1.63E-24	8.81E-23	DOWN	Ad12_vs_Ad15
ENSMUSG00000018411	Mapt	-2.919360538	9.567992506	104.315708	1.73E-24	9.31E-23	DOWN	Ad12_vs_Ad15
ENSMUSG00000030613	Ccdc90b	2.037623729	5.572375337	104.2914485	1.75E-24	9.40E-23	UP	Ad12_vs_Ad15
ENSMUSG00000024534	Sncaip	-1.564599864	5.622088167	104.0527267	1.97E-24	1.06E-22	DOWN	Ad12_vs_Ad15
ENSMUSG00000024083	Pja2	-1.411378523	8.112133958	104.0459896	1.98E-24	1.06E-22	DOWN	Ad12_vs_Ad15
ENSMUSG00000031772	Cntnap4	-2.670308141	4.317580285	103.918693	2.11E-24	1.13E-22	DOWN	Ad12_vs_Ad15
ENSMUSG00000060288	Ppih	2.246740869	5.048783445	103.9132047	2.11E-24	1.13E-22	UP	Ad12_vs_Ad15
ENSMUSG00000036699	Zcchc12	-1.969393064	7.090645659	103.9082495	2.12E-24	1.13E-22	DOWN	Ad12_vs_Ad15
ENSMUSG00000034248	Slc25a37	2.479481921	5.367174122	103.9039338	2.12E-24	1.13E-22	UP	Ad12_vs_Ad15
ENSMUSG00000046240	Hepacam	-7.054390202	3.225994021	103.8751329	2.15E-24	1.14E-22	DOWN	Ad12_vs_Ad15
ENSMUSG00000034973	Dop1a	-1.600268879	6.775917463	103.8711289	2.16E-24	1.14E-22	DOWN	Ad12_vs_Ad15
ENSMUSG00000008658	Rbfox1	-2.5303978	6.38567218	103.8683766	2.16E-24	1.14E-22	DOWN	Ad12_vs_Ad15
ENSMUSG00000001158	Snrnp27	2.116816374	5.834340721	103.8652505	2.17E-24	1.14E-22	UP	Ad12_vs_Ad15
ENSMUSG00000041468	Gpr12	-3.945911644	3.079629656	103.7870199	2.25E-24	1.18E-22	DOWN	Ad12_vs_Ad15
ENSMUSG00000029420	Rimbp2	-2.17892926	5.677436505	103.7377583	2.31E-24	1.21E-22	DOWN	Ad12_vs_Ad15
ENSMUSG00000067288	Rps28	3.068730479	7.75100224	103.5497376	2.54E-24	1.33E-22	UP	Ad12_vs_Ad15
ENSMUSG00000046364	Rpl27a	2.700638286	9.056162953	103.5030571	2.60E-24	1.36E-22	UP	Ad12_vs_Ad15
ENSMUSG00000039485	Tspyl4	-2.023203035	7.03268778	103.4448989	2.68E-24	1.39E-22	DOWN	Ad12_vs_Ad15
ENSMUSG00000000581	C1d	2.410239337	7.126428427	103.3333314	2.83E-24	1.47E-22	UP	Ad12_vs_Ad15
ENSMUSG00000053819	Camk2d	-1.728378687	6.44761127	103.3264599	2.84E-24	1.47E-22	DOWN	Ad12_vs_Ad15
ENSMUSG00000098234	Snhg6	2.265502324	5.273821116	103.2399056	2.97E-24	1.53E-22	UP	Ad12_vs_Ad15
ENSMUSG00000019362	D8Ertd738e	1.701623085	6.100880403	103.2158741	3.01E-24	1.55E-22	UP	Ad12_vs_Ad15
ENSMUSG00000078572	Ndufaf8	2.688116295	4.093668581	103.058009	3.25E-24	1.67E-22	UP	Ad12_vs_Ad15
ENSMUSG00000064329	Scn1a	-1.904055922	5.742818736	103.0454616	3.28E-24	1.68E-22	DOWN	Ad12_vs_Ad15
ENSMUSG00000040570	Rundc3b	-1.589399515	5.946830873	102.9848223	3.38E-24	1.73E-22	DOWN	Ad12_vs_Ad15
ENSMUSG00000061477	Rps7	2.882695899	10.03198609	102.8888769	3.54E-24	1.81E-22	UP	Ad12_vs_Ad15
ENSMUSG00000025525	Apool	2.494614451	4.392916863	102.8461722	3.62E-24	1.84E-22	UP	Ad12_vs_Ad15
ENSMUSG00000049775	Tmsb4x	2.936982533	11.35397006	102.8416062	3.63E-24	1.84E-22	UP	Ad12_vs_Ad15
ENSMUSG00000096054	Syne1	-1.945039035	6.69093841	102.8403903	3.63E-24	1.84E-22	DOWN	Ad12_vs_Ad15
ENSMUSG00000047215	Rpl9	2.44868356	9.622835316	102.7504271	3.80E-24	1.93E-22	UP	Ad12_vs_Ad15
ENSMUSG00000041453	Rpl21	2.492487948	9.207999267	102.7094119	3.88E-24	1.96E-22	UP	Ad12_vs_Ad15
ENSMUSG00000044024	Rell2	-2.25365913	4.402952698	102.6074799	4.09E-24	2.06E-22	DOWN	Ad12_vs_Ad15
ENSMUSG00000020022	Ndufa12	2.149117176	6.194855202	102.3351969	4.69E-24	2.36E-22	UP	Ad12_vs_Ad15
ENSMUSG00000039163	Cmc1	2.178439604	4.437543552	102.2195537	4.97E-24	2.50E-22	UP	Ad12_vs_Ad15
ENSMUSG00000035246	Pcyt1b	-1.45691015	6.213762927	102.0935466	5.30E-24	2.65E-22	DOWN	Ad12_vs_Ad15
ENSMUSG00000044155	Lsm8	2.225627779	6.192576251	102.0098019	5.52E-24	2.76E-22	UP	Ad12_vs_Ad15
ENSMUSG00000051579	Tceal8	2.289602695	6.902282641	101.9829599	5.60E-24	2.79E-22	UP	Ad12_vs_Ad15
ENSMUSG00000040824	Snrpd2	2.270465721	7.057425414	101.9737139	5.63E-24	2.80E-22	UP	Ad12_vs_Ad15
ENSMUSG00000059291	Rpl11	2.608878528	9.602770625	101.9434015	5.71E-24	2.83E-22	UP	Ad12_vs_Ad15
ENSMUSG00000023868	Pde10a	-1.837788212	6.444725734	101.9422055	5.72E-24	2.83E-22	DOWN	Ad12_vs_Ad15
ENSMUSG00000025289	Prdx4	1.999385659	5.59298989	101.940601	5.72E-24	2.83E-22	UP	Ad12_vs_Ad15
ENSMUSG00000024798	Htr7	-4.373148698	2.740461393	101.8838954	5.89E-24	2.91E-22	DOWN	Ad12_vs_Ad15
ENSMUSG00000042712	Tceal9	2.128309136	7.832653658	101.817583	6.09E-24	3.00E-22	UP	Ad12_vs_Ad15
ENSMUSG00000036304	Zdhhc23	-2.981810418	4.048630362	101.8018104	6.14E-24	3.02E-22	DOWN	Ad12_vs_Ad15
ENSMUSG00000027692	Tnik	-1.927655372	7.385249514	101.7781411	6.21E-24	3.05E-22	DOWN	Ad12_vs_Ad15
ENSMUSG00000062328	Rpl17	2.83025505	9.842771038	101.5094623	7.11E-24	3.48E-22	UP	Ad12_vs_Ad15
ENSMUSG00000040631	Dok4	-1.501239146	5.694665659	101.4611897	7.29E-24	3.56E-22	DOWN	Ad12_vs_Ad15
ENSMUSG00000038274	Fau	2.585255447	9.000405325	101.4058774	7.49E-24	3.65E-22	UP	Ad12_vs_Ad15
ENSMUSG00000017188	Coa3	1.867859136	6.146629381	101.4001228	7.52E-24	3.66E-22	UP	Ad12_vs_Ad15
ENSMUSG00000020163	Uqcr11	2.505494393	6.284534593	101.3636367	7.66E-24	3.72E-22	UP	Ad12_vs_Ad15
ENSMUSG00000059187	Tafa1	-4.52608828	3.562352767	101.2420469	8.14E-24	3.94E-22	DOWN	Ad12_vs_Ad15
ENSMUSG00000020297	Nsg2	-2.193404687	9.287774648	101.1914149	8.35E-24	4.04E-22	DOWN	Ad12_vs_Ad15
ENSMUSG00000026021	Sumo1	2.436122646	7.374884035	101.1473951	8.54E-24	4.12E-22	UP	Ad12_vs_Ad15
ENSMUSG00000113902	Ndufb1	3.309678599	5.399887067	100.9221501	9.57E-24	4.61E-22	UP	Ad12_vs_Ad15
ENSMUSG00000031840	Rab3a	-2.227136516	6.789227438	100.7607141	1.04E-23	4.99E-22	DOWN	Ad12_vs_Ad15
ENSMUSG00000032452	Clstn2	-2.550095018	5.382802232	100.5266042	1.17E-23	5.60E-22	DOWN	Ad12_vs_Ad15
ENSMUSG00000009894	Snap47	-1.802189058	7.039296789	100.5017698	1.18E-23	5.66E-22	DOWN	Ad12_vs_Ad15
ENSMUSG00000023089	Ndufa5	2.432991084	6.3959649	100.4963773	1.19E-23	5.67E-22	UP	Ad12_vs_Ad15
ENSMUSG00000022523	Fgf12	-1.824147207	4.974049682	100.4299074	1.23E-23	5.85E-22	DOWN	Ad12_vs_Ad15
ENSMUSG00000058254	Tspan7	-1.650397173	6.812352016	100.2938419	1.31E-23	6.25E-22	DOWN	Ad12_vs_Ad15
ENSMUSG00000027035	Cers6	-1.552746702	6.661497194	100.2450254	1.35E-23	6.39E-22	DOWN	Ad12_vs_Ad15
ENSMUSG00000021699	Pde4d	-1.434223562	5.469478806	100.2117119	1.37E-23	6.49E-22	DOWN	Ad12_vs_Ad15
ENSMUSG00000086240	Gm7846	4.430929532	1.713526135	100.1952907	1.38E-23	6.53E-22	UP	Ad12_vs_Ad15
ENSMUSG00000075318	Scn2a	-1.635250157	6.882298815	100.0475681	1.49E-23	7.02E-22	DOWN	Ad12_vs_Ad15
ENSMUSG00000035864	Syt1	-2.112121804	6.978414835	99.93937911	1.57E-23	7.40E-22	DOWN	Ad12_vs_Ad15
ENSMUSG00000032397	Tipin	2.496008631	5.950274994	99.90599701	1.60E-23	7.51E-22	UP	Ad12_vs_Ad15
ENSMUSG00000038831	Ralgps1	-1.952439334	7.236333935	99.89545824	1.61E-23	7.53E-22	DOWN	Ad12_vs_Ad15
ENSMUSG00000004187	Kifc2	-2.195771611	6.074014663	99.81555058	1.67E-23	7.83E-22	DOWN	Ad12_vs_Ad15
ENSMUSG00000054459	Vsnl1	-3.686196429	5.637895101	99.69531245	1.78E-23	8.30E-22	DOWN	Ad12_vs_Ad15
ENSMUSG00000044468	Tent5c	3.234787381	3.703829307	99.66508513	1.80E-23	8.41E-22	UP	Ad12_vs_Ad15
ENSMUSG00000039347	Atp6v0e2	-1.437887529	6.86104055	99.6266594	1.84E-23	8.56E-22	DOWN	Ad12_vs_Ad15
ENSMUSG00000051671	Coa6	2.723128402	4.111840161	99.54999078	1.91E-23	8.88E-22	UP	Ad12_vs_Ad15
ENSMUSG00000047155	Cyp4x1	-2.473689569	3.62369042	99.08020823	2.42E-23	1.12E-21	DOWN	Ad12_vs_Ad15
ENSMUSG00000044894	Uqcrq	2.308294811	6.8663092	99.04571563	2.47E-23	1.14E-21	UP	Ad12_vs_Ad15
ENSMUSG00000060314	Zfp941	-1.76637698	4.521784298	98.89110333	2.67E-23	1.23E-21	DOWN	Ad12_vs_Ad15
ENSMUSG00000001289	Pfdn5	2.243155436	7.611635111	98.8080815	2.78E-23	1.28E-21	UP	Ad12_vs_Ad15
ENSMUSG00000069911	Insyn2b	-2.239471675	3.896517754	98.66472182	2.99E-23	1.37E-21	DOWN	Ad12_vs_Ad15
ENSMUSG00000052613	Pcdh15	-2.347391644	5.062493162	98.65692794	3.00E-23	1.38E-21	DOWN	Ad12_vs_Ad15
ENSMUSG00000045435	Tmem60	2.245598075	4.366332914	98.54753582	3.17E-23	1.45E-21	UP	Ad12_vs_Ad15
ENSMUSG00000071715	Ncf4	6.764251137	2.772908764	98.54109438	3.18E-23	1.45E-21	UP	Ad12_vs_Ad15
ENSMUSG00000025777	Gdap1	-1.586078505	7.511819409	98.44423601	3.34E-23	1.52E-21	DOWN	Ad12_vs_Ad15
ENSMUSG00000037259	Dzank1	-1.567633305	5.550720715	98.43365251	3.36E-23	1.53E-21	DOWN	Ad12_vs_Ad15
ENSMUSG00000046709	Mapk10	-1.607983675	7.193801083	98.39457205	3.43E-23	1.56E-21	DOWN	Ad12_vs_Ad15
ENSMUSG00000034171	Faah	-2.22943975	4.263339582	98.2208931	3.74E-23	1.70E-21	DOWN	Ad12_vs_Ad15
ENSMUSG00000058589	Anks1b	-1.771383123	6.317549047	98.21406917	3.76E-23	1.70E-21	DOWN	Ad12_vs_Ad15
ENSMUSG00000021852	Slc35f4	-3.220636912	2.79410254	98.18759754	3.81E-23	1.72E-21	DOWN	Ad12_vs_Ad15
ENSMUSG00000021714	Cenpk	2.979521546	4.409222576	98.07431992	4.03E-23	1.82E-21	UP	Ad12_vs_Ad15
ENSMUSG00000050627	Gpd1l	-1.633115305	5.4891545	98.03411058	4.11E-23	1.85E-21	DOWN	Ad12_vs_Ad15
ENSMUSG00000053580	Tanc2	-1.718237965	7.391462995	98.01809583	4.15E-23	1.86E-21	DOWN	Ad12_vs_Ad15
ENSMUSG00000017631	Abr	-1.787360203	8.052012763	97.7880955	4.66E-23	2.09E-21	DOWN	Ad12_vs_Ad15
ENSMUSG00000051839	Gypa	5.400223275	3.815462002	97.65117288	4.99E-23	2.23E-21	UP	Ad12_vs_Ad15
ENSMUSG00000023919	Cenpq	2.531486337	4.720039991	97.63357135	5.03E-23	2.25E-21	UP	Ad12_vs_Ad15
ENSMUSG00000010406	Mrpl52	2.087518874	6.284856529	97.5821326	5.17E-23	2.30E-21	UP	Ad12_vs_Ad15
ENSMUSG00000030307	Slc6a11	-4.257949397	4.764919563	97.51797144	5.34E-23	2.37E-21	DOWN	Ad12_vs_Ad15
ENSMUSG00000060639	H4c9	3.160085865	4.081284462	97.51365841	5.35E-23	2.37E-21	UP	Ad12_vs_Ad15
ENSMUSG00000023791	Pigx	1.5152641	5.572622812	97.43503437	5.57E-23	2.47E-21	UP	Ad12_vs_Ad15
ENSMUSG00000038665	Dgki	-1.934185791	4.776575105	97.38704843	5.70E-23	2.52E-21	DOWN	Ad12_vs_Ad15
ENSMUSG00000022899	Slc15a2	-4.073963818	4.5844291	97.38493779	5.71E-23	2.52E-21	DOWN	Ad12_vs_Ad15
ENSMUSG00000044709	Gemin7	1.746989129	5.0838482	97.37154456	5.75E-23	2.53E-21	UP	Ad12_vs_Ad15
ENSMUSG00000034566	Atp5h	1.910763252	7.533982309	97.31603127	5.91E-23	2.60E-21	UP	Ad12_vs_Ad15
ENSMUSG00000032238	Rora	-1.920428738	5.377348518	97.30401823	5.95E-23	2.61E-21	DOWN	Ad12_vs_Ad15
ENSMUSG00000026458	Ppfia4	-1.928605449	5.910988451	97.24213806	6.13E-23	2.69E-21	DOWN	Ad12_vs_Ad15
ENSMUSG00000049916	2610318N02Rik	1.769862097	4.270049296	97.04645337	6.77E-23	2.96E-21	UP	Ad12_vs_Ad15
ENSMUSG00000100600	A230077H06Rik	-2.803338015	3.038035638	96.83521428	7.53E-23	3.29E-21	DOWN	Ad12_vs_Ad15
ENSMUSG00000015672	Mrpl32	2.061207663	5.628070042	96.79009742	7.71E-23	3.36E-21	UP	Ad12_vs_Ad15
ENSMUSG00000042826	Fgf11	-2.158199427	4.750295901	96.73488501	7.93E-23	3.45E-21	DOWN	Ad12_vs_Ad15
ENSMUSG00000038900	Rpl12	2.736756115	9.523576461	96.69183242	8.10E-23	3.51E-21	UP	Ad12_vs_Ad15
ENSMUSG00000052551	Adarb2	-1.778584807	5.72837967	96.69130234	8.10E-23	3.51E-21	DOWN	Ad12_vs_Ad15
ENSMUSG00000028246	Faxc	-1.722546154	6.895769967	96.501422	8.92E-23	3.86E-21	DOWN	Ad12_vs_Ad15
ENSMUSG00000024897	Apba1	-2.503467662	6.531611784	96.45767405	9.12E-23	3.94E-21	DOWN	Ad12_vs_Ad15
ENSMUSG00000060424	Pantr1	2.510515741	6.636029333	96.44866561	9.16E-23	3.95E-21	UP	Ad12_vs_Ad15
ENSMUSG00000020485	Supt4a	1.95003579	5.663238783	96.43337377	9.23E-23	3.97E-21	UP	Ad12_vs_Ad15
ENSMUSG00000021557	Agtpbp1	-1.412533476	7.199846464	96.37548715	9.50E-23	4.08E-21	DOWN	Ad12_vs_Ad15
ENSMUSG00000023800	Tiam2	-3.412638844	6.290984922	96.34458614	9.65E-23	4.14E-21	DOWN	Ad12_vs_Ad15
ENSMUSG00000031683	Lsm6	1.702161711	6.213660633	96.29456867	9.90E-23	4.23E-21	UP	Ad12_vs_Ad15
ENSMUSG00000021062	Rab15	-1.510494335	5.683288569	96.24906167	1.01E-22	4.32E-21	DOWN	Ad12_vs_Ad15
ENSMUSG00000063457	Rps15	2.57218137	9.607125473	96.12762516	1.08E-22	4.59E-21	UP	Ad12_vs_Ad15
ENSMUSG00000018395	Kif3a	-1.210446915	7.398830796	95.9714625	1.17E-22	4.96E-21	DOWN	Ad12_vs_Ad15
ENSMUSG00000015214	Mtmr1	-1.198781428	5.776427734	95.96185667	1.17E-22	4.97E-21	DOWN	Ad12_vs_Ad15
ENSMUSG00000002274	Metrn	1.700071661	5.702439049	95.84364175	1.24E-22	5.27E-21	UP	Ad12_vs_Ad15
ENSMUSG00000039809	Gabbr2	-3.211887601	5.036499152	95.81426892	1.26E-22	5.34E-21	DOWN	Ad12_vs_Ad15
ENSMUSG00000014686	Ceacam16	-5.018490978	1.54541788	95.80134324	1.27E-22	5.36E-21	DOWN	Ad12_vs_Ad15
ENSMUSG00000075486	Commd6	1.964312584	5.490408702	95.78234553	1.28E-22	5.40E-21	UP	Ad12_vs_Ad15
ENSMUSG00000033392	Clasp2	-1.622632661	8.771793884	95.5962519	1.41E-22	5.93E-21	DOWN	Ad12_vs_Ad15
ENSMUSG00000022940	Pigp	2.064085754	5.633730289	95.57824145	1.42E-22	5.97E-21	UP	Ad12_vs_Ad15
ENSMUSG00000046160	Olig1	-3.496014359	4.466730679	95.57510609	1.42E-22	5.97E-21	DOWN	Ad12_vs_Ad15
ENSMUSG00000041923	Nol4	-2.012750267	6.516122506	95.56641037	1.43E-22	5.98E-21	DOWN	Ad12_vs_Ad15
ENSMUSG00000066637	Ttc32	2.678112524	3.156018238	95.46932879	1.50E-22	6.27E-21	UP	Ad12_vs_Ad15
ENSMUSG00000029918	Mrps33	2.486964645	5.06037517	95.43407944	1.53E-22	6.37E-21	UP	Ad12_vs_Ad15
ENSMUSG00000063646	Jakmip1	-3.060670138	2.890972327	95.39057145	1.56E-22	6.50E-21	DOWN	Ad12_vs_Ad15
ENSMUSG00000022205	Sub1	2.272236924	8.552675363	95.37875391	1.57E-22	6.53E-21	UP	Ad12_vs_Ad15
ENSMUSG00000033020	Polr2f	1.844890701	5.673138419	95.13082018	1.78E-22	7.39E-21	UP	Ad12_vs_Ad15
ENSMUSG00000032036	Kirrel3	-2.176739611	5.409837796	95.0971264	1.81E-22	7.50E-21	DOWN	Ad12_vs_Ad15
ENSMUSG00000067242	Lgi1	-2.138924414	3.941141767	95.04197504	1.86E-22	7.70E-21	DOWN	Ad12_vs_Ad15
ENSMUSG00000041380	Htr2c	-3.771566558	3.687437932	94.98994281	1.91E-22	7.89E-21	DOWN	Ad12_vs_Ad15
ENSMUSG00000074923	Pak6	-2.853280398	5.560354809	94.80638836	2.10E-22	8.65E-21	DOWN	Ad12_vs_Ad15
ENSMUSG00000052962	Mrpl35	1.90925336	5.201257026	94.65489428	2.27E-22	9.32E-21	UP	Ad12_vs_Ad15
ENSMUSG00000069072	Slc7a14	-2.352237167	4.342276506	94.62253375	2.30E-22	9.45E-21	DOWN	Ad12_vs_Ad15
ENSMUSG00000021917	Spcs1	1.999000799	6.177595871	94.56722261	2.37E-22	9.70E-21	UP	Ad12_vs_Ad15
ENSMUSG00000055078	Gabra5	-2.535746817	4.892320081	94.53148108	2.41E-22	9.86E-21	DOWN	Ad12_vs_Ad15
ENSMUSG00000084786	Ubl5	2.24075926	6.666923832	94.52733717	2.42E-22	9.87E-21	UP	Ad12_vs_Ad15
ENSMUSG00000043531	Sorcs1	-1.52949987	4.937501888	94.44808922	2.52E-22	1.03E-20	DOWN	Ad12_vs_Ad15
ENSMUSG00000030592	Ryr1	-1.854382726	5.569979151	94.31790618	2.69E-22	1.09E-20	DOWN	Ad12_vs_Ad15
ENSMUSG00000013822	Elof1	1.758829958	6.015808712	94.31409975	2.69E-22	1.09E-20	UP	Ad12_vs_Ad15
ENSMUSG00000042737	Dpm3	2.72717513	4.257938873	94.30498332	2.70E-22	1.10E-20	UP	Ad12_vs_Ad15
ENSMUSG00000034796	Cpne7	-2.885507314	3.440175826	94.25088443	2.78E-22	1.12E-20	DOWN	Ad12_vs_Ad15
ENSMUSG00000057322	Rpl38	3.112946512	8.092739544	94.07947885	3.03E-22	1.22E-20	UP	Ad12_vs_Ad15
ENSMUSG00000027634	Ndrg3	-1.348866625	6.405443163	94.00930834	3.14E-22	1.27E-20	DOWN	Ad12_vs_Ad15
ENSMUSG00000058441	Panx2	-2.502579399	4.400977328	93.79330817	3.50E-22	1.41E-20	DOWN	Ad12_vs_Ad15
ENSMUSG00000027220	Syt13	-2.256590221	6.148677811	93.79329737	3.50E-22	1.41E-20	DOWN	Ad12_vs_Ad15
ENSMUSG00000051234	Rnf7	1.96856428	6.963575621	93.59308655	3.88E-22	1.55E-20	UP	Ad12_vs_Ad15
ENSMUSG00000030647	Ndufc2	2.166164577	6.683512131	93.58553196	3.89E-22	1.56E-20	UP	Ad12_vs_Ad15
ENSMUSG00000040896	Kcnd3	-1.802792229	6.09751804	93.46828485	4.13E-22	1.65E-20	DOWN	Ad12_vs_Ad15
ENSMUSG00000047842	Diras2	-2.566550744	4.632349405	93.32277788	4.44E-22	1.77E-20	DOWN	Ad12_vs_Ad15
ENSMUSG00000026959	Grin1	-2.810668011	5.028890676	93.31055903	4.47E-22	1.78E-20	DOWN	Ad12_vs_Ad15
ENSMUSG00000053164	Gpr21	-1.993862844	4.898834994	93.26034729	4.58E-22	1.82E-20	DOWN	Ad12_vs_Ad15
ENSMUSG00000004885	Crabp2	2.740626082	5.060030376	93.23531229	4.64E-22	1.84E-20	UP	Ad12_vs_Ad15
ENSMUSG00000019841	Rev3l	-1.47751372	8.29238957	93.2304009	4.65E-22	1.85E-20	DOWN	Ad12_vs_Ad15
ENSMUSG00000112639	A730063M14Rik	2.948495514	2.850075165	93.17893175	4.78E-22	1.89E-20	UP	Ad12_vs_Ad15
ENSMUSG00000030306	Tmtc1	-1.708772085	5.16333771	93.12889348	4.90E-22	1.94E-20	DOWN	Ad12_vs_Ad15
ENSMUSG00000045967	Gpr158	-2.937583268	3.151062729	92.82360141	5.72E-22	2.25E-20	DOWN	Ad12_vs_Ad15
ENSMUSG00000027078	Ube2l6	2.98120088	4.061961059	92.79934903	5.79E-22	2.28E-20	UP	Ad12_vs_Ad15
ENSMUSG00000021536	Adcy2	-2.727453191	3.916856026	92.77989182	5.84E-22	2.30E-20	DOWN	Ad12_vs_Ad15
ENSMUSG00000035242	Oaz1	1.380069424	7.801127178	92.77286294	5.87E-22	2.30E-20	UP	Ad12_vs_Ad15
ENSMUSG00000018507	Trpv2	-2.128133404	3.709260108	92.6861916	6.13E-22	2.40E-20	DOWN	Ad12_vs_Ad15
ENSMUSG00000027115	Kif18a	2.013875295	4.962237148	92.63744071	6.28E-22	2.46E-20	UP	Ad12_vs_Ad15
ENSMUSG00000059070	Rpl18	2.272597269	9.076274954	92.61914496	6.34E-22	2.47E-20	UP	Ad12_vs_Ad15
ENSMUSG00000004961	Syt5	-1.812688983	5.920026452	92.58800761	6.44E-22	2.51E-20	DOWN	Ad12_vs_Ad15
ENSMUSG00000091537	Tma7	2.66420132	7.091487349	92.55458375	6.55E-22	2.55E-20	UP	Ad12_vs_Ad15
ENSMUSG00000015289	Lage3	1.965740149	4.739177725	92.36895516	7.19E-22	2.79E-20	UP	Ad12_vs_Ad15
ENSMUSG00000026110	Mgat4a	-1.328275016	5.130080626	92.3649413	7.21E-22	2.79E-20	DOWN	Ad12_vs_Ad15
ENSMUSG00000051319	Mtln	2.958362434	4.123130163	92.36448688	7.21E-22	2.79E-20	UP	Ad12_vs_Ad15
ENSMUSG00000036977	Anapc10	2.436770227	5.142384012	92.34299458	7.29E-22	2.82E-20	UP	Ad12_vs_Ad15
ENSMUSG00000007777	0610009B22Rik	2.290832778	4.71405724	92.18917482	7.88E-22	3.04E-20	UP	Ad12_vs_Ad15
ENSMUSG00000062981	Mrpl42	2.439574049	6.105937501	92.09955347	8.24E-22	3.18E-20	UP	Ad12_vs_Ad15
ENSMUSG00000024302	Dtna	-1.576186771	5.755774681	92.04932378	8.45E-22	3.25E-20	DOWN	Ad12_vs_Ad15
ENSMUSG00000024901	Peli3	-1.987788916	3.924608345	92.02451915	8.56E-22	3.29E-20	DOWN	Ad12_vs_Ad15
ENSMUSG00000003657	Calb2	-2.457181002	4.830220853	91.93127494	8.97E-22	3.44E-20	DOWN	Ad12_vs_Ad15
ENSMUSG00000000308	Ckmt1	-2.794294486	3.861883443	91.7931792	9.62E-22	3.68E-20	DOWN	Ad12_vs_Ad15
ENSMUSG00000021313	Ryr2	-2.743243494	5.953444185	91.77241957	9.72E-22	3.72E-20	DOWN	Ad12_vs_Ad15
ENSMUSG00000083716	Gm13436	2.455646708	3.333980429	91.70676335	1.01E-21	3.83E-20	UP	Ad12_vs_Ad15
ENSMUSG00000040265	Dnm3	-1.980972649	6.463682918	91.6576635	1.03E-21	3.92E-20	DOWN	Ad12_vs_Ad15
ENSMUSG00000061080	Lsamp	-1.782680498	6.709683382	91.44564719	1.15E-21	4.36E-20	DOWN	Ad12_vs_Ad15
ENSMUSG00000026490	Cdc42bpa	-1.408267079	7.579644483	91.38661402	1.18E-21	4.49E-20	DOWN	Ad12_vs_Ad15
ENSMUSG00000040767	Snrnp25	1.978702394	4.436743938	91.33343396	1.21E-21	4.60E-20	UP	Ad12_vs_Ad15
ENSMUSG00000027457	Snph	-2.120503191	5.026084405	91.25062846	1.27E-21	4.79E-20	DOWN	Ad12_vs_Ad15
ENSMUSG00000016427	Ndufa1	2.495513061	5.695335801	91.22677076	1.28E-21	4.84E-20	UP	Ad12_vs_Ad15
ENSMUSG00000106918	Mrpl33	2.125007153	4.958981981	91.20449427	1.30E-21	4.89E-20	UP	Ad12_vs_Ad15
ENSMUSG00000027316	Gfra4	-2.461267797	3.729694743	91.13051601	1.35E-21	5.06E-20	DOWN	Ad12_vs_Ad15
ENSMUSG00000091803	Cox16	2.580907734	3.233907901	91.07590259	1.38E-21	5.20E-20	UP	Ad12_vs_Ad15
ENSMUSG00000026824	Kcnj3	-1.985399915	4.140218609	91.06223997	1.39E-21	5.23E-20	DOWN	Ad12_vs_Ad15
ENSMUSG00000042198	Chchd7	1.82156035	5.123489835	91.0419712	1.41E-21	5.27E-20	UP	Ad12_vs_Ad15
ENSMUSG00000027894	Slc6a17	-2.245887392	6.248221341	90.92011164	1.50E-21	5.60E-20	DOWN	Ad12_vs_Ad15
ENSMUSG00000033688	1300017J02Rik	3.992417062	0.738187821	90.82099718	1.57E-21	5.87E-20	UP	Ad12_vs_Ad15
ENSMUSG00000005233	Spc25	2.06193687	5.630638527	90.80723484	1.58E-21	5.91E-20	UP	Ad12_vs_Ad15
ENSMUSG00000045854	Lyrm2	2.050805143	5.104084627	90.7623101	1.62E-21	6.03E-20	UP	Ad12_vs_Ad15
ENSMUSG00000019857	Asf1a	1.984360762	5.11689799	90.70995458	1.66E-21	6.18E-20	UP	Ad12_vs_Ad15
ENSMUSG00000058690	Ccser2	-1.316402854	7.346702499	90.64218814	1.72E-21	6.39E-20	DOWN	Ad12_vs_Ad15
ENSMUSG00000022494	Shisa9	-2.927962203	4.505987196	90.59461642	1.76E-21	6.53E-20	DOWN	Ad12_vs_Ad15
ENSMUSG00000002771	Grin2d	-2.309964786	5.188313053	90.40983141	1.94E-21	7.16E-20	DOWN	Ad12_vs_Ad15
ENSMUSG00000021196	Pfkp	-2.541214592	9.524098878	90.40816631	1.94E-21	7.16E-20	DOWN	Ad12_vs_Ad15
ENSMUSG00000036513	Commd2	1.602397764	5.327495314	90.39303872	1.95E-21	7.20E-20	UP	Ad12_vs_Ad15
ENSMUSG00000028212	Ccne2	2.220436184	4.905752534	90.35221284	1.99E-21	7.34E-20	UP	Ad12_vs_Ad15
ENSMUSG00000047260	Emc6	1.571326204	5.546237123	90.00302003	2.38E-21	8.74E-20	UP	Ad12_vs_Ad15
ENSMUSG00000074476	Spc24	1.869963154	4.619867169	89.8959039	2.51E-21	9.21E-20	UP	Ad12_vs_Ad15
ENSMUSG00000000223	Drp2	-1.501833874	6.538693769	89.87583116	2.54E-21	9.29E-20	DOWN	Ad12_vs_Ad15
ENSMUSG00000022661	Cd200	-1.734338024	6.953095676	89.8102991	2.62E-21	9.59E-20	DOWN	Ad12_vs_Ad15
ENSMUSG00000034958	Atcay	-1.687969071	7.43033444	89.77425734	2.67E-21	9.74E-20	DOWN	Ad12_vs_Ad15
ENSMUSG00000049252	Lrp1b	-2.53191833	4.493952311	89.77236415	2.67E-21	9.74E-20	DOWN	Ad12_vs_Ad15
ENSMUSG00000015476	Prrt1	-2.147946883	5.326285926	89.77102306	2.67E-21	9.74E-20	DOWN	Ad12_vs_Ad15
ENSMUSG00000032047	Acat1	-1.450304107	7.10873297	89.74909853	2.70E-21	9.83E-20	DOWN	Ad12_vs_Ad15
ENSMUSG00000030615	Tmem126a	2.259919223	5.550818882	89.70721421	2.76E-21	1.00E-19	UP	Ad12_vs_Ad15
ENSMUSG00000034949	Zfr2	-1.735655776	5.723280578	89.66716661	2.82E-21	1.02E-19	DOWN	Ad12_vs_Ad15
ENSMUSG00000045174	Amer3	-2.48374288	5.131974337	89.62310449	2.88E-21	1.04E-19	DOWN	Ad12_vs_Ad15
ENSMUSG00000045128	Rpl18a	2.358358793	9.430463751	89.2476565	3.48E-21	1.26E-19	UP	Ad12_vs_Ad15
ENSMUSG00000031409	Tceal6	-2.160324839	3.839211938	89.11622953	3.72E-21	1.34E-19	DOWN	Ad12_vs_Ad15
ENSMUSG00000074818	Pdzd7	-1.93307001	3.769813073	89.09338497	3.77E-21	1.36E-19	DOWN	Ad12_vs_Ad15
ENSMUSG00000027221	Chst1	-2.163553968	5.207310279	89.08776111	3.78E-21	1.36E-19	DOWN	Ad12_vs_Ad15
ENSMUSG00000047496	Rnf152	-2.083608177	6.497751388	89.05723362	3.84E-21	1.38E-19	DOWN	Ad12_vs_Ad15
ENSMUSG00000032470	Mras	-1.556225951	6.005753833	89.01880658	3.91E-21	1.40E-19	DOWN	Ad12_vs_Ad15
ENSMUSG00000029910	Mad2l1	1.828637691	5.855734748	88.97844409	3.99E-21	1.43E-19	UP	Ad12_vs_Ad15
ENSMUSG00000030335	Mrpl51	1.66317825	5.801987546	88.97344461	4.00E-21	1.43E-19	UP	Ad12_vs_Ad15
ENSMUSG00000030744	Rps3	2.405475536	9.96698852	88.92168533	4.11E-21	1.47E-19	UP	Ad12_vs_Ad15
ENSMUSG00000030432	Rpl28	2.227282028	8.838336264	88.91331398	4.12E-21	1.47E-19	UP	Ad12_vs_Ad15
ENSMUSG00000007021	Syngr3	-2.21339664	5.447412722	88.84290238	4.27E-21	1.52E-19	DOWN	Ad12_vs_Ad15
ENSMUSG00000033066	Gas7	-2.454880887	6.157469151	88.78970081	4.39E-21	1.56E-19	DOWN	Ad12_vs_Ad15
ENSMUSG00000020738	Sumo2	1.818409739	6.369431968	88.76331812	4.45E-21	1.58E-19	UP	Ad12_vs_Ad15
ENSMUSG00000040724	Kcna2	-1.898473548	4.917272185	88.7566178	4.47E-21	1.58E-19	DOWN	Ad12_vs_Ad15
ENSMUSG00000041112	Elmo1	-1.248201802	6.149843884	88.74619191	4.49E-21	1.59E-19	DOWN	Ad12_vs_Ad15
ENSMUSG00000080921	Rpl38-ps2	3.397963146	3.249266121	88.71273463	4.57E-21	1.61E-19	UP	Ad12_vs_Ad15
ENSMUSG00000068744	Psrc1	1.552837785	4.946119796	88.70392807	4.59E-21	1.61E-19	UP	Ad12_vs_Ad15
ENSMUSG00000079283	2310009B15Rik	2.285028008	3.828808302	88.70346215	4.59E-21	1.61E-19	UP	Ad12_vs_Ad15
ENSMUSG00000032297	Celf6	-2.019732471	4.896506049	88.66825408	4.67E-21	1.64E-19	DOWN	Ad12_vs_Ad15
ENSMUSG00000025144	Cenpx	2.021223165	4.982129191	88.62342975	4.78E-21	1.68E-19	UP	Ad12_vs_Ad15
ENSMUSG00000003955	Fam162a	2.069594861	5.320510527	88.56206704	4.93E-21	1.73E-19	UP	Ad12_vs_Ad15
ENSMUSG00000032076	Cadm1	-1.312224	7.904022303	88.54617528	4.97E-21	1.74E-19	DOWN	Ad12_vs_Ad15
ENSMUSG00000046204	Pnma2	-1.565085503	5.209958998	88.49776404	5.09E-21	1.78E-19	DOWN	Ad12_vs_Ad15
ENSMUSG00000079555	Haus3	2.470797503	4.895760537	88.45720441	5.19E-21	1.81E-19	UP	Ad12_vs_Ad15
ENSMUSG00000010376	Nedd8	2.063838229	7.181206688	88.45343116	5.20E-21	1.81E-19	UP	Ad12_vs_Ad15
ENSMUSG00000039716	Dock3	-1.966354309	6.476806378	88.3766549	5.41E-21	1.88E-19	DOWN	Ad12_vs_Ad15
ENSMUSG00000031841	Cdh13	-3.073388305	5.665069876	88.35888138	5.46E-21	1.90E-19	DOWN	Ad12_vs_Ad15
ENSMUSG00000030850	Ate1	-1.049555191	6.258338308	88.32688514	5.55E-21	1.92E-19	DOWN	Ad12_vs_Ad15
ENSMUSG00000024346	Pfdn1	2.406104024	6.539984437	88.29466916	5.64E-21	1.95E-19	UP	Ad12_vs_Ad15
ENSMUSG00000001056	Nhp2	1.780241245	5.696150557	88.28592269	5.66E-21	1.96E-19	UP	Ad12_vs_Ad15
ENSMUSG00000035674	Ndufa3	2.272934045	6.023232839	88.28425156	5.67E-21	1.96E-19	UP	Ad12_vs_Ad15
ENSMUSG00000095677	Dynlt1f	2.032508868	4.853753697	88.17092134	6.00E-21	2.07E-19	UP	Ad12_vs_Ad15
ENSMUSG00000055022	Cntn1	-2.471076583	5.928931296	88.14818908	6.07E-21	2.09E-19	DOWN	Ad12_vs_Ad15
ENSMUSG00000104960	Snhg8	2.877107762	4.335020384	88.14118154	6.09E-21	2.10E-19	UP	Ad12_vs_Ad15
ENSMUSG00000027273	Snap25	-1.488990465	7.186999324	88.08543185	6.27E-21	2.15E-19	DOWN	Ad12_vs_Ad15
ENSMUSG00000021573	Tppp	-1.879964794	4.908119923	88.0071934	6.52E-21	2.24E-19	DOWN	Ad12_vs_Ad15
ENSMUSG00000074578	Zfas1	2.001101273	5.27532325	87.95551814	6.69E-21	2.29E-19	UP	Ad12_vs_Ad15
ENSMUSG00000032126	Hmbs	1.54068196	4.70266517	87.87581454	6.97E-21	2.38E-19	UP	Ad12_vs_Ad15
ENSMUSG00000015843	Rxrg	-3.067136897	3.441623233	87.79247334	7.27E-21	2.48E-19	DOWN	Ad12_vs_Ad15
ENSMUSG00000037270	4932438A13Rik	-1.391706922	7.451641319	87.7474548	7.44E-21	2.53E-19	DOWN	Ad12_vs_Ad15
ENSMUSG00000008822	Acyp1	2.308049334	4.13381477	87.63046437	7.89E-21	2.68E-19	UP	Ad12_vs_Ad15
ENSMUSG00000063568	Jazf1	-1.571690891	4.699368196	87.62397361	7.92E-21	2.69E-19	DOWN	Ad12_vs_Ad15
ENSMUSG00000026109	Tmeff2	-1.855840234	4.746820916	87.61099379	7.97E-21	2.70E-19	DOWN	Ad12_vs_Ad15
ENSMUSG00000037805	Rpl10a	1.971306784	8.559682206	87.54021651	8.26E-21	2.80E-19	UP	Ad12_vs_Ad15
ENSMUSG00000044550	Tceal3	-1.416754522	4.885081241	87.3741507	8.98E-21	3.04E-19	DOWN	Ad12_vs_Ad15
ENSMUSG00000071180	Smim15	2.027360615	6.05662639	87.27444955	9.45E-21	3.19E-19	UP	Ad12_vs_Ad15
ENSMUSG00000020848	Doc2b	-2.76061758	4.387840728	87.25239714	9.55E-21	3.22E-19	DOWN	Ad12_vs_Ad15
ENSMUSG00000020267	Hint1	2.050440041	7.793595377	87.22026846	9.71E-21	3.27E-19	UP	Ad12_vs_Ad15
ENSMUSG00000024208	Uqcc2	2.515969313	6.179550214	87.19070526	9.85E-21	3.31E-19	UP	Ad12_vs_Ad15
ENSMUSG00000026097	Ormdl1	1.759356134	5.135718322	87.18880431	9.86E-21	3.31E-19	UP	Ad12_vs_Ad15
ENSMUSG00000004945	Tmem242	2.030642535	6.285458153	87.00985479	1.08E-20	3.62E-19	UP	Ad12_vs_Ad15
ENSMUSG00000065990	Aurkaip1	1.570811172	5.724113872	86.94135791	1.12E-20	3.74E-19	UP	Ad12_vs_Ad15
ENSMUSG00000078348	Sf3b5	1.675047775	5.771193569	86.89318683	1.15E-20	3.83E-19	UP	Ad12_vs_Ad15
ENSMUSG00000044164	Rnf182	-1.59367711	5.157881856	86.775698	1.22E-20	4.06E-19	DOWN	Ad12_vs_Ad15
ENSMUSG00000068396	Rpl34-ps1	3.413150608	4.727265617	86.76070219	1.22E-20	4.08E-19	UP	Ad12_vs_Ad15
ENSMUSG00000069132	Nxph2	-6.331402244	1.813786432	86.75757334	1.23E-20	4.08E-19	DOWN	Ad12_vs_Ad15
ENSMUSG00000026049	Tex30	2.37944929	3.876104425	86.72671742	1.25E-20	4.14E-19	UP	Ad12_vs_Ad15
ENSMUSG00000028524	Sgip1	-1.394174828	6.257756219	86.59692336	1.33E-20	4.42E-19	DOWN	Ad12_vs_Ad15
ENSMUSG00000048240	Gng7	-1.777887723	4.750177938	86.54851058	1.36E-20	4.52E-19	DOWN	Ad12_vs_Ad15
ENSMUSG00000055945	Prr18	-2.38228406	4.697385664	86.54245368	1.37E-20	4.53E-19	DOWN	Ad12_vs_Ad15
ENSMUSG00000052302	Tbc1d30	-2.128622542	5.271286793	86.52531007	1.38E-20	4.56E-19	DOWN	Ad12_vs_Ad15
ENSMUSG00000032172	Olfm2	-2.092851512	5.813873904	86.50127877	1.40E-20	4.61E-19	DOWN	Ad12_vs_Ad15
ENSMUSG00000021241	Isca2	1.548008578	5.239517357	86.2282571	1.60E-20	5.29E-19	UP	Ad12_vs_Ad15
ENSMUSG00000053519	Kcnip1	-2.141720063	5.362276107	86.18916537	1.64E-20	5.38E-19	DOWN	Ad12_vs_Ad15
ENSMUSG00000025794	Rpl14	2.299021446	9.636751648	86.09359657	1.72E-20	5.64E-19	UP	Ad12_vs_Ad15
ENSMUSG00000004892	Bcan	-3.943308379	5.419775391	86.05518626	1.75E-20	5.74E-19	DOWN	Ad12_vs_Ad15
ENSMUSG00000004880	Lbr	1.192985175	5.652190799	85.89966074	1.89E-20	6.21E-19	UP	Ad12_vs_Ad15
ENSMUSG00000027834	Serpini1	-1.414820328	7.173625533	85.88953188	1.90E-20	6.23E-19	DOWN	Ad12_vs_Ad15
ENSMUSG00000061518	Cox5b	1.839213428	6.96084245	85.86865959	1.92E-20	6.29E-19	UP	Ad12_vs_Ad15
ENSMUSG00000041439	Mfsd6	-1.594247093	5.200597792	85.80962975	1.98E-20	6.47E-19	DOWN	Ad12_vs_Ad15
ENSMUSG00000036751	Cox6b1	1.887290094	7.449927699	85.72349546	2.07E-20	6.74E-19	UP	Ad12_vs_Ad15
ENSMUSG00000021198	Unc79	-1.668196219	6.202189386	85.72125126	2.07E-20	6.74E-19	DOWN	Ad12_vs_Ad15
ENSMUSG00000049960	Mrps16	1.684985314	4.768698741	85.71233826	2.08E-20	6.76E-19	UP	Ad12_vs_Ad15
ENSMUSG00000037541	Shank2	-1.827489082	6.705466946	85.62509916	2.17E-20	7.06E-19	DOWN	Ad12_vs_Ad15
ENSMUSG00000051335	Gfod1	-2.448192413	4.522282787	85.60497575	2.20E-20	7.12E-19	DOWN	Ad12_vs_Ad15
ENSMUSG00000041629	Fam104a	1.46621442	5.411244055	85.56571744	2.24E-20	7.26E-19	UP	Ad12_vs_Ad15
ENSMUSG00000038555	Reep2	-1.614515921	6.002339641	85.54944382	2.26E-20	7.31E-19	DOWN	Ad12_vs_Ad15
ENSMUSG00000025810	Nrp1	-1.551896029	5.945859743	85.53862172	2.27E-20	7.33E-19	DOWN	Ad12_vs_Ad15
ENSMUSG00000026721	Rabgap1l	-1.503288171	7.198773985	85.52048723	2.29E-20	7.39E-19	DOWN	Ad12_vs_Ad15
ENSMUSG00000033543	Gtf2a2	1.840516288	6.684504054	85.49965419	2.32E-20	7.46E-19	UP	Ad12_vs_Ad15
ENSMUSG00000033446	Lpar6	2.052866043	3.853658599	85.4659537	2.36E-20	7.58E-19	UP	Ad12_vs_Ad15
ENSMUSG00000024902	Mrpl11	1.583764559	6.001674527	85.39589303	2.44E-20	7.84E-19	UP	Ad12_vs_Ad15
ENSMUSG00000028443	Nudt2	1.752988425	4.776106355	85.37812797	2.46E-20	7.90E-19	UP	Ad12_vs_Ad15
ENSMUSG00000073514	Dok6	-1.653948723	6.433917195	85.35042924	2.50E-20	8.00E-19	DOWN	Ad12_vs_Ad15
ENSMUSG00000019590	Cyb561	-2.237515928	4.117848873	85.26062011	2.62E-20	8.36E-19	DOWN	Ad12_vs_Ad15
ENSMUSG00000061315	Naca	1.970195204	9.261577474	85.2533264	2.62E-20	8.38E-19	UP	Ad12_vs_Ad15
ENSMUSG00000039771	Polr2j	1.888369771	4.813880181	85.20006234	2.70E-20	8.60E-19	UP	Ad12_vs_Ad15
ENSMUSG00000058794	Nfe2	4.62255139	1.336805559	85.19382405	2.71E-20	8.61E-19	UP	Ad12_vs_Ad15
ENSMUSG00000041417	Pik3r1	-1.440707805	7.001250484	85.14710454	2.77E-20	8.81E-19	DOWN	Ad12_vs_Ad15
ENSMUSG00000027394	Ttl	-1.27489481	6.092411196	85.05045327	2.91E-20	9.24E-19	DOWN	Ad12_vs_Ad15
ENSMUSG00000020230	Prmt2	-1.434836669	7.072028133	84.95924443	3.05E-20	9.66E-19	DOWN	Ad12_vs_Ad15
ENSMUSG00000046182	Gsg1l	-2.62030877	4.255948712	84.92865603	3.09E-20	9.80E-19	DOWN	Ad12_vs_Ad15
ENSMUSG00000045007	Tubg2	-1.97133721	4.2029657	84.6247258	3.61E-20	1.14E-18	DOWN	Ad12_vs_Ad15
ENSMUSG00000037072	Selenof	2.098776732	8.019407574	84.61569204	3.62E-20	1.14E-18	UP	Ad12_vs_Ad15
ENSMUSG00000040785	Ttc3	-1.364725812	10.26209722	84.5968538	3.66E-20	1.15E-18	DOWN	Ad12_vs_Ad15
ENSMUSG00000060073	Psma3	1.910722503	7.865799674	84.55766621	3.73E-20	1.18E-18	UP	Ad12_vs_Ad15
ENSMUSG00000021024	Psma6	1.669666412	7.258294866	84.48861931	3.86E-20	1.22E-18	UP	Ad12_vs_Ad15
ENSMUSG00000022881	Rfc4	2.078867204	4.889233185	84.46521004	3.91E-20	1.23E-18	UP	Ad12_vs_Ad15
ENSMUSG00000042734	Ttc9	-1.774557753	5.705631348	84.40148131	4.04E-20	1.27E-18	DOWN	Ad12_vs_Ad15
ENSMUSG00000047613	A430005L14Rik	1.767420929	4.515017532	84.31704958	4.21E-20	1.32E-18	UP	Ad12_vs_Ad15
ENSMUSG00000098332	Pigbos1	2.846033273	2.833745515	84.2520765	4.36E-20	1.36E-18	UP	Ad12_vs_Ad15
ENSMUSG00000028081	Rps3a1	2.26511756	9.393968094	84.23391945	4.40E-20	1.37E-18	UP	Ad12_vs_Ad15
ENSMUSG00000022370	Mrpl13	2.045249691	6.146342184	84.1964345	4.48E-20	1.40E-18	UP	Ad12_vs_Ad15
ENSMUSG00000024146	Cript	1.990696719	6.291336768	84.00486837	4.94E-20	1.54E-18	UP	Ad12_vs_Ad15
ENSMUSG00000043460	Elfn2	-3.161407883	4.926330305	83.92417922	5.14E-20	1.60E-18	DOWN	Ad12_vs_Ad15
ENSMUSG00000052331	Ankrd44	-1.344643975	5.651552496	83.85911256	5.31E-20	1.65E-18	DOWN	Ad12_vs_Ad15
ENSMUSG00000064341	mt-Nd1	2.666715895	12.15161766	83.82234542	5.41E-20	1.68E-18	UP	Ad12_vs_Ad15
ENSMUSG00000014633	Cmc2	2.098931714	3.529500332	83.72240301	5.69E-20	1.76E-18	UP	Ad12_vs_Ad15
ENSMUSG00000046598	Bdh1	-2.143912627	5.831648017	83.59508766	6.07E-20	1.88E-18	DOWN	Ad12_vs_Ad15
ENSMUSG00000019054	Fis1	1.724419081	7.197940022	83.5065095	6.35E-20	1.96E-18	UP	Ad12_vs_Ad15
ENSMUSG00000027584	Oprl1	-1.688247204	6.145607004	83.41163171	6.66E-20	2.06E-18	DOWN	Ad12_vs_Ad15
ENSMUSG00000029815	Malsu1	1.797313986	4.534009855	83.35217987	6.87E-20	2.12E-18	UP	Ad12_vs_Ad15
ENSMUSG00000073400	Trim10	5.347629095	2.795346477	83.33147405	6.94E-20	2.14E-18	UP	Ad12_vs_Ad15
ENSMUSG00000028364	Tnc	-3.077126572	6.610836143	83.32375302	6.97E-20	2.14E-18	DOWN	Ad12_vs_Ad15
ENSMUSG00000021102	Glrx5	1.477983986	5.853227017	83.29175367	7.08E-20	2.17E-18	UP	Ad12_vs_Ad15
ENSMUSG00000110080	Gm6145	-4.300735535	2.777938029	83.26335823	7.18E-20	2.20E-18	DOWN	Ad12_vs_Ad15
ENSMUSG00000051359	Ncald	-1.602903779	6.377590233	83.17897299	7.50E-20	2.30E-18	DOWN	Ad12_vs_Ad15
ENSMUSG00000029486	Mrpl1	1.649154051	4.761529237	83.12745353	7.69E-20	2.35E-18	UP	Ad12_vs_Ad15
ENSMUSG00000034799	Unc13a	-1.637654598	7.877802052	83.09424822	7.82E-20	2.39E-18	DOWN	Ad12_vs_Ad15
ENSMUSG00000045589	Frrs1l	-1.588795103	6.09282044	82.93460938	8.48E-20	2.59E-18	DOWN	Ad12_vs_Ad15
ENSMUSG00000084957	Bbip1	2.035089157	6.725244724	82.92971983	8.50E-20	2.59E-18	UP	Ad12_vs_Ad15
ENSMUSG00000035443	Thyn1	1.376337669	5.888113768	82.91720356	8.56E-20	2.60E-18	UP	Ad12_vs_Ad15
ENSMUSG00000020492	Ska2	1.761277184	6.517649551	82.9097115	8.59E-20	2.61E-18	UP	Ad12_vs_Ad15
ENSMUSG00000034525	Ice1	-1.497345585	8.153740878	82.88297361	8.71E-20	2.64E-18	DOWN	Ad12_vs_Ad15
ENSMUSG00000002728	Naa20	1.929676695	5.992998062	82.80938015	9.04E-20	2.74E-18	UP	Ad12_vs_Ad15
ENSMUSG00000022783	Spag6l	-2.568174917	2.856848021	82.80461243	9.06E-20	2.74E-18	DOWN	Ad12_vs_Ad15
ENSMUSG00000026035	Ppil3	1.798080119	4.517386283	82.77557526	9.19E-20	2.78E-18	UP	Ad12_vs_Ad15
ENSMUSG00000037482	Erv3	8.394820631	1.868331483	82.77182727	9.21E-20	2.78E-18	UP	Ad12_vs_Ad15
ENSMUSG00000070803	Cited4	4.96029448	0.98461997	82.75105483	9.31E-20	2.81E-18	UP	Ad12_vs_Ad15
ENSMUSG00000031347	Cetn2	2.065651322	5.940537164	82.72982964	9.41E-20	2.83E-18	UP	Ad12_vs_Ad15
ENSMUSG00000026080	Chst10	-1.337147157	5.950634924	82.70919506	9.51E-20	2.86E-18	DOWN	Ad12_vs_Ad15
ENSMUSG00000031226	Pbdc1	1.943622716	5.505628724	82.6484976	9.80E-20	2.94E-18	UP	Ad12_vs_Ad15
ENSMUSG00000026227	2810459M11Rik	-4.765455762	3.256871361	82.46624348	1.07E-19	3.22E-18	DOWN	Ad12_vs_Ad15
ENSMUSG00000027203	Dut	1.493396592	6.041394637	82.45626576	1.08E-19	3.24E-18	UP	Ad12_vs_Ad15
ENSMUSG00000060240	Cend1	-1.575088698	5.460599489	82.36809016	1.13E-19	3.38E-18	DOWN	Ad12_vs_Ad15
ENSMUSG00000027010	Slc25a12	-1.357336466	6.124563072	82.30628832	1.17E-19	3.48E-18	DOWN	Ad12_vs_Ad15
ENSMUSG00000043843	Tmem145	-1.820430581	6.52296782	82.26758701	1.19E-19	3.55E-18	DOWN	Ad12_vs_Ad15
ENSMUSG00000051355	Commd1	2.358191063	3.990909334	82.23637693	1.21E-19	3.60E-18	UP	Ad12_vs_Ad15
ENSMUSG00000006731	B4galnt1	-1.874743289	5.14476578	82.20112916	1.23E-19	3.66E-18	DOWN	Ad12_vs_Ad15
ENSMUSG00000026087	Mrpl30	1.911437676	6.351184958	82.19104154	1.24E-19	3.67E-18	UP	Ad12_vs_Ad15
ENSMUSG00000030757	Zkscan2	-1.621910629	6.963401803	82.15050576	1.26E-19	3.74E-18	DOWN	Ad12_vs_Ad15
ENSMUSG00000025967	Eef1b2	2.341750022	8.935057989	82.09363531	1.30E-19	3.85E-18	UP	Ad12_vs_Ad15
ENSMUSG00000017404	Rpl19	2.026594312	8.442160297	81.88818179	1.44E-19	4.26E-18	UP	Ad12_vs_Ad15
ENSMUSG00000042155	Klhl23	-1.193955002	6.942243923	81.75064539	1.54E-19	4.57E-18	DOWN	Ad12_vs_Ad15
ENSMUSG00000038517	Tbkbp1	-1.38214901	5.968823851	81.70773016	1.58E-19	4.66E-18	DOWN	Ad12_vs_Ad15
ENSMUSG00000022696	Sidt1	-4.013263045	3.042479258	81.70512463	1.58E-19	4.66E-18	DOWN	Ad12_vs_Ad15
ENSMUSG00000081485	Gm12338	3.161883635	2.204642205	81.62260607	1.65E-19	4.85E-18	UP	Ad12_vs_Ad15
ENSMUSG00000034892	Rps29	3.01237887	8.28834419	81.58959819	1.67E-19	4.93E-18	UP	Ad12_vs_Ad15
ENSMUSG00000075316	Scn9a	-2.098948816	5.865334875	81.57109158	1.69E-19	4.97E-18	DOWN	Ad12_vs_Ad15
ENSMUSG00000008668	Rps18	2.760049502	8.954576915	81.53996359	1.72E-19	5.04E-18	UP	Ad12_vs_Ad15
ENSMUSG00000038576	Susd4	-1.435754405	5.498064547	81.53902721	1.72E-19	5.04E-18	DOWN	Ad12_vs_Ad15
ENSMUSG00000020599	Rgs9	-1.581376251	4.900702682	81.45777972	1.79E-19	5.24E-18	DOWN	Ad12_vs_Ad15
ENSMUSG00000021537	Cetn3	2.079629206	7.274526147	81.4313657	1.81E-19	5.31E-18	UP	Ad12_vs_Ad15
ENSMUSG00000005338	Cadm3	-2.027065642	7.693906701	81.42754117	1.82E-19	5.31E-18	DOWN	Ad12_vs_Ad15
ENSMUSG00000050711	Scg2	-2.716719289	5.876888545	81.40330757	1.84E-19	5.37E-18	DOWN	Ad12_vs_Ad15
ENSMUSG00000026154	Sdhaf4	2.107419792	4.258669422	81.37846831	1.86E-19	5.43E-18	UP	Ad12_vs_Ad15
ENSMUSG00000044408	Sptssa	1.941933337	6.395971521	81.30447218	1.93E-19	5.63E-18	UP	Ad12_vs_Ad15
ENSMUSG00000117534	Gm20161	6.048160698	0.930900995	81.24587343	1.99E-19	5.79E-18	UP	Ad12_vs_Ad15
ENSMUSG00000002190	Clgn	-1.659871094	3.850307932	81.16554176	2.08E-19	6.02E-18	DOWN	Ad12_vs_Ad15
ENSMUSG00000005054	Cstb	2.217413303	4.755846589	81.08418861	2.16E-19	6.27E-18	UP	Ad12_vs_Ad15
ENSMUSG00000029603	Dtx1	-2.409843262	6.112382533	81.01144937	2.24E-19	6.50E-18	DOWN	Ad12_vs_Ad15
ENSMUSG00000018585	Atox1	1.902828935	5.208728087	81.00376881	2.25E-19	6.51E-18	UP	Ad12_vs_Ad15
ENSMUSG00000020477	Mrps24	1.807029161	5.332652405	80.94573957	2.32E-19	6.70E-18	UP	Ad12_vs_Ad15
ENSMUSG00000056602	Fry	-2.2062384	6.420677323	80.90286543	2.37E-19	6.84E-18	DOWN	Ad12_vs_Ad15
ENSMUSG00000035576	L3mbtl1	-2.478725888	3.763366526	80.72688652	2.59E-19	7.46E-18	DOWN	Ad12_vs_Ad15
ENSMUSG00000070493	Chchd2	1.684177373	7.45398245	80.72599046	2.59E-19	7.46E-18	UP	Ad12_vs_Ad15
ENSMUSG00000029066	Mrpl20	2.035879013	6.118710186	80.70647938	2.62E-19	7.53E-18	UP	Ad12_vs_Ad15
ENSMUSG00000025085	Ablim1	-1.326900774	6.727282625	80.6909631	2.64E-19	7.58E-18	DOWN	Ad12_vs_Ad15
ENSMUSG00000038170	Pde4dip	-1.456276898	7.044065689	80.64579895	2.70E-19	7.74E-18	DOWN	Ad12_vs_Ad15
ENSMUSG00000000632	Sez6	-2.302557386	7.577582391	80.4467742	2.99E-19	8.55E-18	DOWN	Ad12_vs_Ad15
ENSMUSG00000060212	Pcnx2	-2.177055252	4.597797782	80.40176073	3.06E-19	8.73E-18	DOWN	Ad12_vs_Ad15
ENSMUSG00000108986	Gm32061	3.943279971	3.023448992	80.40014749	3.06E-19	8.73E-18	UP	Ad12_vs_Ad15
ENSMUSG00000042249	Grk3	-1.570837763	6.169032864	80.37923117	3.09E-19	8.82E-18	DOWN	Ad12_vs_Ad15
ENSMUSG00000034071	Zfp551	-1.984673299	3.240580051	80.35302494	3.13E-19	8.92E-18	DOWN	Ad12_vs_Ad15
ENSMUSG00000078453	Abracl	2.626545835	5.81077928	80.33855859	3.15E-19	8.98E-18	UP	Ad12_vs_Ad15
ENSMUSG00000078307	AI593442	-2.892171554	4.917483523	80.3157399	3.19E-19	9.07E-18	DOWN	Ad12_vs_Ad15
ENSMUSG00000000276	Dgke	-1.302693811	5.651967642	80.29964007	3.22E-19	9.13E-18	DOWN	Ad12_vs_Ad15
ENSMUSG00000001986	Gria3	-1.405169869	5.558314649	80.23448314	3.33E-19	9.43E-18	DOWN	Ad12_vs_Ad15
ENSMUSG00000002997	Prkar2b	-1.256110571	7.572734001	80.20293838	3.38E-19	9.57E-18	DOWN	Ad12_vs_Ad15
ENSMUSG00000044629	Cnrip1	-1.177026969	5.401600211	80.19456044	3.39E-19	9.60E-18	DOWN	Ad12_vs_Ad15
ENSMUSG00000012819	Cdh23	-2.126412995	3.513751772	80.17837933	3.42E-19	9.66E-18	DOWN	Ad12_vs_Ad15
ENSMUSG00000022044	Stmn4	-1.57909893	7.787947759	80.16770762	3.44E-19	9.70E-18	DOWN	Ad12_vs_Ad15
ENSMUSG00000006717	Acot13	2.100094356	4.200741029	80.15279074	3.47E-19	9.77E-18	UP	Ad12_vs_Ad15
ENSMUSG00000040722	Scamp5	-1.96462537	7.154791187	80.14264471	3.48E-19	9.81E-18	DOWN	Ad12_vs_Ad15
ENSMUSG00000020810	Cygb	-2.376558302	3.612163811	80.13049505	3.50E-19	9.85E-18	DOWN	Ad12_vs_Ad15
ENSMUSG00000036199	Ndufa13	1.770502612	6.097229525	80.09325345	3.57E-19	1.00E-17	UP	Ad12_vs_Ad15
ENSMUSG00000020620	Abca8b	-2.007968479	3.574963479	80.05680819	3.64E-19	1.02E-17	DOWN	Ad12_vs_Ad15
ENSMUSG00000096914	Galntl6	-2.752327939	3.334567753	79.98265176	3.78E-19	1.06E-17	DOWN	Ad12_vs_Ad15
ENSMUSG00000048911	Rnf24	-1.462281334	6.17783712	79.91231781	3.91E-19	1.10E-17	DOWN	Ad12_vs_Ad15
ENSMUSG00000045613	Chrm2	-2.75924204	3.222053209	79.87324747	3.99E-19	1.12E-17	DOWN	Ad12_vs_Ad15
ENSMUSG00000021892	Sh3bp5	-1.843599684	6.800340451	79.84208108	4.06E-19	1.13E-17	DOWN	Ad12_vs_Ad15
ENSMUSG00000087260	Lamtor5	1.959487018	5.621209957	79.77275359	4.20E-19	1.17E-17	UP	Ad12_vs_Ad15
ENSMUSG00000025959	Klf7	-1.401986598	7.163982098	79.75908627	4.23E-19	1.18E-17	DOWN	Ad12_vs_Ad15
ENSMUSG00000035184	Fam124a	-1.733639769	5.161920515	79.74143929	4.27E-19	1.19E-17	DOWN	Ad12_vs_Ad15
ENSMUSG00000026469	Xpr1	-1.718398761	8.528136101	79.70185081	4.35E-19	1.21E-17	DOWN	Ad12_vs_Ad15
ENSMUSG00000019066	Rab3d	-1.678090943	4.324822133	79.69549227	4.37E-19	1.21E-17	DOWN	Ad12_vs_Ad15
ENSMUSG00000072980	Oip5	2.324914277	3.267586959	79.54798512	4.71E-19	1.30E-17	UP	Ad12_vs_Ad15
ENSMUSG00000025876	Unc5a	-2.380336789	4.855722597	79.45151261	4.94E-19	1.37E-17	DOWN	Ad12_vs_Ad15
ENSMUSG00000001036	Epn2	-1.332683127	6.452037353	79.36947848	5.15E-19	1.42E-17	DOWN	Ad12_vs_Ad15
ENSMUSG00000107108	Gm9936	-4.378670946	1.559924109	79.25547254	5.46E-19	1.51E-17	DOWN	Ad12_vs_Ad15
ENSMUSG00000058620	Adra2b	6.911118536	-0.093446734	79.2547094	5.46E-19	1.51E-17	UP	Ad12_vs_Ad15
ENSMUSG00000030302	Atp2b2	-2.247091728	5.891349891	79.24855002	5.48E-19	1.51E-17	DOWN	Ad12_vs_Ad15
ENSMUSG00000029804	Herc3	-1.416261412	5.714312147	79.16777173	5.71E-19	1.57E-17	DOWN	Ad12_vs_Ad15
ENSMUSG00000060681	Slc9a6	-1.184282029	6.81263726	79.12443907	5.83E-19	1.60E-17	DOWN	Ad12_vs_Ad15
ENSMUSG00000028525	Pde4b	-1.672130914	5.313758821	79.11937357	5.85E-19	1.61E-17	DOWN	Ad12_vs_Ad15
ENSMUSG00000025272	Tro	-1.430177567	7.885772676	79.09765678	5.91E-19	1.62E-17	DOWN	Ad12_vs_Ad15
ENSMUSG00000034647	Ankrd12	-1.208814946	7.429628085	79.07035976	5.99E-19	1.64E-17	DOWN	Ad12_vs_Ad15
ENSMUSG00000001403	Ube2c	1.870832864	5.897749014	79.05918208	6.03E-19	1.65E-17	UP	Ad12_vs_Ad15
ENSMUSG00000036218	Pdzrn4	-2.286982605	4.290078374	79.03308162	6.11E-19	1.67E-17	DOWN	Ad12_vs_Ad15
ENSMUSG00000021541	Trpc7	-3.404155893	2.580144745	79.02930686	6.12E-19	1.67E-17	DOWN	Ad12_vs_Ad15
ENSMUSG00000037628	Cdkn3	2.985851768	3.184088816	79.00205236	6.20E-19	1.69E-17	UP	Ad12_vs_Ad15
ENSMUSG00000028495	Rps6	1.917490647	8.949704881	78.90870844	6.50E-19	1.77E-17	UP	Ad12_vs_Ad15
ENSMUSG00000103788	Gm37527	6.942967372	0.602007878	78.89420233	6.55E-19	1.78E-17	UP	Ad12_vs_Ad15
ENSMUSG00000032398	Snapc5	2.156552602	4.749503502	78.79348011	6.90E-19	1.87E-17	UP	Ad12_vs_Ad15
ENSMUSG00000021285	Ppp1r13b	-1.933515638	5.293889703	78.75256314	7.04E-19	1.91E-17	DOWN	Ad12_vs_Ad15
ENSMUSG00000053835	H2-T24	3.436875231	2.878114597	78.75244146	7.04E-19	1.91E-17	UP	Ad12_vs_Ad15
ENSMUSG00000030982	Vps35l	-1.145184578	6.04188589	78.74481027	7.07E-19	1.91E-17	DOWN	Ad12_vs_Ad15
ENSMUSG00000000826	Dnajc5	-1.409066981	8.118608202	78.70346553	7.22E-19	1.95E-17	DOWN	Ad12_vs_Ad15
ENSMUSG00000022978	Mis18a	1.634246366	4.541145386	78.69481389	7.25E-19	1.96E-17	UP	Ad12_vs_Ad15
ENSMUSG00000008206	Cers4	-1.544812765	6.714275728	78.6695029	7.34E-19	1.98E-17	DOWN	Ad12_vs_Ad15
ENSMUSG00000062372	Otof	-3.378186998	3.932474216	78.66679029	7.35E-19	1.98E-17	DOWN	Ad12_vs_Ad15
ENSMUSG00000047766	Lrrc49	-1.080393064	6.544254712	78.63843715	7.46E-19	2.01E-17	DOWN	Ad12_vs_Ad15
ENSMUSG00000078861	Zfp931	2.613101708	4.077745462	78.63661218	7.47E-19	2.01E-17	UP	Ad12_vs_Ad15
ENSMUSG00000024099	Ndufv2	1.798397503	7.223243721	78.61828331	7.53E-19	2.02E-17	UP	Ad12_vs_Ad15
ENSMUSG00000014504	Srp19	1.75838179	6.152286302	78.5474843	7.81E-19	2.09E-17	UP	Ad12_vs_Ad15
ENSMUSG00000021719	Rgs7bp	-1.546491726	4.670702794	78.54328184	7.83E-19	2.10E-17	DOWN	Ad12_vs_Ad15
ENSMUSG00000030188	Magohb	2.273305758	4.140250562	78.5311992	7.87E-19	2.11E-17	UP	Ad12_vs_Ad15
ENSMUSG00000073803	4930544L04Rik	7.444098157	0.444338351	78.52751416	7.89E-19	2.11E-17	UP	Ad12_vs_Ad15
ENSMUSG00000090053	Pakap	-3.129193702	3.308970875	78.49156666	8.03E-19	2.14E-17	DOWN	Ad12_vs_Ad15
ENSMUSG00000043154	Ppp2r3a	-1.12988296	6.621410189	78.42341008	8.32E-19	2.22E-17	DOWN	Ad12_vs_Ad15
ENSMUSG00000022337	Emc2	1.832453838	5.758544811	78.2544965	9.06E-19	2.41E-17	UP	Ad12_vs_Ad15
ENSMUSG00000106037	Gm4332	3.247665782	2.421421573	78.25089123	9.08E-19	2.41E-17	UP	Ad12_vs_Ad15
ENSMUSG00000015671	Psma2	1.750644372	7.505407843	78.22330057	9.20E-19	2.45E-17	UP	Ad12_vs_Ad15
ENSMUSG00000006476	Nsmf	-1.441744857	7.033112625	78.21902333	9.22E-19	2.45E-17	DOWN	Ad12_vs_Ad15
ENSMUSG00000061451	Tmem151a	-2.933866562	3.975024629	78.07936615	9.90E-19	2.62E-17	DOWN	Ad12_vs_Ad15
ENSMUSG00000056185	Snx32	-1.368817212	5.993888612	78.06117379	9.99E-19	2.65E-17	DOWN	Ad12_vs_Ad15
ENSMUSG00000021606	Ndufs6	2.006158946	5.722061392	78.03652764	1.01E-18	2.68E-17	UP	Ad12_vs_Ad15
ENSMUSG00000029361	Nos1	-3.187008605	4.276766276	77.78866706	1.15E-18	3.03E-17	DOWN	Ad12_vs_Ad15
ENSMUSG00000043885	Slc36a4	-1.161097806	6.399926538	77.65780462	1.23E-18	3.23E-17	DOWN	Ad12_vs_Ad15
ENSMUSG00000024347	Psd2	-1.809945124	6.821632612	77.65498461	1.23E-18	3.24E-17	DOWN	Ad12_vs_Ad15
ENSMUSG00000018547	Pip4k2b	-1.767755707	7.355035765	77.59266133	1.27E-18	3.34E-17	DOWN	Ad12_vs_Ad15
ENSMUSG00000047675	Rps8	2.203188535	9.642165177	77.55507518	1.29E-18	3.40E-17	UP	Ad12_vs_Ad15
ENSMUSG00000040136	Abcc8	-3.795158634	4.669855766	77.54003998	1.30E-18	3.42E-17	DOWN	Ad12_vs_Ad15
ENSMUSG00000035431	Sstr1	-3.414281245	2.911885731	77.52772637	1.31E-18	3.43E-17	DOWN	Ad12_vs_Ad15
ENSMUSG00000024743	Syt7	-1.736035209	7.191523356	77.4845355	1.34E-18	3.51E-17	DOWN	Ad12_vs_Ad15
ENSMUSG00000041986	Elmod1	-2.026402903	5.894480169	77.47256126	1.35E-18	3.52E-17	DOWN	Ad12_vs_Ad15
ENSMUSG00000018800	Abca5	-1.315136825	5.335846398	77.46504119	1.35E-18	3.53E-17	DOWN	Ad12_vs_Ad15
ENSMUSG00000007050	Lsm2	1.41223187	4.976892464	77.4382861	1.37E-18	3.58E-17	UP	Ad12_vs_Ad15
ENSMUSG00000000295	Hddc2	1.840094192	4.923764292	77.31134462	1.46E-18	3.81E-17	UP	Ad12_vs_Ad15
ENSMUSG00000024127	Prepl	-1.272291616	6.8253855	77.22763263	1.52E-18	3.97E-17	DOWN	Ad12_vs_Ad15
ENSMUSG00000028576	Ift74	1.625764734	5.545910378	77.20451856	1.54E-18	4.01E-17	UP	Ad12_vs_Ad15
ENSMUSG00000057388	Mrpl18	1.711450816	5.19866955	77.18952987	1.55E-18	4.04E-17	UP	Ad12_vs_Ad15
ENSMUSG00000055003	Lrtm2	-4.292368784	3.253586028	77.18282364	1.56E-18	4.05E-17	DOWN	Ad12_vs_Ad15
ENSMUSG00000025270	Alas2	3.684272419	5.763553112	77.17597585	1.56E-18	4.06E-17	UP	Ad12_vs_Ad15
ENSMUSG00000058297	Spock2	-2.263266141	7.358282365	77.08439759	1.64E-18	4.25E-17	DOWN	Ad12_vs_Ad15
ENSMUSG00000027835	Pdcd10	1.983603582	5.831863382	77.01711272	1.69E-18	4.39E-17	UP	Ad12_vs_Ad15
ENSMUSG00000049044	Rapgef4	-1.654823179	4.548048317	77.01352758	1.70E-18	4.39E-17	DOWN	Ad12_vs_Ad15
ENSMUSG00000027200	Sema6d	-1.585417957	6.615969779	76.9797519	1.73E-18	4.46E-17	DOWN	Ad12_vs_Ad15
ENSMUSG00000047843	Bri3	1.564656163	5.585147033	76.9732075	1.73E-18	4.47E-17	UP	Ad12_vs_Ad15
ENSMUSG00000041126	H2az2	1.449587566	6.968627023	76.96685615	1.74E-18	4.48E-17	UP	Ad12_vs_Ad15
ENSMUSG00000087687	Pet100	2.677031962	3.824520771	76.86833712	1.83E-18	4.71E-17	UP	Ad12_vs_Ad15
ENSMUSG00000012848	Rps5	2.27341235	9.771477818	76.76011657	1.93E-18	4.97E-17	UP	Ad12_vs_Ad15
ENSMUSG00000002578	Ikzf4	-1.55459028	5.534729145	76.74813848	1.94E-18	4.99E-17	DOWN	Ad12_vs_Ad15
ENSMUSG00000069744	Psmb3	1.489053504	6.95197196	76.69509952	1.99E-18	5.12E-17	UP	Ad12_vs_Ad15
ENSMUSG00000061601	Pclo	-1.719952018	7.213520811	76.69367834	2.00E-18	5.12E-17	DOWN	Ad12_vs_Ad15
ENSMUSG00000062683	Atp5g2	1.791982127	6.400733143	76.67653329	2.01E-18	5.16E-17	UP	Ad12_vs_Ad15
ENSMUSG00000106943	Dancr	1.92388936	3.628520244	76.55527217	2.14E-18	5.48E-17	UP	Ad12_vs_Ad15
ENSMUSG00000026688	Mgst3	1.858047729	5.486522252	76.50144197	2.20E-18	5.62E-17	UP	Ad12_vs_Ad15
ENSMUSG00000038112	AW551984	-2.057329802	6.677675114	76.47726338	2.23E-18	5.69E-17	DOWN	Ad12_vs_Ad15
ENSMUSG00000028066	Pmf1	1.392959196	4.693985531	76.46991855	2.24E-18	5.70E-17	UP	Ad12_vs_Ad15
ENSMUSG00000063446	Plppr1	-1.498067058	5.34558425	76.46659767	2.24E-18	5.70E-17	DOWN	Ad12_vs_Ad15
ENSMUSG00000031818	Cox4i1	1.713003527	8.029134038	76.42616966	2.29E-18	5.82E-17	UP	Ad12_vs_Ad15
ENSMUSG00000095362	Gm14325	2.656017779	4.407761637	76.37354888	2.35E-18	5.97E-17	UP	Ad12_vs_Ad15
ENSMUSG00000019235	Rps6kl1	-1.917761084	4.642294889	76.30334489	2.43E-18	6.18E-17	DOWN	Ad12_vs_Ad15
ENSMUSG00000029992	Gfpt1	-1.113337718	6.886295363	76.2961468	2.44E-18	6.19E-17	DOWN	Ad12_vs_Ad15
ENSMUSG00000017740	Slc12a5	-1.695339982	6.739719704	76.24589023	2.50E-18	6.34E-17	DOWN	Ad12_vs_Ad15
ENSMUSG00000022336	Eif3e	2.037568262	8.243805796	76.23153562	2.52E-18	6.38E-17	UP	Ad12_vs_Ad15
ENSMUSG00000054191	Klf1	4.877938909	0.793547694	76.01756687	2.81E-18	7.11E-17	UP	Ad12_vs_Ad15
ENSMUSG00000070469	Adamtsl3	-4.061676698	1.740167137	76.0059957	2.83E-18	7.14E-17	DOWN	Ad12_vs_Ad15
ENSMUSG00000025702	Marchf8	-1.253747796	7.206898911	75.92165574	2.95E-18	7.44E-17	DOWN	Ad12_vs_Ad15
ENSMUSG00000028643	Svbp	1.868985236	6.291926226	75.89733589	2.99E-18	7.53E-17	UP	Ad12_vs_Ad15
ENSMUSG00000028399	Ptprd	-1.350244643	8.421073389	75.88519018	3.01E-18	7.57E-17	DOWN	Ad12_vs_Ad15
ENSMUSG00000024647	Cbln2	-1.686092695	5.595350102	75.84851279	3.06E-18	7.70E-17	DOWN	Ad12_vs_Ad15
ENSMUSG00000039194	Rlbp1	-3.560531128	4.614176503	75.78445721	3.16E-18	7.95E-17	DOWN	Ad12_vs_Ad15
ENSMUSG00000039913	Pak5	-1.310331723	5.831177549	75.78223194	3.17E-18	7.95E-17	DOWN	Ad12_vs_Ad15
ENSMUSG00000024800	Rpp30	1.777729316	4.965670679	75.77345611	3.18E-18	7.97E-17	UP	Ad12_vs_Ad15
ENSMUSG00000022577	Ly6h	-1.413605706	7.634274708	75.73661518	3.24E-18	8.11E-17	DOWN	Ad12_vs_Ad15
ENSMUSG00000059278	Naa38	2.313398539	3.893155868	75.72023477	3.27E-18	8.17E-17	UP	Ad12_vs_Ad15
ENSMUSG00000074754	Smim26	2.770926129	3.677584785	75.6698509	3.35E-18	8.38E-17	UP	Ad12_vs_Ad15
ENSMUSG00000034006	Slc66a2	-1.519603368	4.461375729	75.66195956	3.37E-18	8.40E-17	DOWN	Ad12_vs_Ad15
ENSMUSG00000024544	Ldlrad4	-1.895217408	3.415843139	75.62250124	3.43E-18	8.56E-17	DOWN	Ad12_vs_Ad15
ENSMUSG00000068151	A230006K03Rik	-3.381351016	2.678305299	75.61127228	3.45E-18	8.60E-17	DOWN	Ad12_vs_Ad15
ENSMUSG00000024177	Nme4	1.8742678	4.012925627	75.58763912	3.50E-18	8.69E-17	UP	Ad12_vs_Ad15
ENSMUSG00000011832	Evi5l	-1.494560883	6.592948066	75.49852384	3.66E-18	9.09E-17	DOWN	Ad12_vs_Ad15
ENSMUSG00000033152	Podxl2	-1.589589069	7.709476252	75.49386883	3.67E-18	9.10E-17	DOWN	Ad12_vs_Ad15
ENSMUSG00000037086	Prr32	-8.298115911	0.276146405	75.4214456	3.80E-18	9.41E-17	DOWN	Ad12_vs_Ad15
ENSMUSG00000036246	Gmip	-1.502883744	6.410055263	75.42103251	3.80E-18	9.41E-17	DOWN	Ad12_vs_Ad15
ENSMUSG00000042814	Mcts2	1.782969367	4.438087852	75.41818967	3.81E-18	9.41E-17	UP	Ad12_vs_Ad15
ENSMUSG00000031167	Rbm3	1.415901702	8.201938773	75.41796039	3.81E-18	9.41E-17	UP	Ad12_vs_Ad15
ENSMUSG00000027673	Ndufb5	1.512964288	6.305380929	75.3956318	3.85E-18	9.51E-17	UP	Ad12_vs_Ad15
ENSMUSG00000022338	Eny2	1.68858728	7.213912505	75.30604297	4.03E-18	9.94E-17	UP	Ad12_vs_Ad15
ENSMUSG00000021710	Nln	-1.316779557	5.936519489	75.28188596	4.08E-18	1.01E-16	DOWN	Ad12_vs_Ad15
ENSMUSG00000033565	Rbfox2	-1.56473351	9.190396972	75.27883322	4.09E-18	1.01E-16	DOWN	Ad12_vs_Ad15
ENSMUSG00000050856	Atp5k	2.679100633	5.599107066	75.25951685	4.13E-18	1.01E-16	UP	Ad12_vs_Ad15
ENSMUSG00000008682	Rpl10	2.014852491	9.842193111	75.24435952	4.16E-18	1.02E-16	UP	Ad12_vs_Ad15
ENSMUSG00000036188	Ankmy2	-1.154732269	5.556790982	75.13982537	4.39E-18	1.08E-16	DOWN	Ad12_vs_Ad15
ENSMUSG00000053297	AI854703	-2.486036659	3.707952774	75.13430759	4.40E-18	1.08E-16	DOWN	Ad12_vs_Ad15
ENSMUSG00000047415	Gpr68	-4.564195421	1.81365912	75.09159305	4.49E-18	1.10E-16	DOWN	Ad12_vs_Ad15
ENSMUSG00000034932	Mrpl54	1.934258961	4.980320406	74.94970709	4.83E-18	1.18E-16	UP	Ad12_vs_Ad15
ENSMUSG00000026610	Esrrg	-2.068303121	5.313113368	74.93876024	4.86E-18	1.19E-16	DOWN	Ad12_vs_Ad15
ENSMUSG00000012405	Rpl15	1.971283159	9.353307107	74.92398057	4.89E-18	1.19E-16	UP	Ad12_vs_Ad15
ENSMUSG00000087590	Epb41l4aos	2.408843143	3.696486406	74.85418248	5.07E-18	1.24E-16	UP	Ad12_vs_Ad15
ENSMUSG00000074884	Serf2	1.542608475	4.656575162	74.8410927	5.10E-18	1.24E-16	UP	Ad12_vs_Ad15
ENSMUSG00000051255	Gm6563	2.267855315	3.479832169	74.67337383	5.55E-18	1.35E-16	UP	Ad12_vs_Ad15
ENSMUSG00000087497	2810001G20Rik	1.771401424	4.385048285	74.66865903	5.57E-18	1.35E-16	UP	Ad12_vs_Ad15
ENSMUSG00000002014	Ssr4	1.644622442	5.89191242	74.65358835	5.61E-18	1.36E-16	UP	Ad12_vs_Ad15
ENSMUSG00000028398	Dmac1	1.51996102	5.125525984	74.65244861	5.61E-18	1.36E-16	UP	Ad12_vs_Ad15
ENSMUSG00000022415	Syngr1	-2.26937041	5.99182301	74.6114357	5.73E-18	1.39E-16	DOWN	Ad12_vs_Ad15
ENSMUSG00000021967	Mrpl57	1.541446377	5.188905929	74.60913712	5.74E-18	1.39E-16	UP	Ad12_vs_Ad15
ENSMUSG00000025576	Rbfox3	-1.896194218	6.003045346	74.55851493	5.89E-18	1.42E-16	DOWN	Ad12_vs_Ad15
ENSMUSG00000002006	Pdzd4	-1.848183768	7.188093765	74.49516579	6.08E-18	1.47E-16	DOWN	Ad12_vs_Ad15
ENSMUSG00000013155	Enkd1	1.397428116	3.698116048	74.4732092	6.15E-18	1.48E-16	UP	Ad12_vs_Ad15
ENSMUSG00000021807	Rtraf	1.764430444	7.289513961	74.45655893	6.20E-18	1.49E-16	UP	Ad12_vs_Ad15
ENSMUSG00000072769	Gm10419	-3.474975732	2.574717322	74.44995416	6.22E-18	1.50E-16	DOWN	Ad12_vs_Ad15
ENSMUSG00000015659	Serac1	-1.432776896	5.134800606	74.30199123	6.70E-18	1.61E-16	DOWN	Ad12_vs_Ad15
ENSMUSG00000020116	Pno1	1.706626319	4.911746467	74.29947321	6.71E-18	1.61E-16	UP	Ad12_vs_Ad15
ENSMUSG00000071866	Ppia	1.800774209	10.09525553	74.29388649	6.73E-18	1.62E-16	UP	Ad12_vs_Ad15
ENSMUSG00000040133	Gpr176	-4.310082715	2.589326108	74.2300056	6.95E-18	1.67E-16	DOWN	Ad12_vs_Ad15
ENSMUSG00000027239	Mdk	1.782821052	6.731847722	74.18134208	7.13E-18	1.71E-16	UP	Ad12_vs_Ad15
ENSMUSG00000027475	Kif3b	-1.418107554	6.463612741	74.11966879	7.35E-18	1.76E-16	DOWN	Ad12_vs_Ad15
ENSMUSG00000054423	Cadps	-1.660411274	7.755560368	74.114465	7.37E-18	1.76E-16	DOWN	Ad12_vs_Ad15
ENSMUSG00000050708	Ftl1	1.995297778	8.988393682	74.10811099	7.40E-18	1.77E-16	UP	Ad12_vs_Ad15
ENSMUSG00000055839	Elob	1.677913793	7.775808719	74.06945122	7.54E-18	1.80E-16	UP	Ad12_vs_Ad15
ENSMUSG00000074671	Tspyl3	-2.225822177	4.345565513	74.04501404	7.64E-18	1.82E-16	DOWN	Ad12_vs_Ad15
ENSMUSG00000035048	Anapc13	2.004356679	5.042101153	74.03592894	7.67E-18	1.83E-16	UP	Ad12_vs_Ad15
ENSMUSG00000037531	Mrpl47	1.76886122	4.986309313	74.02084744	7.73E-18	1.84E-16	UP	Ad12_vs_Ad15
ENSMUSG00000053012	Krcc1	2.032554908	4.602457188	73.95643028	7.99E-18	1.90E-16	UP	Ad12_vs_Ad15
ENSMUSG00000041084	Ostc	1.745119805	6.651110955	73.94782495	8.02E-18	1.90E-16	UP	Ad12_vs_Ad15
ENSMUSG00000068696	Gpr88	-5.339572014	3.344062076	73.93673302	8.07E-18	1.91E-16	DOWN	Ad12_vs_Ad15
ENSMUSG00000024414	Mrpl27	2.050636142	4.799422243	73.87608165	8.32E-18	1.97E-16	UP	Ad12_vs_Ad15
ENSMUSG00000000804	Usp32	-0.939844831	6.818000238	73.84312875	8.46E-18	2.00E-16	DOWN	Ad12_vs_Ad15
ENSMUSG00000086040	Wipf3	-1.768048662	4.143321151	73.79599917	8.66E-18	2.05E-16	DOWN	Ad12_vs_Ad15
ENSMUSG00000021963	Sap18	1.329470263	6.193537337	73.7076848	9.06E-18	2.14E-16	UP	Ad12_vs_Ad15
ENSMUSG00000043716	Rpl7	1.91843341	10.2446096	73.68966526	9.14E-18	2.16E-16	UP	Ad12_vs_Ad15
ENSMUSG00000024381	Bin1	-1.177348919	6.963858206	73.67438511	9.21E-18	2.17E-16	DOWN	Ad12_vs_Ad15
ENSMUSG00000036398	Ppp1r11	1.589848013	5.928861271	73.60972701	9.52E-18	2.24E-16	UP	Ad12_vs_Ad15
ENSMUSG00000099764	Rps10-ps2	2.703325845	2.271288648	73.57957465	9.67E-18	2.27E-16	UP	Ad12_vs_Ad15
ENSMUSG00000021725	Parp8	-1.190444541	5.873875486	73.54406927	9.84E-18	2.31E-16	DOWN	Ad12_vs_Ad15
ENSMUSG00000039640	Mrpl12	1.529054072	6.109519068	73.40853484	1.05E-17	2.47E-16	UP	Ad12_vs_Ad15
ENSMUSG00000042351	Grap2	5.301483222	2.034442766	73.4085098	1.05E-17	2.47E-16	UP	Ad12_vs_Ad15
ENSMUSG00000036568	Bicral	-1.09607069	5.798766099	73.38785636	1.07E-17	2.50E-16	DOWN	Ad12_vs_Ad15
ENSMUSG00000031872	Bean1	-2.744790636	3.041109392	73.38200668	1.07E-17	2.50E-16	DOWN	Ad12_vs_Ad15
ENSMUSG00000053565	Eif3k	1.723574773	7.242692008	73.37521442	1.07E-17	2.51E-16	UP	Ad12_vs_Ad15
ENSMUSG00000052428	Tmco1	1.515267257	5.615061667	73.35354725	1.08E-17	2.53E-16	UP	Ad12_vs_Ad15
ENSMUSG00000056856	Jakmip3	-2.530316645	4.074940865	73.32325767	1.10E-17	2.57E-16	DOWN	Ad12_vs_Ad15
ENSMUSG00000041141	Pnmal1	-1.509672766	6.094170553	73.27337229	1.13E-17	2.63E-16	DOWN	Ad12_vs_Ad15
ENSMUSG00000042529	Kcnj12	-7.108663825	1.56163231	73.25555641	1.14E-17	2.65E-16	DOWN	Ad12_vs_Ad15
ENSMUSG00000020262	Adarb1	-1.401663232	5.76839704	73.21771268	1.16E-17	2.70E-16	DOWN	Ad12_vs_Ad15
ENSMUSG00000020374	Rasgef1c	-2.567121001	3.376408212	73.21238915	1.16E-17	2.71E-16	DOWN	Ad12_vs_Ad15
ENSMUSG00000040548	Tex2	-1.256134268	5.588834573	73.21042482	1.17E-17	2.71E-16	DOWN	Ad12_vs_Ad15
ENSMUSG00000020704	Asic2	-2.157201044	4.261612032	73.17697944	1.19E-17	2.75E-16	DOWN	Ad12_vs_Ad15
ENSMUSG00000038622	Med30	1.835255332	5.271298958	73.15564156	1.20E-17	2.78E-16	UP	Ad12_vs_Ad15
ENSMUSG00000046178	Nxph1	-1.666397332	5.040816616	73.14310368	1.21E-17	2.79E-16	DOWN	Ad12_vs_Ad15
ENSMUSG00000027342	Pcna	1.628491589	7.170513069	73.13327352	1.21E-17	2.80E-16	UP	Ad12_vs_Ad15
ENSMUSG00000041351	Rap1gap	-1.782657301	5.859340029	73.09429346	1.24E-17	2.86E-16	DOWN	Ad12_vs_Ad15
ENSMUSG00000067279	Ppp1r3c	-2.061953514	3.521984287	73.05787155	1.26E-17	2.91E-16	DOWN	Ad12_vs_Ad15
ENSMUSG00000062611	Rps3a2	2.260296227	4.882145579	73.03611057	1.27E-17	2.93E-16	UP	Ad12_vs_Ad15
ENSMUSG00000029192	Tbc1d14	-1.40334459	7.137737939	73.01286419	1.29E-17	2.97E-16	DOWN	Ad12_vs_Ad15
ENSMUSG00000036473	Tbc1d24	-1.239139446	7.000099416	73.00665119	1.29E-17	2.97E-16	DOWN	Ad12_vs_Ad15
ENSMUSG00000004031	Brinp2	-2.3705628	5.563627378	72.96473258	1.32E-17	3.03E-16	DOWN	Ad12_vs_Ad15
ENSMUSG00000024851	Pitpnm1	-1.669623626	6.297857817	72.95976652	1.32E-17	3.04E-16	DOWN	Ad12_vs_Ad15
ENSMUSG00000037747	Phyhipl	-1.795465243	5.754995868	72.95421092	1.33E-17	3.04E-16	DOWN	Ad12_vs_Ad15
ENSMUSG00000021707	Dhfr	1.912563742	5.072104627	72.94894609	1.33E-17	3.05E-16	UP	Ad12_vs_Ad15
ENSMUSG00000007207	Stx1a	-1.283477722	6.170705976	72.9165507	1.35E-17	3.10E-16	DOWN	Ad12_vs_Ad15
ENSMUSG00000042724	Map3k9	-2.01540709	6.047596862	72.81257835	1.43E-17	3.26E-16	DOWN	Ad12_vs_Ad15
ENSMUSG00000047534	Mis18bp1	1.621644824	5.680862408	72.8117322	1.43E-17	3.26E-16	UP	Ad12_vs_Ad15
ENSMUSG00000029642	Polr1d	1.70086191	5.775703368	72.81109563	1.43E-17	3.26E-16	UP	Ad12_vs_Ad15
ENSMUSG00000032890	Rims3	-2.095774367	6.615186753	72.77268171	1.45E-17	3.32E-16	DOWN	Ad12_vs_Ad15
ENSMUSG00000021018	Polr2h	1.572262314	5.048511745	72.73993944	1.48E-17	3.37E-16	UP	Ad12_vs_Ad15
ENSMUSG00000021660	Btf3	1.628534128	8.052838656	72.7280985	1.49E-17	3.39E-16	UP	Ad12_vs_Ad15
ENSMUSG00000004798	Ulk2	-1.06853572	7.383859078	72.69937249	1.51E-17	3.43E-16	DOWN	Ad12_vs_Ad15
ENSMUSG00000044716	Dok7	-3.549561766	2.890754338	72.68583785	1.52E-17	3.45E-16	DOWN	Ad12_vs_Ad15
ENSMUSG00000072066	6720489N17Rik	2.021178981	3.952834416	72.64317027	1.55E-17	3.53E-16	UP	Ad12_vs_Ad15
ENSMUSG00000034636	Zyg11b	-1.204043069	8.076423219	72.62959948	1.56E-17	3.55E-16	DOWN	Ad12_vs_Ad15
ENSMUSG00000034723	Tmx4	-1.160608456	7.634572036	72.60697035	1.58E-17	3.58E-16	DOWN	Ad12_vs_Ad15
ENSMUSG00000031137	Fgf13	-1.813963644	6.352796194	72.59131542	1.59E-17	3.61E-16	DOWN	Ad12_vs_Ad15
ENSMUSG00000041836	Ptpre	-2.055856048	3.55619268	72.5473232	1.63E-17	3.69E-16	DOWN	Ad12_vs_Ad15
ENSMUSG00000021832	Psmc6	1.750338117	7.992730216	72.54590913	1.63E-17	3.69E-16	UP	Ad12_vs_Ad15
ENSMUSG00000027206	Cops2	1.973453721	7.664083173	72.5367651	1.64E-17	3.70E-16	UP	Ad12_vs_Ad15
ENSMUSG00000035620	Ric8b	-0.973952153	5.925969732	72.53276702	1.64E-17	3.70E-16	DOWN	Ad12_vs_Ad15
ENSMUSG00000056258	Kcnq3	-1.694262869	6.568331487	72.50609969	1.67E-17	3.75E-16	DOWN	Ad12_vs_Ad15
ENSMUSG00000025903	Lypla1	1.868921634	5.199859957	72.4815552	1.69E-17	3.79E-16	UP	Ad12_vs_Ad15
ENSMUSG00000021643	Serf1	2.024642228	6.002803273	72.38843136	1.77E-17	3.97E-16	UP	Ad12_vs_Ad15
ENSMUSG00000067847	Romo1	2.11761537	5.413827905	72.34761594	1.80E-17	4.05E-16	UP	Ad12_vs_Ad15
ENSMUSG00000018770	Atp5g3	1.39129966	7.46788578	72.34063225	1.81E-17	4.06E-16	UP	Ad12_vs_Ad15
ENSMUSG00000019303	Psmc3ip	1.939681285	4.267466536	72.29867661	1.85E-17	4.15E-16	UP	Ad12_vs_Ad15
ENSMUSG00000007653	Gabrb2	-1.422982832	5.98442386	72.29678403	1.85E-17	4.15E-16	DOWN	Ad12_vs_Ad15
ENSMUSG00000066149	Cdc26	1.554097332	6.207973429	72.26442846	1.88E-17	4.21E-16	UP	Ad12_vs_Ad15
ENSMUSG00000041245	Wnk3	-1.146254414	6.610505167	72.22201581	1.92E-17	4.30E-16	DOWN	Ad12_vs_Ad15
ENSMUSG00000020027	Socs2	-1.37807658	5.757901982	72.2038552	1.94E-17	4.33E-16	DOWN	Ad12_vs_Ad15
ENSMUSG00000031939	Taf1d	1.701830839	6.564441466	72.14641076	2.00E-17	4.45E-16	UP	Ad12_vs_Ad15
ENSMUSG00000060126	Tpt1	2.424069044	11.04562905	72.14560932	2.00E-17	4.45E-16	UP	Ad12_vs_Ad15
ENSMUSG00000027357	Crls1	1.38599034	5.426251924	72.09813744	2.05E-17	4.56E-16	UP	Ad12_vs_Ad15
ENSMUSG00000035311	Gnptab	-1.10694718	6.174489112	72.08746929	2.06E-17	4.58E-16	DOWN	Ad12_vs_Ad15
ENSMUSG00000061288	Taok3	-1.313660425	5.850239737	72.04605835	2.10E-17	4.67E-16	DOWN	Ad12_vs_Ad15
ENSMUSG00000048307	Ankrd46	-1.119071834	6.70133286	71.92621083	2.23E-17	4.96E-16	DOWN	Ad12_vs_Ad15
ENSMUSG00000029312	Klhl8	-1.813580579	5.037286759	71.91970453	2.24E-17	4.97E-16	DOWN	Ad12_vs_Ad15
ENSMUSG00000040276	Pacsin1	-2.396272286	4.911631527	71.85338608	2.32E-17	5.14E-16	DOWN	Ad12_vs_Ad15
ENSMUSG00000025381	Cnpy2	1.388433429	5.870687061	71.76479378	2.42E-17	5.36E-16	UP	Ad12_vs_Ad15
ENSMUSG00000020180	Snrpd3	1.569690534	7.044799291	71.76449805	2.42E-17	5.36E-16	UP	Ad12_vs_Ad15
ENSMUSG00000063406	Tmed5	1.908421905	5.462955495	71.75419438	2.44E-17	5.38E-16	UP	Ad12_vs_Ad15
ENSMUSG00000020436	Gabrg2	-1.377904223	6.605024718	71.74666662	2.45E-17	5.40E-16	DOWN	Ad12_vs_Ad15
ENSMUSG00000059742	Kcnh7	-1.862956625	5.998665991	71.6510325	2.57E-17	5.66E-16	DOWN	Ad12_vs_Ad15
ENSMUSG00000004032	Gstm5	1.596129576	6.127997275	71.65097741	2.57E-17	5.66E-16	UP	Ad12_vs_Ad15
ENSMUSG00000020023	Tmcc3	-1.589687279	3.827750153	71.63339989	2.59E-17	5.70E-16	DOWN	Ad12_vs_Ad15
ENSMUSG00000027170	Eif3m	1.73982518	7.216950363	71.60670763	2.63E-17	5.78E-16	UP	Ad12_vs_Ad15
ENSMUSG00000071324	Armc2	-1.908778252	3.545573211	71.56753426	2.68E-17	5.89E-16	DOWN	Ad12_vs_Ad15
ENSMUSG00000058975	Kcnc1	-2.097541492	6.02209492	71.56157886	2.69E-17	5.90E-16	DOWN	Ad12_vs_Ad15
ENSMUSG00000044288	Cnr1	-1.349467461	7.433245976	71.43810737	2.86E-17	6.27E-16	DOWN	Ad12_vs_Ad15
ENSMUSG00000021044	Adck1	-1.534331301	4.243536894	71.38449869	2.94E-17	6.44E-16	DOWN	Ad12_vs_Ad15
ENSMUSG00000037235	Mxd4	-1.016649528	6.832797066	71.35887804	2.98E-17	6.52E-16	DOWN	Ad12_vs_Ad15
ENSMUSG00000027508	Pag1	-1.563852827	5.574699496	71.31558895	3.04E-17	6.66E-16	DOWN	Ad12_vs_Ad15
ENSMUSG00000004113	Cacna1b	-1.566441669	7.29147834	71.21955227	3.20E-17	6.98E-16	DOWN	Ad12_vs_Ad15
ENSMUSG00000003273	Car11	-1.63943723	5.282000838	71.19818161	3.23E-17	7.05E-16	DOWN	Ad12_vs_Ad15
ENSMUSG00000044835	Ankrd45	-1.439799502	4.849529588	71.17282338	3.27E-17	7.13E-16	DOWN	Ad12_vs_Ad15
ENSMUSG00000041762	Gpr155	-1.438745235	4.228510634	71.17212512	3.27E-17	7.13E-16	DOWN	Ad12_vs_Ad15
ENSMUSG00000032333	Stoml1	-1.179755138	5.743254047	71.11918492	3.36E-17	7.32E-16	DOWN	Ad12_vs_Ad15
ENSMUSG00000068798	Rap1a	1.757768708	6.068939252	71.09778351	3.40E-17	7.39E-16	UP	Ad12_vs_Ad15
ENSMUSG00000021194	Chga	-1.927973877	5.279962199	70.98200605	3.60E-17	7.83E-16	DOWN	Ad12_vs_Ad15
ENSMUSG00000010803	Gabra1	-1.831445763	4.898146964	70.95706625	3.65E-17	7.92E-16	DOWN	Ad12_vs_Ad15
ENSMUSG00000078862	Gm14326	2.042795091	3.670217094	70.89779465	3.76E-17	8.16E-16	UP	Ad12_vs_Ad15
ENSMUSG00000005360	Slc1a3	-1.669464601	6.654851398	70.77536857	4.00E-17	8.67E-16	DOWN	Ad12_vs_Ad15
ENSMUSG00000015804	Med28	1.601116416	6.285626855	70.68134857	4.20E-17	9.09E-16	UP	Ad12_vs_Ad15
ENSMUSG00000037606	Osbpl5	-1.440912849	5.492918574	70.53169686	4.53E-17	9.79E-16	DOWN	Ad12_vs_Ad15
ENSMUSG00000001348	Acp5	6.574681571	2.0434621	70.51607701	4.57E-17	9.86E-16	UP	Ad12_vs_Ad15
ENSMUSG00000038860	Garnl3	-1.478782333	5.91509025	70.43827218	4.75E-17	1.02E-15	DOWN	Ad12_vs_Ad15
ENSMUSG00000001134	Uxt	2.394270873	2.97342621	70.43038227	4.77E-17	1.03E-15	UP	Ad12_vs_Ad15
ENSMUSG00000044349	Snhg11	-2.482527214	10.1554985	70.39327175	4.86E-17	1.05E-15	DOWN	Ad12_vs_Ad15
ENSMUSG00000029544	Cabp1	-2.14547115	4.96982404	70.33095395	5.01E-17	1.08E-15	DOWN	Ad12_vs_Ad15
ENSMUSG00000028716	Pdzk1ip1	5.079380096	2.516660374	70.30084576	5.09E-17	1.09E-15	UP	Ad12_vs_Ad15
ENSMUSG00000017167	Cntnap1	-1.807540094	4.239882464	70.2815501	5.14E-17	1.10E-15	DOWN	Ad12_vs_Ad15
ENSMUSG00000061578	Ksr2	-1.912481005	5.144240324	70.27299759	5.16E-17	1.11E-15	DOWN	Ad12_vs_Ad15
ENSMUSG00000043388	Tmem130	-2.863955869	6.718822206	70.23196048	5.27E-17	1.13E-15	DOWN	Ad12_vs_Ad15
ENSMUSG00000030310	Slc6a1	-1.850048448	7.420019313	70.22752903	5.28E-17	1.13E-15	DOWN	Ad12_vs_Ad15
ENSMUSG00000040808	S100g	8.088224229	0.211036276	70.07089057	5.72E-17	1.22E-15	UP	Ad12_vs_Ad15
ENSMUSG00000028634	Hivep3	-2.261300175	4.483279597	70.06210396	5.75E-17	1.23E-15	DOWN	Ad12_vs_Ad15
ENSMUSG00000051401	Kctd16	-3.682110019	2.140693446	70.05744546	5.76E-17	1.23E-15	DOWN	Ad12_vs_Ad15
ENSMUSG00000051537	Gm5124	-1.930906955	4.673033598	70.00154517	5.93E-17	1.26E-15	DOWN	Ad12_vs_Ad15
ENSMUSG00000023926	Rhag	6.359909843	0.956017547	69.97504654	6.01E-17	1.28E-15	UP	Ad12_vs_Ad15
ENSMUSG00000023940	Sgo1	1.547785587	4.619154001	69.97058551	6.02E-17	1.28E-15	UP	Ad12_vs_Ad15
ENSMUSG00000035900	Gramd4	-1.62864381	6.438641458	69.95254609	6.07E-17	1.29E-15	DOWN	Ad12_vs_Ad15
ENSMUSG00000021765	Fst	2.368023226	3.21568312	69.71362343	6.86E-17	1.46E-15	UP	Ad12_vs_Ad15
ENSMUSG00000087141	Plcxd2	-1.715865084	5.69434247	69.7023937	6.90E-17	1.47E-15	DOWN	Ad12_vs_Ad15
ENSMUSG00000070695	Cntnap5a	-2.447152626	4.985219315	69.65838398	7.05E-17	1.50E-15	DOWN	Ad12_vs_Ad15
ENSMUSG00000032329	Hmg20a	-1.122413135	7.068607814	69.52689188	7.54E-17	1.60E-15	DOWN	Ad12_vs_Ad15
ENSMUSG00000038738	Shank1	-1.800158804	8.24799504	69.50647652	7.62E-17	1.61E-15	DOWN	Ad12_vs_Ad15
ENSMUSG00000028825	Rhd	4.792697396	0.544654883	69.43926411	7.88E-17	1.67E-15	UP	Ad12_vs_Ad15
ENSMUSG00000117924	Tmem223	1.411858196	5.760923079	69.3573208	8.21E-17	1.74E-15	UP	Ad12_vs_Ad15
ENSMUSG00000051146	Camk2n2	-1.848271008	5.589604262	69.30925685	8.42E-17	1.78E-15	DOWN	Ad12_vs_Ad15
ENSMUSG00000041609	Bicdl1	-1.495440789	5.653167361	69.29379531	8.48E-17	1.79E-15	DOWN	Ad12_vs_Ad15
ENSMUSG00000032549	Rab6b	-1.715210003	7.900549351	69.2222535	8.80E-17	1.86E-15	DOWN	Ad12_vs_Ad15
ENSMUSG00000020366	Mapk9	-1.003172665	7.29541609	69.21064499	8.85E-17	1.86E-15	DOWN	Ad12_vs_Ad15
ENSMUSG00000039611	Pgap4	-1.362567386	5.268508437	68.98774605	9.91E-17	2.09E-15	DOWN	Ad12_vs_Ad15
ENSMUSG00000026123	Plekhb2	-1.366773443	5.720383549	68.98318749	9.93E-17	2.09E-15	DOWN	Ad12_vs_Ad15
ENSMUSG00000065126	Snord104	3.038222941	2.498169449	68.96463471	1.00E-16	2.11E-15	UP	Ad12_vs_Ad15
ENSMUSG00000034755	Pcdh11x	-1.588372811	5.584700353	68.94008894	1.02E-16	2.13E-15	DOWN	Ad12_vs_Ad15
ENSMUSG00000106379	Lhfpl3	-1.784350451	3.863227168	68.93230823	1.02E-16	2.14E-15	DOWN	Ad12_vs_Ad15
ENSMUSG00000020173	Cobl	-2.019172873	4.457466667	68.91599067	1.03E-16	2.15E-15	DOWN	Ad12_vs_Ad15
ENSMUSG00000014075	Dynlt2b	1.868337566	4.594957429	68.89229371	1.04E-16	2.18E-15	UP	Ad12_vs_Ad15
ENSMUSG00000091890	A830073O21Rik	-3.575315275	2.160927649	68.8740204	1.05E-16	2.20E-15	DOWN	Ad12_vs_Ad15
ENSMUSG00000090841	Myl6	1.874885141	8.338678139	68.85345672	1.06E-16	2.22E-15	UP	Ad12_vs_Ad15
ENSMUSG00000056812	St8sia3	-1.345818508	5.844110635	68.83080275	1.07E-16	2.24E-15	DOWN	Ad12_vs_Ad15
ENSMUSG00000005871	Apc	-1.367595572	9.171545278	68.81942586	1.08E-16	2.25E-15	DOWN	Ad12_vs_Ad15
ENSMUSG00000079658	Eloc	1.769970251	7.4006556	68.7771873	1.10E-16	2.30E-15	UP	Ad12_vs_Ad15
ENSMUSG00000062542	Syt9	-1.818204179	3.852091441	68.73244938	1.13E-16	2.35E-15	DOWN	Ad12_vs_Ad15
ENSMUSG00000063200	Nol7	1.623629237	6.852249336	68.7000106	1.15E-16	2.39E-15	UP	Ad12_vs_Ad15
ENSMUSG00000057572	Zbtb8os	1.958123021	4.440079231	68.69473151	1.15E-16	2.39E-15	UP	Ad12_vs_Ad15
ENSMUSG00000070476	Fam217b	-1.841593509	3.991405139	68.67209449	1.16E-16	2.42E-15	DOWN	Ad12_vs_Ad15
ENSMUSG00000073102	Drc1	-2.302161074	2.708812042	68.59389256	1.21E-16	2.51E-15	DOWN	Ad12_vs_Ad15
ENSMUSG00000091002	Tcerg1l	-2.083289335	4.087143208	68.52889218	1.25E-16	2.59E-15	DOWN	Ad12_vs_Ad15
ENSMUSG00000042348	Arl15	-1.009599258	5.827117268	68.48281592	1.28E-16	2.65E-15	DOWN	Ad12_vs_Ad15
ENSMUSG00000004267	Eno2	-1.442223308	5.816318354	68.45361658	1.30E-16	2.69E-15	DOWN	Ad12_vs_Ad15
ENSMUSG00000072582	Ptrh2	1.44058083	5.689708877	68.43174839	1.31E-16	2.72E-15	UP	Ad12_vs_Ad15
ENSMUSG00000020892	Aloxe3	-4.430923191	2.217152729	68.34480761	1.37E-16	2.84E-15	DOWN	Ad12_vs_Ad15
ENSMUSG00000014769	Psmb1	1.416454796	7.511020931	68.33982786	1.38E-16	2.84E-15	UP	Ad12_vs_Ad15
ENSMUSG00000021391	Cenpp	2.733494656	3.107954885	68.3254924	1.39E-16	2.86E-15	UP	Ad12_vs_Ad15
ENSMUSG00000025920	Stau2	-1.240284999	6.732118237	68.30701025	1.40E-16	2.88E-15	DOWN	Ad12_vs_Ad15
ENSMUSG00000025266	Gnl3l	-1.161434261	7.190850555	68.27819764	1.42E-16	2.92E-15	DOWN	Ad12_vs_Ad15
ENSMUSG00000028518	Prkaa2	-1.427343596	5.413461267	68.2758312	1.42E-16	2.92E-15	DOWN	Ad12_vs_Ad15
ENSMUSG00000031428	Zcchc18	-1.236813046	7.353245071	68.21384502	1.47E-16	3.01E-15	DOWN	Ad12_vs_Ad15
ENSMUSG00000040269	Mrps28	2.064530361	3.997240623	68.20227911	1.48E-16	3.03E-15	UP	Ad12_vs_Ad15
ENSMUSG00000024924	Vldlr	-1.181799037	6.580681104	68.14645821	1.52E-16	3.11E-15	DOWN	Ad12_vs_Ad15
ENSMUSG00000027165	Iftap	1.943726333	4.862676126	68.10111469	1.55E-16	3.18E-15	UP	Ad12_vs_Ad15
ENSMUSG00000027070	Lrp2	1.88642116	4.189156888	68.08385602	1.57E-16	3.21E-15	UP	Ad12_vs_Ad15
ENSMUSG00000045349	Sh2d5	-1.774736411	4.23339288	68.07324769	1.58E-16	3.22E-15	DOWN	Ad12_vs_Ad15
ENSMUSG00000087370	Tmem170b	-1.177854557	6.548512924	68.03062421	1.61E-16	3.29E-15	DOWN	Ad12_vs_Ad15
ENSMUSG00000033769	Exoc6b	-1.432386362	6.277180628	67.98751744	1.65E-16	3.36E-15	DOWN	Ad12_vs_Ad15
ENSMUSG00000031697	Orc6	1.661009491	6.055900421	67.97964571	1.65E-16	3.37E-15	UP	Ad12_vs_Ad15
ENSMUSG00000021607	Mrpl36	1.661019774	4.631857028	67.93573315	1.69E-16	3.44E-15	UP	Ad12_vs_Ad15
ENSMUSG00000031442	Mcf2l	-1.37545496	7.975665381	67.9055753	1.72E-16	3.49E-15	DOWN	Ad12_vs_Ad15
ENSMUSG00000058446	Znrf2	-1.388522825	6.501683253	67.88911682	1.73E-16	3.52E-15	DOWN	Ad12_vs_Ad15
ENSMUSG00000060450	Rnf14	-1.020609075	7.604542723	67.88568331	1.73E-16	3.52E-15	DOWN	Ad12_vs_Ad15
ENSMUSG00000030465	Psd3	-0.91862903	6.737390906	67.8834535	1.73E-16	3.52E-15	DOWN	Ad12_vs_Ad15
ENSMUSG00000076439	Mog	-1.976486979	4.08135846	67.88104189	1.74E-16	3.53E-15	DOWN	Ad12_vs_Ad15
ENSMUSG00000070822	Zscan18	-1.320784324	5.350684954	67.75035317	1.86E-16	3.76E-15	DOWN	Ad12_vs_Ad15
ENSMUSG00000046844	Vat1l	-1.827990405	6.030302891	67.74806954	1.86E-16	3.76E-15	DOWN	Ad12_vs_Ad15
ENSMUSG00000027331	Knstrn	1.304402958	5.563475744	67.74792508	1.86E-16	3.76E-15	UP	Ad12_vs_Ad15
ENSMUSG00000032757	Bet1	1.79211304	5.145224956	67.71158304	1.89E-16	3.83E-15	UP	Ad12_vs_Ad15
ENSMUSG00000002107	Celf2	-1.655404385	9.241970564	67.70853918	1.90E-16	3.83E-15	DOWN	Ad12_vs_Ad15
ENSMUSG00000051527	Usp29	-1.141163179	6.095973171	67.67959045	1.92E-16	3.88E-15	DOWN	Ad12_vs_Ad15
ENSMUSG00000000740	Rpl13	2.02884765	9.841962508	67.66515011	1.94E-16	3.91E-15	UP	Ad12_vs_Ad15
ENSMUSG00000020607	Lratd1	-1.655455564	5.95191505	67.65950877	1.94E-16	3.92E-15	DOWN	Ad12_vs_Ad15
ENSMUSG00000038510	Rpf2	1.726902741	5.546514803	67.64183679	1.96E-16	3.95E-15	UP	Ad12_vs_Ad15
ENSMUSG00000027971	Ndst4	-1.909022986	4.260481533	67.62613363	1.98E-16	3.98E-15	DOWN	Ad12_vs_Ad15
ENSMUSG00000105867	Gm42517	-3.170046698	3.044383163	67.60295282	2.00E-16	4.02E-15	DOWN	Ad12_vs_Ad15
ENSMUSG00000039086	Ss18l1	-1.421158058	6.705938614	67.5980539	2.00E-16	4.03E-15	DOWN	Ad12_vs_Ad15
ENSMUSG00000037492	Zmat4	-1.892306052	3.830239342	67.58590408	2.02E-16	4.05E-15	DOWN	Ad12_vs_Ad15
ENSMUSG00000021219	Rgs6	-2.068978953	4.742067417	67.56915066	2.03E-16	4.08E-15	DOWN	Ad12_vs_Ad15
ENSMUSG00000006333	Rps9	1.809241187	9.69526528	67.53254462	2.07E-16	4.15E-15	UP	Ad12_vs_Ad15
ENSMUSG00000031310	Zmym3	-1.388241983	7.340270518	67.47504766	2.13E-16	4.27E-15	DOWN	Ad12_vs_Ad15
ENSMUSG00000070713	Gm10282	1.863862703	3.727091389	67.44027201	2.17E-16	4.34E-15	UP	Ad12_vs_Ad15
ENSMUSG00000025135	Anapc11	1.206223323	6.276007702	67.39120679	2.23E-16	4.45E-15	UP	Ad12_vs_Ad15
ENSMUSG00000041828	Abca8a	-5.634891724	1.943195499	67.37070878	2.25E-16	4.49E-15	DOWN	Ad12_vs_Ad15
ENSMUSG00000049881	2810025M15Rik	1.468332503	5.244188256	67.35396222	2.27E-16	4.53E-15	UP	Ad12_vs_Ad15
ENSMUSG00000028175	Depdc1a	2.332224152	4.084491241	67.3122815	2.32E-16	4.62E-15	UP	Ad12_vs_Ad15
ENSMUSG00000071068	Treml2	4.307953756	0.216320773	67.23527634	2.41E-16	4.80E-15	UP	Ad12_vs_Ad15
ENSMUSG00000026259	Ngef	-2.209672808	3.510908964	67.21862826	2.43E-16	4.84E-15	DOWN	Ad12_vs_Ad15
ENSMUSG00000039533	Mmd2	-1.609589394	5.706695457	67.15523042	2.51E-16	4.99E-15	DOWN	Ad12_vs_Ad15
ENSMUSG00000048485	Zbtb8b	-2.08718402	3.208342272	67.14810624	2.52E-16	5.00E-15	DOWN	Ad12_vs_Ad15
ENSMUSG00000040370	Etfrf1	1.84906288	4.383240616	67.14513373	2.52E-16	5.01E-15	UP	Ad12_vs_Ad15
ENSMUSG00000003038	Hmgn2	1.732311299	8.441899844	67.13620947	2.53E-16	5.03E-15	UP	Ad12_vs_Ad15
ENSMUSG00000040407	Akap9	-1.300455158	8.656285626	66.97204399	2.75E-16	5.46E-15	DOWN	Ad12_vs_Ad15
ENSMUSG00000026463	Atp2b4	-1.173123852	6.410556333	66.96462966	2.76E-16	5.47E-15	DOWN	Ad12_vs_Ad15
ENSMUSG00000025204	Ndufb8	1.55483564	5.795889349	66.96397802	2.77E-16	5.47E-15	UP	Ad12_vs_Ad15
ENSMUSG00000038489	Polr2l	1.578505766	4.367574157	66.94232663	2.80E-16	5.53E-15	UP	Ad12_vs_Ad15
ENSMUSG00000021176	Efcab11	1.874231113	3.13649623	66.92822265	2.82E-16	5.56E-15	UP	Ad12_vs_Ad15
ENSMUSG00000062098	Btbd3	-1.021601894	6.603839658	66.89554626	2.86E-16	5.65E-15	DOWN	Ad12_vs_Ad15
ENSMUSG00000059602	Syn3	-2.06073193	4.773293406	66.88204518	2.88E-16	5.68E-15	DOWN	Ad12_vs_Ad15
ENSMUSG00000025237	Parp6	-1.031570191	7.455722624	66.87646961	2.89E-16	5.70E-15	DOWN	Ad12_vs_Ad15
ENSMUSG00000026281	Dtymk	1.283452928	6.608824837	66.81872492	2.98E-16	5.86E-15	UP	Ad12_vs_Ad15
ENSMUSG00000062933	Gm10123	1.986038418	3.390116927	66.71076028	3.14E-16	6.18E-15	UP	Ad12_vs_Ad15
ENSMUSG00000042682	Selenok	1.45698626	6.877255985	66.70432907	3.15E-16	6.20E-15	UP	Ad12_vs_Ad15
ENSMUSG00000054717	Hmgb2	1.825140879	8.171527278	66.61081733	3.31E-16	6.49E-15	UP	Ad12_vs_Ad15
ENSMUSG00000070639	Lrrc8b	-1.096723748	6.30163897	66.51054194	3.48E-16	6.83E-15	DOWN	Ad12_vs_Ad15
ENSMUSG00000053453	Thoc7	1.57756113	6.095978189	66.46466721	3.56E-16	6.98E-15	UP	Ad12_vs_Ad15
ENSMUSG00000038695	Josd2	1.339855114	4.890468248	66.44583107	3.60E-16	7.04E-15	UP	Ad12_vs_Ad15
ENSMUSG00000029826	Zc3hav1	3.116142571	1.932643201	66.37141622	3.73E-16	7.31E-15	UP	Ad12_vs_Ad15
ENSMUSG00000020785	Camkk1	-1.4403189	4.621845682	66.3298411	3.81E-16	7.46E-15	DOWN	Ad12_vs_Ad15
ENSMUSG00000031517	Gpm6a	-1.497499181	9.474414235	66.26541545	3.94E-16	7.70E-15	DOWN	Ad12_vs_Ad15
ENSMUSG00000029207	Apbb2	-1.296571769	5.9170448	66.23696122	4.00E-16	7.80E-15	DOWN	Ad12_vs_Ad15
ENSMUSG00000062444	Ap3b2	-1.731691671	6.912409569	66.19566218	4.08E-16	7.96E-15	DOWN	Ad12_vs_Ad15
ENSMUSG00000072692	Rpl37rt	3.319574018	1.947314718	66.18386105	4.11E-16	8.00E-15	UP	Ad12_vs_Ad15
ENSMUSG00000102312	Pcdha3	-2.542599979	2.919210846	66.15272527	4.17E-16	8.13E-15	DOWN	Ad12_vs_Ad15
ENSMUSG00000023020	Cox14	1.639029073	5.953550959	66.11880186	4.25E-16	8.26E-15	UP	Ad12_vs_Ad15
ENSMUSG00000028351	Brinp1	-1.680156848	5.173101861	66.08736327	4.31E-16	8.39E-15	DOWN	Ad12_vs_Ad15
ENSMUSG00000086841	2410006H16Rik	1.746623277	5.295365256	66.04239753	4.41E-16	8.57E-15	UP	Ad12_vs_Ad15
ENSMUSG00000062963	Ufc1	1.412437478	6.171714976	66.03366607	4.43E-16	8.60E-15	UP	Ad12_vs_Ad15
ENSMUSG00000014550	Rbsn	-1.264987836	5.874244803	66.0248845	4.45E-16	8.63E-15	DOWN	Ad12_vs_Ad15
ENSMUSG00000032968	Inha	-1.563985052	5.043251855	65.97805367	4.56E-16	8.83E-15	DOWN	Ad12_vs_Ad15
ENSMUSG00000026594	Ralgps2	-0.927784621	7.360840894	65.93218074	4.67E-16	9.03E-15	DOWN	Ad12_vs_Ad15
ENSMUSG00000017412	Cacnb4	-1.193990603	5.932426546	65.91006719	4.72E-16	9.13E-15	DOWN	Ad12_vs_Ad15
ENSMUSG00000024268	Celf4	-1.384104114	8.504368912	65.90746793	4.73E-16	9.13E-15	DOWN	Ad12_vs_Ad15
ENSMUSG00000027166	Dnajc24	1.684961668	4.413233449	65.88365177	4.78E-16	9.24E-15	UP	Ad12_vs_Ad15
ENSMUSG00000003810	Mast2	-1.324901764	7.610519683	65.76755294	5.07E-16	9.79E-15	DOWN	Ad12_vs_Ad15
ENSMUSG00000043284	Tmem11	1.400324534	5.06104711	65.69331791	5.27E-16	1.02E-14	UP	Ad12_vs_Ad15
ENSMUSG00000021721	Htr1a	-4.066158397	2.016862796	65.67069679	5.33E-16	1.03E-14	DOWN	Ad12_vs_Ad15
ENSMUSG00000026960	Arl6ip6	1.361058066	5.569494897	65.66392842	5.35E-16	1.03E-14	UP	Ad12_vs_Ad15
ENSMUSG00000004552	Ctse	5.241490525	2.019519589	65.64182006	5.41E-16	1.04E-14	UP	Ad12_vs_Ad15
ENSMUSG00000025979	Mob4	1.650811028	7.15289983	65.59791569	5.53E-16	1.06E-14	UP	Ad12_vs_Ad15
ENSMUSG00000020451	Limk2	-1.160394271	7.254044123	65.52979624	5.72E-16	1.10E-14	DOWN	Ad12_vs_Ad15
ENSMUSG00000097195	Snhg5	1.19357303	5.76576335	65.50467478	5.80E-16	1.11E-14	UP	Ad12_vs_Ad15
ENSMUSG00000026532	Spta1	4.970811811	2.376909977	65.38586685	6.16E-16	1.18E-14	UP	Ad12_vs_Ad15
ENSMUSG00000034818	Celf5	-1.6382202	7.744354024	65.37704719	6.19E-16	1.18E-14	DOWN	Ad12_vs_Ad15
ENSMUSG00000022820	Ndufb4	2.101090646	3.619406602	65.37702115	6.19E-16	1.18E-14	UP	Ad12_vs_Ad15
ENSMUSG00000044627	Swi5	1.517207218	8.135348754	65.37396292	6.20E-16	1.18E-14	UP	Ad12_vs_Ad15
ENSMUSG00000026032	Ndufb3	1.70436077	5.661880432	65.29345338	6.45E-16	1.23E-14	UP	Ad12_vs_Ad15
ENSMUSG00000037110	Ralgapa2	-1.207296443	6.184731985	65.29172733	6.46E-16	1.23E-14	DOWN	Ad12_vs_Ad15
ENSMUSG00000032575	Manf	1.462959063	6.121725717	65.24900904	6.60E-16	1.26E-14	UP	Ad12_vs_Ad15
ENSMUSG00000042293	Gm5617	2.372687965	2.985601355	65.24710738	6.61E-16	1.26E-14	UP	Ad12_vs_Ad15
ENSMUSG00000029765	Plxna4	-2.302255336	6.964877724	65.24138957	6.63E-16	1.26E-14	DOWN	Ad12_vs_Ad15
ENSMUSG00000000197	Nalcn	-1.389613389	5.489184467	65.24137306	6.63E-16	1.26E-14	DOWN	Ad12_vs_Ad15
ENSMUSG00000030088	Aldh1l1	-2.847996732	4.230431236	65.20658679	6.74E-16	1.28E-14	DOWN	Ad12_vs_Ad15
ENSMUSG00000040867	Begain	-1.300269002	6.053992226	65.19946574	6.77E-16	1.29E-14	DOWN	Ad12_vs_Ad15
ENSMUSG00000038390	Gpr162	-1.466190588	6.874260778	65.12691523	7.02E-16	1.33E-14	DOWN	Ad12_vs_Ad15
ENSMUSG00000100303	2600014E21Rik	-4.24781559	3.374046716	65.12415888	7.03E-16	1.33E-14	DOWN	Ad12_vs_Ad15
ENSMUSG00000051177	Plcb1	-1.934852347	5.442016068	65.07350661	7.22E-16	1.37E-14	DOWN	Ad12_vs_Ad15
ENSMUSG00000020390	Ube2b	1.469297645	7.46166949	65.03914913	7.34E-16	1.39E-14	UP	Ad12_vs_Ad15
ENSMUSG00000052566	Hook2	-1.127799887	5.263055547	65.00549001	7.47E-16	1.41E-14	DOWN	Ad12_vs_Ad15
ENSMUSG00000050211	Pla2g4e	-3.374529624	4.194183084	64.93959153	7.72E-16	1.46E-14	DOWN	Ad12_vs_Ad15
ENSMUSG00000020032	Nuak1	-1.60640108	6.316362919	64.88390348	7.94E-16	1.50E-14	DOWN	Ad12_vs_Ad15
ENSMUSG00000025283	Sat1	1.890526332	4.892781393	64.8766728	7.97E-16	1.50E-14	UP	Ad12_vs_Ad15
ENSMUSG00000058886	Deaf1	-1.036884269	6.740184186	64.84799162	8.09E-16	1.53E-14	DOWN	Ad12_vs_Ad15
ENSMUSG00000022756	Slc7a4	-2.636968152	3.707531315	64.79748185	8.30E-16	1.56E-14	DOWN	Ad12_vs_Ad15
ENSMUSG00000064377	Gm24966	-3.955493861	0.603953589	64.77311301	8.40E-16	1.58E-14	DOWN	Ad12_vs_Ad15
ENSMUSG00000021609	Slc6a3	-5.342606184	1.049916384	64.72657551	8.60E-16	1.62E-14	DOWN	Ad12_vs_Ad15
ENSMUSG00000038984	Tspyl5	-1.367468572	4.675671507	64.70812413	8.69E-16	1.63E-14	DOWN	Ad12_vs_Ad15
ENSMUSG00000086968	4933431E20Rik	-1.248571186	4.951322966	64.68412295	8.79E-16	1.65E-14	DOWN	Ad12_vs_Ad15
ENSMUSG00000036835	Psenen	1.536487763	4.978034732	64.65948829	8.90E-16	1.67E-14	UP	Ad12_vs_Ad15
ENSMUSG00000021268	Meg3	-1.813363628	12.0353769	64.6318777	9.03E-16	1.69E-14	DOWN	Ad12_vs_Ad15
ENSMUSG00000024502	Jakmip2	-1.008573603	6.607601564	64.62833915	9.04E-16	1.69E-14	DOWN	Ad12_vs_Ad15
ENSMUSG00000002297	Dbf4	1.441398006	5.796675924	64.59144031	9.22E-16	1.73E-14	UP	Ad12_vs_Ad15
ENSMUSG00000027797	Dclk1	-1.321769423	8.75996737	64.5438559	9.44E-16	1.77E-14	DOWN	Ad12_vs_Ad15
ENSMUSG00000036712	Cyld	-0.935135859	5.711606185	64.5420953	9.45E-16	1.77E-14	DOWN	Ad12_vs_Ad15
ENSMUSG00000030406	Gipr	-1.976012569	4.740168653	64.48216999	9.74E-16	1.82E-14	DOWN	Ad12_vs_Ad15
ENSMUSG00000019738	Polr2i	1.727057282	4.937580281	64.47350436	9.78E-16	1.83E-14	UP	Ad12_vs_Ad15
ENSMUSG00000026335	Pam	-1.231460792	6.104969562	64.45581904	9.87E-16	1.84E-14	DOWN	Ad12_vs_Ad15
ENSMUSG00000036095	Dgkb	-2.062142993	3.600427797	64.44959249	9.90E-16	1.85E-14	DOWN	Ad12_vs_Ad15
ENSMUSG00000085620	G630018N14Rik	-4.255944456	1.789513427	64.42500604	1.00E-15	1.87E-14	DOWN	Ad12_vs_Ad15
ENSMUSG00000029775	Klhdc10	-1.263906686	7.813701224	64.3454888	1.04E-15	1.94E-14	DOWN	Ad12_vs_Ad15
ENSMUSG00000033938	Ndufb7	1.301042545	6.116365993	64.31435663	1.06E-15	1.97E-14	UP	Ad12_vs_Ad15
ENSMUSG00000028393	Alad	1.420789308	5.278213025	64.14950794	1.15E-15	2.14E-14	UP	Ad12_vs_Ad15
ENSMUSG00000058558	Rpl5	1.681823474	9.159384895	64.13430277	1.16E-15	2.16E-14	UP	Ad12_vs_Ad15
ENSMUSG00000042770	Hebp1	2.641802477	3.430108916	64.11048589	1.18E-15	2.18E-14	UP	Ad12_vs_Ad15
ENSMUSG00000042359	Osbpl6	-1.296141209	5.871116999	64.11041515	1.18E-15	2.18E-14	DOWN	Ad12_vs_Ad15
ENSMUSG00000025128	Bhlhe22	-2.301809227	5.977653579	64.08089063	1.19E-15	2.21E-14	DOWN	Ad12_vs_Ad15
ENSMUSG00000028871	Rspo1	2.515557555	3.245859027	64.07879537	1.20E-15	2.21E-14	UP	Ad12_vs_Ad15
ENSMUSG00000012422	Tmem167	1.629069679	7.567426033	64.04039238	1.22E-15	2.25E-14	UP	Ad12_vs_Ad15
ENSMUSG00000070939	Tgfbrap1	-1.26049872	5.940650564	64.02884578	1.23E-15	2.26E-14	DOWN	Ad12_vs_Ad15
ENSMUSG00000001334	Fndc5	-2.808137552	3.110885204	64.02572908	1.23E-15	2.27E-14	DOWN	Ad12_vs_Ad15
ENSMUSG00000061360	Phf5a	1.33423841	6.163580141	64.01480893	1.23E-15	2.28E-14	UP	Ad12_vs_Ad15
ENSMUSG00000019689	Fmc1	1.89868119	4.319700132	63.98341622	1.25E-15	2.31E-14	UP	Ad12_vs_Ad15
ENSMUSG00000026511	Srp9	1.503846145	5.7589833	63.86502955	1.33E-15	2.45E-14	UP	Ad12_vs_Ad15
ENSMUSG00000034557	Zfyve9	-1.074859831	5.786962999	63.7355587	1.42E-15	2.62E-14	DOWN	Ad12_vs_Ad15
ENSMUSG00000044258	Ctla2a	4.014263327	2.019313787	63.72274838	1.43E-15	2.63E-14	UP	Ad12_vs_Ad15
ENSMUSG00000008450	Nutf2	1.229812227	5.229924424	63.70141871	1.45E-15	2.66E-14	UP	Ad12_vs_Ad15
ENSMUSG00000034912	Mdga2	-1.361602805	5.759121275	63.64569499	1.49E-15	2.73E-14	DOWN	Ad12_vs_Ad15
ENSMUSG00000005583	Mef2c	-1.675638815	6.73656503	63.63879552	1.49E-15	2.74E-14	DOWN	Ad12_vs_Ad15
ENSMUSG00000031198	Fundc2	1.86985149	5.86363159	63.63308247	1.50E-15	2.75E-14	UP	Ad12_vs_Ad15
ENSMUSG00000034156	Tspoap1	-1.550493677	8.088406443	63.61429374	1.51E-15	2.77E-14	DOWN	Ad12_vs_Ad15
ENSMUSG00000036578	Fxyd7	-2.552860487	4.112316099	63.60759318	1.52E-15	2.78E-14	DOWN	Ad12_vs_Ad15
ENSMUSG00000028675	Pnrc2	1.485089635	6.925743233	63.59624154	1.53E-15	2.79E-14	UP	Ad12_vs_Ad15
ENSMUSG00000020668	Kif3c	-1.723853416	7.04372333	63.52470799	1.58E-15	2.89E-14	DOWN	Ad12_vs_Ad15
ENSMUSG00000056755	Grm7	-2.588264489	3.952184515	63.47958434	1.62E-15	2.96E-14	DOWN	Ad12_vs_Ad15
ENSMUSG00000029471	Camkk2	-1.279107888	6.693903232	63.38937418	1.70E-15	3.09E-14	DOWN	Ad12_vs_Ad15
ENSMUSG00000097393	D030068K23Rik	-2.53837381	3.605524234	63.32645486	1.75E-15	3.19E-14	DOWN	Ad12_vs_Ad15
ENSMUSG00000027546	Atp9a	-1.958114184	7.431023825	63.32401846	1.75E-15	3.19E-14	DOWN	Ad12_vs_Ad15
ENSMUSG00000056596	Trnp1	-2.662696155	3.43264251	63.30657397	1.77E-15	3.22E-14	DOWN	Ad12_vs_Ad15
ENSMUSG00000027566	Psma7	1.405801458	7.698971715	63.30611134	1.77E-15	3.22E-14	UP	Ad12_vs_Ad15
ENSMUSG00000052372	Il1rapl1	-1.823365351	3.473601935	63.27082244	1.80E-15	3.27E-14	DOWN	Ad12_vs_Ad15
ENSMUSG00000072214	Septin5	-1.377405029	5.408401504	63.20205612	1.87E-15	3.39E-14	DOWN	Ad12_vs_Ad15
ENSMUSG00000056209	Npm3	1.698975168	4.925742642	63.17458132	1.89E-15	3.43E-14	UP	Ad12_vs_Ad15
ENSMUSG00000034883	Lrr1	2.546688666	2.531703025	63.14181409	1.92E-15	3.49E-14	UP	Ad12_vs_Ad15
ENSMUSG00000064345	mt-Nd2	2.368391709	11.13437618	63.1061553	1.96E-15	3.55E-14	UP	Ad12_vs_Ad15
ENSMUSG00002075017	ENSMUSG00002075017	1.968694064	3.795795449	63.10548624	1.96E-15	3.55E-14	UP	Ad12_vs_Ad15
ENSMUSG00000054679	Srsf12	-1.527160826	5.41373938	63.0181382	2.05E-15	3.70E-14	DOWN	Ad12_vs_Ad15
ENSMUSG00000036850	Mrpl41	1.48208104	5.571426715	62.96366144	2.11E-15	3.80E-14	UP	Ad12_vs_Ad15
ENSMUSG00000063172	Hspb11	2.134672392	3.699342344	62.95568256	2.11E-15	3.82E-14	UP	Ad12_vs_Ad15
ENSMUSG00000026585	Kifap3	-1.345021371	7.555927438	62.95166043	2.12E-15	3.82E-14	DOWN	Ad12_vs_Ad15
ENSMUSG00000024501	Dpysl3	-2.128495486	10.20066819	62.90705187	2.17E-15	3.91E-14	DOWN	Ad12_vs_Ad15
ENSMUSG00000036315	Polr1h	1.586624339	4.534842111	62.90273326	2.17E-15	3.91E-14	UP	Ad12_vs_Ad15
ENSMUSG00000026966	Ssna1	1.332676418	5.823626348	62.85250845	2.23E-15	4.01E-14	UP	Ad12_vs_Ad15
ENSMUSG00000022322	Shcbp1	1.669564538	4.753706815	62.78161338	2.31E-15	4.15E-14	UP	Ad12_vs_Ad15
ENSMUSG00000032507	Fbxl2	-1.313813223	5.018195228	62.74906695	2.35E-15	4.22E-14	DOWN	Ad12_vs_Ad15
ENSMUSG00000030075	Cntn3	-2.09180234	3.556966375	62.7443087	2.35E-15	4.23E-14	DOWN	Ad12_vs_Ad15
ENSMUSG00000071072	Ptges3	1.202284146	7.272045692	62.73210653	2.37E-15	4.25E-14	UP	Ad12_vs_Ad15
ENSMUSG00000020397	Med7	1.53074641	5.181131749	62.72707437	2.37E-15	4.26E-14	UP	Ad12_vs_Ad15
ENSMUSG00000031391	L1cam	-1.877758779	8.005096596	62.68035619	2.43E-15	4.36E-14	DOWN	Ad12_vs_Ad15
ENSMUSG00000028563	Tm2d1	1.796493093	5.172296155	62.60853705	2.52E-15	4.51E-14	UP	Ad12_vs_Ad15
ENSMUSG00000041078	Grid1	-2.268001479	3.967493126	62.5793406	2.56E-15	4.58E-14	DOWN	Ad12_vs_Ad15
ENSMUSG00000027808	Serp1	1.308894541	6.852885181	62.53728521	2.61E-15	4.67E-14	UP	Ad12_vs_Ad15
ENSMUSG00000006705	Pknox1	-1.094454303	5.264298898	62.51189542	2.65E-15	4.73E-14	DOWN	Ad12_vs_Ad15
ENSMUSG00000019773	Fbxo5	1.404085207	4.673423872	62.50707889	2.65E-15	4.74E-14	UP	Ad12_vs_Ad15
ENSMUSG00000063434	Sorcs3	-1.812668105	4.114410676	62.45309538	2.73E-15	4.87E-14	DOWN	Ad12_vs_Ad15
ENSMUSG00000031917	Nip7	1.412860707	5.647899613	62.39953214	2.80E-15	5.00E-14	UP	Ad12_vs_Ad15
ENSMUSG00000030329	Pianp	-1.4694521	5.350863272	62.28763666	2.97E-15	5.28E-14	DOWN	Ad12_vs_Ad15
ENSMUSG00000022860	Chodl	-3.453516921	2.929460369	62.26760349	3.00E-15	5.33E-14	DOWN	Ad12_vs_Ad15
ENSMUSG00000027454	Gins1	1.760037465	4.53351366	62.14734078	3.19E-15	5.67E-14	UP	Ad12_vs_Ad15
ENSMUSG00000040447	Spns2	-1.098497119	5.483944741	62.06473411	3.32E-15	5.90E-14	DOWN	Ad12_vs_Ad15
ENSMUSG00000042505	Sdhaf3	1.763438801	4.08463922	62.04251669	3.36E-15	5.97E-14	UP	Ad12_vs_Ad15
ENSMUSG00000033429	Mcee	2.314050077	3.43605543	62.02909579	3.38E-15	6.00E-14	UP	Ad12_vs_Ad15
ENSMUSG00000034152	Exoc3	-1.06098204	6.481082892	62.00059236	3.43E-15	6.09E-14	DOWN	Ad12_vs_Ad15
ENSMUSG00000052419	2610001J05Rik	2.079962223	5.141315664	61.9906029	3.45E-15	6.11E-14	UP	Ad12_vs_Ad15
ENSMUSG00000061576	Dpp6	-1.759219764	6.442333173	61.9735758	3.48E-15	6.16E-14	DOWN	Ad12_vs_Ad15
ENSMUSG00000039735	Fnbp1l	-1.205750391	9.893001079	61.96663223	3.49E-15	6.18E-14	DOWN	Ad12_vs_Ad15
ENSMUSG00000024583	Txnl1	1.126436551	6.751068835	61.95202775	3.52E-15	6.22E-14	UP	Ad12_vs_Ad15
ENSMUSG00000096146	Kcnj11	-2.693628026	3.173804819	61.92181217	3.57E-15	6.31E-14	DOWN	Ad12_vs_Ad15
ENSMUSG00000109868	Gm39244	-2.416717369	3.375746752	61.81658793	3.77E-15	6.65E-14	DOWN	Ad12_vs_Ad15
ENSMUSG00000020526	Znhit3	1.794087042	4.310678821	61.77263605	3.85E-15	6.80E-14	UP	Ad12_vs_Ad15
ENSMUSG00000060419	Rps16-ps2	2.834884014	1.719712015	61.764793	3.87E-15	6.82E-14	UP	Ad12_vs_Ad15
ENSMUSG00000041329	Atp1b2	-1.873899612	5.370919726	61.67781193	4.05E-15	7.12E-14	DOWN	Ad12_vs_Ad15
ENSMUSG00000019782	Rwdd1	1.643148077	5.548716935	61.67005801	4.06E-15	7.14E-14	UP	Ad12_vs_Ad15
ENSMUSG00000029999	Tgfa	-2.331444484	4.203735837	61.66681677	4.07E-15	7.15E-14	DOWN	Ad12_vs_Ad15
ENSMUSG00000031320	Rps4x	1.693556579	9.98482303	61.57349893	4.27E-15	7.49E-14	UP	Ad12_vs_Ad15
ENSMUSG00000029126	Nsg1	-1.50725918	8.594917126	61.56646412	4.28E-15	7.51E-14	DOWN	Ad12_vs_Ad15
ENSMUSG00000030960	Eef1akmt2	1.651235156	5.391321156	61.52944191	4.36E-15	7.65E-14	UP	Ad12_vs_Ad15
ENSMUSG00000022987	Zfp641	-1.964946859	4.44509102	61.47747714	4.48E-15	7.85E-14	DOWN	Ad12_vs_Ad15
ENSMUSG00000036913	Trim67	-2.064996173	7.085966126	61.39153351	4.68E-15	8.19E-14	DOWN	Ad12_vs_Ad15
ENSMUSG00000099907	Gm10421	1.835893916	3.257730255	61.36879338	4.73E-15	8.28E-14	UP	Ad12_vs_Ad15
ENSMUSG00000074129	Rpl13a	1.835702443	5.134556784	61.36145855	4.75E-15	8.31E-14	UP	Ad12_vs_Ad15
ENSMUSG00000070000	Fcho1	-1.585421417	6.520705984	61.35156334	4.77E-15	8.34E-14	DOWN	Ad12_vs_Ad15
ENSMUSG00000035171	1110059E24Rik	1.845547737	4.429261584	61.26106597	5.00E-15	8.73E-14	UP	Ad12_vs_Ad15
ENSMUSG00000115959	Gm18494	-8.245201272	0.256025738	61.18280745	5.20E-15	9.07E-14	DOWN	Ad12_vs_Ad15
ENSMUSG00000031931	Ankrd49	1.608556049	5.420278188	61.16799102	5.24E-15	9.14E-14	UP	Ad12_vs_Ad15
ENSMUSG00000031576	Kcnu1	-3.094615615	2.315282493	61.10670542	5.41E-15	9.42E-14	DOWN	Ad12_vs_Ad15
ENSMUSG00000053025	Sv2b	-2.360943051	4.167755266	61.05580211	5.55E-15	9.66E-14	DOWN	Ad12_vs_Ad15
ENSMUSG00000029330	Cds1	-2.293950362	3.413237883	61.01248884	5.67E-15	9.86E-14	DOWN	Ad12_vs_Ad15
ENSMUSG00000106944	Gm43843	-2.673555111	3.990652322	60.96255084	5.82E-15	1.01E-13	DOWN	Ad12_vs_Ad15
ENSMUSG00000032518	Rpsa	1.800479845	10.31955426	60.96158299	5.82E-15	1.01E-13	UP	Ad12_vs_Ad15
ENSMUSG00000022354	Ndufb9	1.656968376	4.93945166	60.95484082	5.84E-15	1.01E-13	UP	Ad12_vs_Ad15
ENSMUSG00000020056	Washc3	1.702705547	4.298586323	60.95005763	5.85E-15	1.02E-13	UP	Ad12_vs_Ad15
ENSMUSG00000042078	Svop	-1.850242555	5.945325293	60.90444932	5.99E-15	1.04E-13	DOWN	Ad12_vs_Ad15
ENSMUSG00000025666	Tmem47	1.314138311	6.121475392	60.88253251	6.06E-15	1.05E-13	UP	Ad12_vs_Ad15
ENSMUSG00000109122	A230103L15Rik	-2.078334054	3.148310786	60.86862951	6.10E-15	1.06E-13	DOWN	Ad12_vs_Ad15
ENSMUSG00000026683	Nuf2	1.450828307	5.481057141	60.85056165	6.16E-15	1.06E-13	UP	Ad12_vs_Ad15
ENSMUSG00000044117	Bmerb1	-1.45868736	6.735671071	60.7958467	6.33E-15	1.09E-13	DOWN	Ad12_vs_Ad15
ENSMUSG00000042380	Smim12	1.633844737	3.919353616	60.79325974	6.34E-15	1.09E-13	UP	Ad12_vs_Ad15
ENSMUSG00000045318	Adra2c	-6.082286945	1.993261992	60.78150009	6.38E-15	1.10E-13	DOWN	Ad12_vs_Ad15
ENSMUSG00000024145	Pigf	2.324421748	3.639929654	60.72864808	6.55E-15	1.13E-13	UP	Ad12_vs_Ad15
ENSMUSG00000024227	Pdzph1	2.849499796	2.315870884	60.71748992	6.59E-15	1.13E-13	UP	Ad12_vs_Ad15
ENSMUSG00000022016	Akap11	-1.012718006	7.939133694	60.68190493	6.71E-15	1.15E-13	DOWN	Ad12_vs_Ad15
ENSMUSG00000048895	Cdk5r1	-2.023745184	8.158870902	60.67707592	6.72E-15	1.16E-13	DOWN	Ad12_vs_Ad15
ENSMUSG00000042272	Sestd1	-1.137832566	7.832275713	60.65781046	6.79E-15	1.17E-13	DOWN	Ad12_vs_Ad15
ENSMUSG00000071862	Lrrtm2	-1.508671663	5.636406842	60.65760657	6.79E-15	1.17E-13	DOWN	Ad12_vs_Ad15
ENSMUSG00000025006	Sorbs1	-1.413096673	6.356307685	60.63827603	6.86E-15	1.18E-13	DOWN	Ad12_vs_Ad15
ENSMUSG00000040681	Hmgn1	1.400821427	8.62223465	60.61174084	6.95E-15	1.19E-13	UP	Ad12_vs_Ad15
ENSMUSG00000020171	Yeats4	1.283186137	6.825708519	60.59622795	7.01E-15	1.20E-13	UP	Ad12_vs_Ad15
ENSMUSG00000031166	Wdr13	-1.231283596	7.616992874	60.57918738	7.07E-15	1.21E-13	DOWN	Ad12_vs_Ad15
ENSMUSG00000024172	St6gal2	-1.247821334	6.492190453	60.53165152	7.24E-15	1.24E-13	DOWN	Ad12_vs_Ad15
ENSMUSG00000028218	Cibar1	1.49771082	6.481131785	60.51394062	7.31E-15	1.25E-13	UP	Ad12_vs_Ad15
ENSMUSG00000036992	Nxt1	1.455626466	4.575914697	60.48095539	7.43E-15	1.27E-13	UP	Ad12_vs_Ad15
ENSMUSG00000021986	Amer2	-1.375669641	7.08509066	60.45111399	7.54E-15	1.29E-13	DOWN	Ad12_vs_Ad15
ENSMUSG00000001039	B9d1	1.369313234	4.722006753	60.40769156	7.71E-15	1.32E-13	UP	Ad12_vs_Ad15
ENSMUSG00000037428	Vgf	-3.490340285	3.139796869	60.38727703	7.79E-15	1.33E-13	DOWN	Ad12_vs_Ad15
ENSMUSG00000066571	Garre1	-1.218088132	5.472037123	60.38136713	7.81E-15	1.33E-13	DOWN	Ad12_vs_Ad15
ENSMUSG00000079508	Apoo	1.633286616	4.744486624	60.36999281	7.86E-15	1.34E-13	UP	Ad12_vs_Ad15
ENSMUSG00000074500	Zfp558	-1.115529375	5.572306605	60.3664631	7.87E-15	1.34E-13	DOWN	Ad12_vs_Ad15
ENSMUSG00000108231	Gm4045	3.087112075	0.991757074	60.36339866	7.89E-15	1.34E-13	UP	Ad12_vs_Ad15
ENSMUSG00000034994	Eef2	-1.276959332	10.9051932	60.30575177	8.12E-15	1.38E-13	DOWN	Ad12_vs_Ad15
ENSMUSG00000078193	Gm2000	3.068229469	2.421543041	60.30355733	8.13E-15	1.38E-13	UP	Ad12_vs_Ad15
ENSMUSG00000022416	Cacna1i	-2.41733358	4.210208051	60.3015917	8.14E-15	1.38E-13	DOWN	Ad12_vs_Ad15
ENSMUSG00000015943	Bola1	1.707402644	4.263226083	60.26149546	8.31E-15	1.41E-13	UP	Ad12_vs_Ad15
ENSMUSG00000059920	4930453N24Rik	1.403937805	5.57456094	60.25748099	8.32E-15	1.41E-13	UP	Ad12_vs_Ad15
ENSMUSG00000022323	Rida	1.904222584	3.837678808	60.23843619	8.40E-15	1.42E-13	UP	Ad12_vs_Ad15
ENSMUSG00000038178	Slc43a2	-1.240280916	5.61266168	60.23530488	8.42E-15	1.42E-13	DOWN	Ad12_vs_Ad15
ENSMUSG00000074656	Eif2s2	1.555575958	7.72855623	60.15546292	8.77E-15	1.48E-13	UP	Ad12_vs_Ad15
ENSMUSG00000037313	Tacc3	1.174035874	5.530454692	60.11771667	8.94E-15	1.51E-13	UP	Ad12_vs_Ad15
ENSMUSG00000112280	A830082N09Rik	-1.156194149	5.325419606	60.03123073	9.34E-15	1.58E-13	DOWN	Ad12_vs_Ad15
ENSMUSG00000024325	Ring1	1.210977954	5.328610629	59.99707964	9.50E-15	1.60E-13	UP	Ad12_vs_Ad15
ENSMUSG00000026409	Pfkfb2	-1.133528605	5.471393361	59.97547749	9.60E-15	1.62E-13	DOWN	Ad12_vs_Ad15
ENSMUSG00000018001	Cyth3	-1.075958147	5.590121161	59.97527203	9.61E-15	1.62E-13	DOWN	Ad12_vs_Ad15
ENSMUSG00000049676	Catsperg1	-2.090629464	3.389665572	59.9612744	9.67E-15	1.63E-13	DOWN	Ad12_vs_Ad15
ENSMUSG00000051079	Rgs13	3.757180408	2.038671842	59.95879175	9.69E-15	1.63E-13	UP	Ad12_vs_Ad15
ENSMUSG00000040888	Gfer	1.212002654	4.768536605	59.85301313	1.02E-14	1.72E-13	UP	Ad12_vs_Ad15
ENSMUSG00000020593	Lpin1	-1.455016205	5.279812928	59.85166903	1.02E-14	1.72E-13	DOWN	Ad12_vs_Ad15
ENSMUSG00000098090	2700099C18Rik	1.837730282	3.827996259	59.80826817	1.05E-14	1.75E-13	UP	Ad12_vs_Ad15
ENSMUSG00000038628	Polr3k	1.312186196	7.129416949	59.80415554	1.05E-14	1.76E-13	UP	Ad12_vs_Ad15
ENSMUSG00000037341	Slc9a7	-1.953532581	3.365957914	59.80289433	1.05E-14	1.76E-13	DOWN	Ad12_vs_Ad15
ENSMUSG00000040009	Gnaz	-1.772232401	5.458507018	59.79231015	1.05E-14	1.77E-13	DOWN	Ad12_vs_Ad15
ENSMUSG00000039313	Minar1	-3.572476294	3.166633953	59.76981353	1.07E-14	1.78E-13	DOWN	Ad12_vs_Ad15
ENSMUSG00000025656	Arhgef9	-1.003239069	6.988969226	59.68877355	1.11E-14	1.86E-13	DOWN	Ad12_vs_Ad15
ENSMUSG00000035547	Capn5	-1.681595905	4.708775376	59.63768269	1.14E-14	1.90E-13	DOWN	Ad12_vs_Ad15
ENSMUSG00000067028	Cntnap5b	-2.387384264	3.544173102	59.63736504	1.14E-14	1.90E-13	DOWN	Ad12_vs_Ad15
ENSMUSG00000027533	Fabp5	1.429489798	8.026468526	59.63131193	1.14E-14	1.91E-13	UP	Ad12_vs_Ad15
ENSMUSG00000003970	Rpl8	1.440682199	9.467361344	59.62455645	1.15E-14	1.91E-13	UP	Ad12_vs_Ad15
ENSMUSG00000038605	Samd10	-1.265777661	6.217616482	59.49104533	1.23E-14	2.05E-13	DOWN	Ad12_vs_Ad15
ENSMUSG00000048814	Lonrf2	-2.009670592	6.53522835	59.46999453	1.24E-14	2.07E-13	DOWN	Ad12_vs_Ad15
ENSMUSG00000062661	Ncs1	-1.428872716	7.205237861	59.43358779	1.26E-14	2.10E-13	DOWN	Ad12_vs_Ad15
ENSMUSG00000042500	Ago4	-1.341369142	5.731572889	59.38884799	1.29E-14	2.15E-13	DOWN	Ad12_vs_Ad15
ENSMUSG00000035051	Dhx57	-1.013073445	6.868433208	59.34404862	1.32E-14	2.20E-13	DOWN	Ad12_vs_Ad15
ENSMUSG00000030806	Stx1b	-1.535048122	6.90990048	59.3081893	1.35E-14	2.24E-13	DOWN	Ad12_vs_Ad15
ENSMUSG00000034424	Gcsh	1.28858588	5.256811188	59.29700204	1.36E-14	2.25E-13	UP	Ad12_vs_Ad15
ENSMUSG00000035278	Plekhj1	1.160629238	5.311976605	59.26926367	1.38E-14	2.28E-13	UP	Ad12_vs_Ad15
ENSMUSG00000040907	Atp1a3	-2.00555679	7.907958031	59.26903219	1.38E-14	2.28E-13	DOWN	Ad12_vs_Ad15
ENSMUSG00000001482	Def8	-1.073292003	5.708679994	59.240984	1.39E-14	2.31E-13	DOWN	Ad12_vs_Ad15
ENSMUSG00000041571	Selenow	1.634336012	8.590817146	59.2199089	1.41E-14	2.33E-13	UP	Ad12_vs_Ad15
ENSMUSG00000029373	Pf4	3.3926827	3.298210303	59.19736289	1.43E-14	2.36E-13	UP	Ad12_vs_Ad15
ENSMUSG00000102801	Gm37478	-6.485559797	1.508516223	59.15312369	1.46E-14	2.41E-13	DOWN	Ad12_vs_Ad15
ENSMUSG00000027895	Kcnc4	-3.343496552	3.484133935	59.11733538	1.49E-14	2.45E-13	DOWN	Ad12_vs_Ad15
ENSMUSG00000023092	Fhl1	-1.035814699	6.976609045	59.11394796	1.49E-14	2.45E-13	DOWN	Ad12_vs_Ad15
ENSMUSG00000040035	Disp2	-1.836386372	6.595194349	59.11286465	1.49E-14	2.45E-13	DOWN	Ad12_vs_Ad15
ENSMUSG00000032673	Prorsd1	2.165539506	3.470107906	59.10979922	1.49E-14	2.46E-13	UP	Ad12_vs_Ad15
ENSMUSG00000006057	Atp5g1	1.30287163	6.584345076	59.10862097	1.49E-14	2.46E-13	UP	Ad12_vs_Ad15
ENSMUSG00000038646	Ramac	1.637000979	5.843670694	59.10769364	1.49E-14	2.46E-13	UP	Ad12_vs_Ad15
ENSMUSG00000020431	Adcy1	-1.689996729	7.24992162	59.07810751	1.52E-14	2.49E-13	DOWN	Ad12_vs_Ad15
ENSMUSG00000004933	Matk	-1.563838057	4.899691327	59.07086642	1.52E-14	2.50E-13	DOWN	Ad12_vs_Ad15
ENSMUSG00000024122	Pdpk1	-1.15354185	6.892249756	58.98728163	1.59E-14	2.60E-13	DOWN	Ad12_vs_Ad15
ENSMUSG00000022537	Tmem44	-1.267188702	7.508637306	58.90464787	1.66E-14	2.71E-13	DOWN	Ad12_vs_Ad15
ENSMUSG00000079316	Rab9	1.471062902	5.227002297	58.84994108	1.70E-14	2.79E-13	UP	Ad12_vs_Ad15
ENSMUSG00000024186	Rgs11	-2.799792309	3.349206132	58.82524433	1.72E-14	2.82E-13	DOWN	Ad12_vs_Ad15
ENSMUSG00000071550	Cfap44	-1.975601024	4.537137505	58.80792952	1.74E-14	2.85E-13	DOWN	Ad12_vs_Ad15
ENSMUSG00000049100	Pcdh10	-1.500680082	7.077032343	58.78066601	1.76E-14	2.88E-13	DOWN	Ad12_vs_Ad15
ENSMUSG00000031824	6430548M08Rik	-1.443423061	5.601568848	58.7785242	1.76E-14	2.88E-13	DOWN	Ad12_vs_Ad15
ENSMUSG00000019579	Mydgf	1.296778146	5.549335193	58.77656365	1.77E-14	2.88E-13	UP	Ad12_vs_Ad15
ENSMUSG00000023939	Mrpl14	1.441067261	4.428303863	58.75141415	1.79E-14	2.92E-13	UP	Ad12_vs_Ad15
ENSMUSG00000090223	Pcp4	-2.855845539	2.361539872	58.74961519	1.79E-14	2.92E-13	DOWN	Ad12_vs_Ad15
ENSMUSG00000034226	Rhov	-2.252845324	3.218598366	58.71418202	1.82E-14	2.97E-13	DOWN	Ad12_vs_Ad15
ENSMUSG00000019843	Fyn	-1.308910336	7.326449653	58.67825235	1.86E-14	3.02E-13	DOWN	Ad12_vs_Ad15
ENSMUSG00000026614	Slc30a10	-1.91892086	5.488170682	58.62347564	1.91E-14	3.11E-13	DOWN	Ad12_vs_Ad15
ENSMUSG00000069919	Hba-a1	2.818103886	9.85499177	58.61080404	1.92E-14	3.13E-13	UP	Ad12_vs_Ad15
ENSMUSG00000055409	Nell1	-2.377161378	3.494071304	58.59243448	1.94E-14	3.15E-13	DOWN	Ad12_vs_Ad15
ENSMUSG00000039000	Ube3c	-0.937498313	6.794496514	58.5670978	1.96E-14	3.19E-13	DOWN	Ad12_vs_Ad15
ENSMUSG00000020181	Nav3	-1.682412927	6.460782979	58.53131114	2.00E-14	3.25E-13	DOWN	Ad12_vs_Ad15
ENSMUSG00000037997	Parp11	-0.99806791	6.360383708	58.48770417	2.05E-14	3.32E-13	DOWN	Ad12_vs_Ad15
ENSMUSG00000035189	Ano4	-1.489949384	3.660467683	58.44419752	2.09E-14	3.39E-13	DOWN	Ad12_vs_Ad15
ENSMUSG00000025375	Aatk	-2.13437316	6.186270666	58.38783505	2.15E-14	3.49E-13	DOWN	Ad12_vs_Ad15
ENSMUSG00000022452	Smdt1	1.389207456	6.399201138	58.38621304	2.15E-14	3.49E-13	UP	Ad12_vs_Ad15
ENSMUSG00000100789	Gm29508	3.118163135	0.824393891	58.3613904	2.18E-14	3.53E-13	UP	Ad12_vs_Ad15
ENSMUSG00000050621	Rps27rt	3.423876728	1.148193812	58.34596757	2.20E-14	3.55E-13	UP	Ad12_vs_Ad15
ENSMUSG00000025207	Sema4g	-1.302153542	7.432124949	58.33990045	2.21E-14	3.56E-13	DOWN	Ad12_vs_Ad15
ENSMUSG00000040260	Daam2	-1.364048816	5.271633808	58.3158329	2.23E-14	3.60E-13	DOWN	Ad12_vs_Ad15
ENSMUSG00000113184	Gm49654	-1.890146259	4.770340828	58.31166973	2.24E-14	3.61E-13	DOWN	Ad12_vs_Ad15
ENSMUSG00000029167	Ppargc1a	-1.635216526	4.363054316	58.30968199	2.24E-14	3.61E-13	DOWN	Ad12_vs_Ad15
ENSMUSG00000000627	Sema4f	-1.958404716	4.935266647	58.25822619	2.30E-14	3.70E-13	DOWN	Ad12_vs_Ad15
ENSMUSG00000057113	Npm1	1.426850132	9.286758888	58.23268436	2.33E-14	3.75E-13	UP	Ad12_vs_Ad15
ENSMUSG00000037386	Rims2	-1.062495225	6.076812664	58.18996153	2.38E-14	3.83E-13	DOWN	Ad12_vs_Ad15
ENSMUSG00000070858	Gm1673	1.627407982	6.742384387	58.15752366	2.42E-14	3.89E-13	UP	Ad12_vs_Ad15
ENSMUSG00000027309	4930402H24Rik	-1.036683315	7.700879103	58.129623	2.45E-14	3.94E-13	DOWN	Ad12_vs_Ad15
ENSMUSG00000025262	Fam120c	-1.280881023	4.809468966	58.08980107	2.50E-14	4.02E-13	DOWN	Ad12_vs_Ad15
ENSMUSG00000000266	Mid2	-1.196417353	4.53753903	58.05839763	2.54E-14	4.08E-13	DOWN	Ad12_vs_Ad15
ENSMUSG00000031765	Mt1	1.980570967	3.584315174	58.05377088	2.55E-14	4.09E-13	UP	Ad12_vs_Ad15
ENSMUSG00000085139	A730046J19Rik	-5.733425604	0.022665096	58.00974013	2.61E-14	4.18E-13	DOWN	Ad12_vs_Ad15
ENSMUSG00000027668	Mfn1	-1.085196426	6.66555208	57.99320647	2.63E-14	4.21E-13	DOWN	Ad12_vs_Ad15
ENSMUSG00000024038	Ndufv3	1.395946559	5.932388953	57.98357875	2.64E-14	4.23E-13	UP	Ad12_vs_Ad15
ENSMUSG00000074657	Kif5a	-1.591432811	8.065303402	57.96465819	2.67E-14	4.27E-13	DOWN	Ad12_vs_Ad15
ENSMUSG00000028648	Ndufs5	1.639898898	5.504489608	57.95500101	2.68E-14	4.28E-13	UP	Ad12_vs_Ad15
ENSMUSG00000048938	Nr1h5	2.477363159	2.970407754	57.86011822	2.81E-14	4.49E-13	UP	Ad12_vs_Ad15
ENSMUSG00000041649	Klf8	-1.031954641	4.93766227	57.85463636	2.82E-14	4.50E-13	DOWN	Ad12_vs_Ad15
ENSMUSG00000029832	Nfe2l3	-1.626703787	4.269883839	57.81335031	2.88E-14	4.59E-13	DOWN	Ad12_vs_Ad15
ENSMUSG00000054034	Tceal5	-1.593106239	3.980869817	57.79174219	2.91E-14	4.64E-13	DOWN	Ad12_vs_Ad15
ENSMUSG00000024589	Nedd4l	-1.714686368	7.117961217	57.78940743	2.92E-14	4.64E-13	DOWN	Ad12_vs_Ad15
ENSMUSG00000046185	Zfp84	-1.105140555	4.996283905	57.78240993	2.93E-14	4.66E-13	DOWN	Ad12_vs_Ad15
ENSMUSG00000028879	Stx12	-0.942543268	7.44360011	57.77447498	2.94E-14	4.67E-13	DOWN	Ad12_vs_Ad15
ENSMUSG00000027752	Exosc8	1.195094387	5.790032223	57.71737009	3.03E-14	4.81E-13	UP	Ad12_vs_Ad15
ENSMUSG00000029223	Uchl1	-1.45639615	8.507074563	57.70120511	3.05E-14	4.84E-13	DOWN	Ad12_vs_Ad15
ENSMUSG00000022982	Sod1	1.267052041	7.284066278	57.67620746	3.09E-14	4.90E-13	UP	Ad12_vs_Ad15
ENSMUSG00000029190	D5Ertd579e	-1.02434117	7.04125	57.65731854	3.12E-14	4.95E-13	DOWN	Ad12_vs_Ad15
ENSMUSG00000050587	Lrrc4c	-1.467368456	5.171937586	57.61224729	3.19E-14	5.06E-13	DOWN	Ad12_vs_Ad15
ENSMUSG00000030869	Ndufab1	1.167253269	5.676849227	57.56589045	3.27E-14	5.18E-13	UP	Ad12_vs_Ad15
ENSMUSG00000051235	Gen1	1.387080551	3.97818901	57.52353408	3.34E-14	5.28E-13	UP	Ad12_vs_Ad15
ENSMUSG00000063063	Ctnna2	-1.477794717	7.513623459	57.46934749	3.43E-14	5.43E-13	DOWN	Ad12_vs_Ad15
ENSMUSG00000073805	Insyn2a	-1.847616854	3.790302979	57.4056266	3.55E-14	5.60E-13	DOWN	Ad12_vs_Ad15
ENSMUSG00000009549	Srp14	1.416719175	6.926032818	57.36229141	3.62E-14	5.72E-13	UP	Ad12_vs_Ad15
ENSMUSG00000032024	Clmp	-1.116594042	6.556198709	57.35886134	3.63E-14	5.73E-13	DOWN	Ad12_vs_Ad15
ENSMUSG00000038486	Sv2a	-2.012330535	6.611534817	57.34540791	3.66E-14	5.77E-13	DOWN	Ad12_vs_Ad15
ENSMUSG00000009216	Fam163b	-4.572932204	2.061884027	57.29017807	3.76E-14	5.93E-13	DOWN	Ad12_vs_Ad15
ENSMUSG00000021262	Evl	-1.092931791	8.302624595	57.25038796	3.84E-14	6.04E-13	DOWN	Ad12_vs_Ad15
ENSMUSG00000068184	Ndufaf2	1.796371943	4.716935827	57.20773632	3.92E-14	6.17E-13	UP	Ad12_vs_Ad15
ENSMUSG00000051811	Cox6b2	2.630649703	2.680597819	57.16762592	4.00E-14	6.29E-13	UP	Ad12_vs_Ad15
ENSMUSG00000039252	Lgi2	-2.028166685	4.380962658	57.16442402	4.01E-14	6.30E-13	DOWN	Ad12_vs_Ad15
ENSMUSG00000057421	Las1l	-1.07919513	6.418609596	57.1163052	4.11E-14	6.45E-13	DOWN	Ad12_vs_Ad15
ENSMUSG00000029408	Abcb9	-2.226109817	3.019401082	57.05412193	4.24E-14	6.65E-13	DOWN	Ad12_vs_Ad15
ENSMUSG00000026764	Kif5c	-1.530634579	9.060440532	57.0214305	4.31E-14	6.76E-13	DOWN	Ad12_vs_Ad15
ENSMUSG00000035885	Cox8a	1.545564266	7.402253156	57.02001207	4.31E-14	6.76E-13	UP	Ad12_vs_Ad15
ENSMUSG00000049119	Fam110b	-1.261503633	5.438108573	56.99762769	4.36E-14	6.83E-13	DOWN	Ad12_vs_Ad15
ENSMUSG00000018548	Trim37	-1.154552565	7.613526465	56.95080855	4.47E-14	6.99E-13	DOWN	Ad12_vs_Ad15
ENSMUSG00000046321	Hs3st2	-3.081422406	2.19269632	56.92967704	4.52E-14	7.07E-13	DOWN	Ad12_vs_Ad15
ENSMUSG00000055761	Nkain3	-1.33767442	4.87506484	56.91031978	4.56E-14	7.13E-13	DOWN	Ad12_vs_Ad15
ENSMUSG00000059495	Arhgef12	-1.183278731	7.847404376	56.87816156	4.64E-14	7.24E-13	DOWN	Ad12_vs_Ad15
ENSMUSG00000027379	Bub1	1.389112527	5.614018519	56.87130963	4.65E-14	7.26E-13	UP	Ad12_vs_Ad15
ENSMUSG00000034402	Kcnh5	-2.533630355	2.310602445	56.87075906	4.65E-14	7.26E-13	DOWN	Ad12_vs_Ad15
ENSMUSG00000034771	Tle2	-1.308626578	5.468292615	56.83805613	4.73E-14	7.38E-13	DOWN	Ad12_vs_Ad15
ENSMUSG00000095742	ENSMUSG00000095742	1.595835544	3.865956107	56.7933426	4.84E-14	7.54E-13	UP	Ad12_vs_Ad15
ENSMUSG00000035901	Dennd5a	-1.162503125	7.6210482	56.77558544	4.88E-14	7.61E-13	DOWN	Ad12_vs_Ad15
ENSMUSG00000062991	Nrg1	-1.192995591	5.035738002	56.76351166	4.92E-14	7.65E-13	DOWN	Ad12_vs_Ad15
ENSMUSG00000048970	C1galt1c1	1.646756247	4.198685209	56.76234816	4.92E-14	7.65E-13	UP	Ad12_vs_Ad15
ENSMUSG00000026860	Sh3glb2	-1.076398342	6.817406454	56.75319326	4.94E-14	7.68E-13	DOWN	Ad12_vs_Ad15
ENSMUSG00000038172	Ttc39b	-1.803889401	5.06219966	56.57435669	5.41E-14	8.40E-13	DOWN	Ad12_vs_Ad15
ENSMUSG00000049176	Frmpd4	-2.360308815	3.150783131	56.53858357	5.51E-14	8.55E-13	DOWN	Ad12_vs_Ad15
ENSMUSG00000040209	Zfp704	-1.331774303	7.223111274	56.48973129	5.65E-14	8.76E-13	DOWN	Ad12_vs_Ad15
ENSMUSG00000044646	Zbtb7c	-2.370539708	2.859595649	56.48791609	5.65E-14	8.76E-13	DOWN	Ad12_vs_Ad15
ENSMUSG00000038371	Sbf2	-1.127016703	7.627997952	56.4850151	5.66E-14	8.77E-13	DOWN	Ad12_vs_Ad15
ENSMUSG00000048001	Hes5	1.98773692	4.495655862	56.47845056	5.68E-14	8.79E-13	UP	Ad12_vs_Ad15
ENSMUSG00000055540	Epha6	-2.757549849	3.001101645	56.44894163	5.77E-14	8.92E-13	DOWN	Ad12_vs_Ad15
ENSMUSG00000026825	Dnm1	-1.266634625	7.245995391	56.43755158	5.80E-14	8.97E-13	DOWN	Ad12_vs_Ad15
ENSMUSG00000102697	Pcdhac2	-2.34693621	3.74501645	56.42513844	5.84E-14	9.02E-13	DOWN	Ad12_vs_Ad15
ENSMUSG00000031906	Smpd3	-1.737763956	6.278855308	56.41707101	5.86E-14	9.05E-13	DOWN	Ad12_vs_Ad15
ENSMUSG00000031491	Chrna6	-7.878883127	0.082490496	56.39997675	5.91E-14	9.12E-13	DOWN	Ad12_vs_Ad15
ENSMUSG00000046876	Atxn1	-1.272525549	5.347715934	56.37604482	5.99E-14	9.23E-13	DOWN	Ad12_vs_Ad15
ENSMUSG00000057378	Ryr3	-1.527219715	6.215101056	56.36815707	6.01E-14	9.26E-13	DOWN	Ad12_vs_Ad15
ENSMUSG00000020224	Llph	1.57744949	3.687723751	56.33518987	6.11E-14	9.41E-13	UP	Ad12_vs_Ad15
ENSMUSG00000021118	Plek2	4.127396809	0.831834807	56.30706823	6.20E-14	9.54E-13	UP	Ad12_vs_Ad15
ENSMUSG00000062519	Zfp398	-1.141769285	5.899208943	56.2999574	6.22E-14	9.57E-13	DOWN	Ad12_vs_Ad15
ENSMUSG00000014856	Tmem208	1.39168814	5.157124044	56.27234016	6.31E-14	9.69E-13	UP	Ad12_vs_Ad15
ENSMUSG00000061474	Mrps36	2.01449659	3.309466283	56.2612027	6.35E-14	9.74E-13	UP	Ad12_vs_Ad15
ENSMUSG00000058153	Sez6l	-2.198737422	6.617995329	56.2457048	6.40E-14	9.81E-13	DOWN	Ad12_vs_Ad15
ENSMUSG00000025648	Pfkfb4	-1.182512348	4.891193171	56.22969439	6.45E-14	9.89E-13	DOWN	Ad12_vs_Ad15
ENSMUSG00000024014	Pim1	1.512555279	3.857637194	56.22257635	6.47E-14	9.92E-13	UP	Ad12_vs_Ad15
ENSMUSG00000033981	Gria2	-1.636580131	9.723321611	56.21542342	6.50E-14	9.95E-13	DOWN	Ad12_vs_Ad15
ENSMUSG00000009739	Pou6f1	-1.430589822	7.16671792	56.2029021	6.54E-14	1.00E-12	DOWN	Ad12_vs_Ad15
ENSMUSG00000027849	Syt6	-1.849583851	5.007158825	56.19031714	6.58E-14	1.01E-12	DOWN	Ad12_vs_Ad15
ENSMUSG00000030691	Fchsd2	-1.009186128	6.816786306	56.15448732	6.70E-14	1.02E-12	DOWN	Ad12_vs_Ad15
ENSMUSG00000056758	Hmga2	2.100382914	4.557168973	56.13470966	6.77E-14	1.03E-12	UP	Ad12_vs_Ad15
ENSMUSG00000020372	Rack1	1.544271328	9.827189495	56.13266271	6.77E-14	1.03E-12	UP	Ad12_vs_Ad15
ENSMUSG00000036860	Mrpl55	1.667846044	4.15250075	56.12240698	6.81E-14	1.04E-12	UP	Ad12_vs_Ad15
ENSMUSG00000097318	1700007L15Rik	3.09949281	0.638283045	56.12190131	6.81E-14	1.04E-12	UP	Ad12_vs_Ad15
ENSMUSG00000105218	Gm38413	-5.737496943	0.494937417	56.11945587	6.82E-14	1.04E-12	DOWN	Ad12_vs_Ad15
ENSMUSG00000020220	Vps13d	-1.107230306	6.635366351	56.08060596	6.96E-14	1.06E-12	DOWN	Ad12_vs_Ad15
ENSMUSG00000033174	Mgll	-1.842694655	4.195748132	56.0659198	7.01E-14	1.07E-12	DOWN	Ad12_vs_Ad15
ENSMUSG00000021893	Capn7	-0.78238926	6.86640606	55.96845779	7.36E-14	1.12E-12	DOWN	Ad12_vs_Ad15
ENSMUSG00000042156	Dzip1	-1.155416242	7.497661192	55.95690023	7.41E-14	1.13E-12	DOWN	Ad12_vs_Ad15
ENSMUSG00000066607	Insyn1	-1.844185965	4.92540947	55.87822729	7.71E-14	1.17E-12	DOWN	Ad12_vs_Ad15
ENSMUSG00000019894	Slc6a15	-1.243637394	6.497854676	55.81695427	7.95E-14	1.21E-12	DOWN	Ad12_vs_Ad15
ENSMUSG00000062647	Rpl7a	1.448633596	9.653728406	55.81381636	7.97E-14	1.21E-12	UP	Ad12_vs_Ad15
ENSMUSG00000027525	Phactr3	-1.34298897	6.237567351	55.7457702	8.25E-14	1.25E-12	DOWN	Ad12_vs_Ad15
ENSMUSG00000028064	Sema4a	-1.479651587	5.580292352	55.72806283	8.32E-14	1.26E-12	DOWN	Ad12_vs_Ad15
ENSMUSG00000049946	BC030500	-2.236384536	2.674621934	55.72518178	8.33E-14	1.26E-12	DOWN	Ad12_vs_Ad15
ENSMUSG00000020928	Higd1b	-4.87229727	1.425553094	55.68326384	8.51E-14	1.29E-12	DOWN	Ad12_vs_Ad15
ENSMUSG00000033940	Brk1	1.305195677	6.832523405	55.57516839	9.00E-14	1.36E-12	UP	Ad12_vs_Ad15
ENSMUSG00000033419	Snap91	-1.687540096	7.036308613	55.52524477	9.23E-14	1.39E-12	DOWN	Ad12_vs_Ad15
ENSMUSG00000030020	Prickle2	-1.701250457	5.316976011	55.51470683	9.28E-14	1.40E-12	DOWN	Ad12_vs_Ad15
ENSMUSG00000022265	Ank	-1.024933548	5.133410717	55.46347398	9.52E-14	1.44E-12	DOWN	Ad12_vs_Ad15
ENSMUSG00000010064	Slc38a3	-1.533208341	4.472010688	55.46116017	9.53E-14	1.44E-12	DOWN	Ad12_vs_Ad15
ENSMUSG00000019942	Cdk1	1.365356962	5.828164396	55.36244166	1.00E-13	1.51E-12	UP	Ad12_vs_Ad15
ENSMUSG00000033530	Ttc7b	-1.106901791	4.888816234	55.34588001	1.01E-13	1.52E-12	DOWN	Ad12_vs_Ad15
ENSMUSG00000068015	Lrch1	-1.190198741	4.72096069	55.32270944	1.02E-13	1.54E-12	DOWN	Ad12_vs_Ad15
ENSMUSG00000032177	Pde4a	-1.542430681	4.997842145	55.32191293	1.02E-13	1.54E-12	DOWN	Ad12_vs_Ad15
ENSMUSG00000114230	Gm48239	-1.786304466	4.191429098	55.26555035	1.05E-13	1.58E-12	DOWN	Ad12_vs_Ad15
ENSMUSG00000043301	Kcnj6	-2.66392256	2.421439012	55.21080641	1.08E-13	1.63E-12	DOWN	Ad12_vs_Ad15
ENSMUSG00000034245	Hdac11	-1.058149529	5.294967015	55.19160495	1.09E-13	1.64E-12	DOWN	Ad12_vs_Ad15
ENSMUSG00000068284	Usf3	-1.114689481	6.304851261	55.1727297	1.10E-13	1.65E-12	DOWN	Ad12_vs_Ad15
ENSMUSG00000052516	Robo2	-1.4698647	7.394602034	55.17235458	1.10E-13	1.65E-12	DOWN	Ad12_vs_Ad15
ENSMUSG00000037788	Vopp1	-1.106369776	7.245325434	55.16891642	1.11E-13	1.66E-12	DOWN	Ad12_vs_Ad15
ENSMUSG00000054162	Spock3	-1.544025672	5.408028962	55.1511757	1.12E-13	1.67E-12	DOWN	Ad12_vs_Ad15
ENSMUSG00000045658	Pid1	-1.367891844	5.311654238	55.14716195	1.12E-13	1.67E-12	DOWN	Ad12_vs_Ad15
ENSMUSG00000031937	Vstm5	-1.718580097	3.605255429	55.13414724	1.13E-13	1.68E-12	DOWN	Ad12_vs_Ad15
ENSMUSG00000093536	Smim17	-1.927995548	3.578433493	55.12865958	1.13E-13	1.69E-12	DOWN	Ad12_vs_Ad15
ENSMUSG00000045273	Cenph	1.719546281	3.864263158	55.12737891	1.13E-13	1.69E-12	UP	Ad12_vs_Ad15
ENSMUSG00000084845	Tmem240	-1.214465378	4.786930631	55.10935386	1.14E-13	1.70E-12	DOWN	Ad12_vs_Ad15
ENSMUSG00000024829	Mrpl21	1.309846925	5.017405115	55.10586182	1.14E-13	1.70E-12	UP	Ad12_vs_Ad15
ENSMUSG00000011427	Zfp790	-0.990721218	5.028026985	55.10148771	1.14E-13	1.71E-12	DOWN	Ad12_vs_Ad15
ENSMUSG00000068686	Cd59b	4.135338623	0.975915319	55.09423452	1.15E-13	1.71E-12	UP	Ad12_vs_Ad15
ENSMUSG00000098318	Lockd	1.968868439	3.420909474	55.08941076	1.15E-13	1.71E-12	UP	Ad12_vs_Ad15
ENSMUSG00000037509	Arhgef4	-1.33646537	4.992034774	55.08209416	1.16E-13	1.72E-12	DOWN	Ad12_vs_Ad15
ENSMUSG00000028194	Ddah1	-1.791517301	6.487465375	55.08186498	1.16E-13	1.72E-12	DOWN	Ad12_vs_Ad15
ENSMUSG00000022103	Gfra2	-2.091557442	3.800017099	55.01844008	1.19E-13	1.77E-12	DOWN	Ad12_vs_Ad15
ENSMUSG00000029614	Rpl6	1.484269814	9.420711747	55.00580782	1.20E-13	1.78E-12	UP	Ad12_vs_Ad15
ENSMUSG00000073063	Hbq1b	5.631192451	1.759659137	54.98883818	1.21E-13	1.80E-12	UP	Ad12_vs_Ad15
ENSMUSG00000022442	Ttll1	-1.284549672	5.543959194	54.95159841	1.24E-13	1.83E-12	DOWN	Ad12_vs_Ad15
ENSMUSG00000037172	Dennd11	-1.617931456	6.479944099	54.93885098	1.24E-13	1.84E-12	DOWN	Ad12_vs_Ad15
ENSMUSG00000007944	Ttc9b	-1.67452438	5.29182257	54.9179163	1.26E-13	1.86E-12	DOWN	Ad12_vs_Ad15
ENSMUSG00000034880	Mrpl34	1.28225608	5.713921687	54.91083455	1.26E-13	1.87E-12	UP	Ad12_vs_Ad15
ENSMUSG00000021185	Dglucy	-2.887142575	1.385480184	54.84378452	1.31E-13	1.93E-12	DOWN	Ad12_vs_Ad15
ENSMUSG00000067925	Rtl8a	-1.690957236	4.170961231	54.8149366	1.32E-13	1.96E-12	DOWN	Ad12_vs_Ad15
ENSMUSG00000063873	Slc24a3	-2.158846517	4.59078857	54.80912204	1.33E-13	1.96E-12	DOWN	Ad12_vs_Ad15
ENSMUSG00000026817	Ak1	-1.386352383	5.214675825	54.79648279	1.34E-13	1.97E-12	DOWN	Ad12_vs_Ad15
ENSMUSG00000106847	Peg13	-1.8435228	7.644020968	54.78346038	1.35E-13	1.99E-12	DOWN	Ad12_vs_Ad15
ENSMUSG00000025314	Ptprj	-1.454417664	4.551099111	54.77459129	1.35E-13	1.99E-12	DOWN	Ad12_vs_Ad15
ENSMUSG00000020331	Hcn2	-2.384557544	3.625092565	54.75570791	1.36E-13	2.01E-12	DOWN	Ad12_vs_Ad15
ENSMUSG00000047507	Baiap3	-1.896934928	3.9243173	54.72839243	1.38E-13	2.04E-12	DOWN	Ad12_vs_Ad15
ENSMUSG00000035954	Dock4	-1.115410735	6.56904426	54.72779315	1.38E-13	2.04E-12	DOWN	Ad12_vs_Ad15
ENSMUSG00000032400	Zwilch	1.36415217	4.55283767	54.72675408	1.39E-13	2.04E-12	UP	Ad12_vs_Ad15
ENSMUSG00000032301	Psma4	1.296581037	7.230449106	54.68614853	1.41E-13	2.08E-12	UP	Ad12_vs_Ad15
ENSMUSG00000026051	Ecrg4	-3.948663982	2.594143038	54.67929554	1.42E-13	2.08E-12	DOWN	Ad12_vs_Ad15
ENSMUSG00000067101	1700010H22Rik	4.272066078	-0.571572869	54.67835503	1.42E-13	2.08E-12	UP	Ad12_vs_Ad15
ENSMUSG00000048100	Taf13	1.521687237	5.401176369	54.67414924	1.42E-13	2.09E-12	UP	Ad12_vs_Ad15
ENSMUSG00000038807	Rap1gap2	-1.643832562	5.139061764	54.6560573	1.44E-13	2.10E-12	DOWN	Ad12_vs_Ad15
ENSMUSG00000055670	Zzef1	-1.128765156	6.852307466	54.65586677	1.44E-13	2.10E-12	DOWN	Ad12_vs_Ad15
ENSMUSG00000046442	Ppm1e	-1.217611262	7.199533353	54.6558456	1.44E-13	2.10E-12	DOWN	Ad12_vs_Ad15
ENSMUSG00000028613	Lrp8	-1.394844691	8.263062755	54.64236107	1.45E-13	2.12E-12	DOWN	Ad12_vs_Ad15
ENSMUSG00000039105	Atp6v1g1	1.29059242	7.209937663	54.55888328	1.51E-13	2.20E-12	UP	Ad12_vs_Ad15
ENSMUSG00000051331	Cacna1c	-1.301051647	6.719851464	54.55865713	1.51E-13	2.20E-12	DOWN	Ad12_vs_Ad15
ENSMUSG00000025370	Cdh9	-2.102133312	3.083369332	54.5359737	1.53E-13	2.23E-12	DOWN	Ad12_vs_Ad15
ENSMUSG00000050947	Amigo1	-1.443902783	4.997980542	54.53556298	1.53E-13	2.23E-12	DOWN	Ad12_vs_Ad15
ENSMUSG00000040536	Necab1	-1.569130927	4.794288889	54.4769924	1.57E-13	2.29E-12	DOWN	Ad12_vs_Ad15
ENSMUSG00000024109	Nrxn1	-1.556408664	7.056407341	54.45837571	1.59E-13	2.31E-12	DOWN	Ad12_vs_Ad15
ENSMUSG00000033361	Prrg3	-1.021008657	5.472343406	54.43858058	1.60E-13	2.34E-12	DOWN	Ad12_vs_Ad15
ENSMUSG00000022245	Skor1	-4.025800351	2.725390134	54.41088713	1.63E-13	2.37E-12	DOWN	Ad12_vs_Ad15
ENSMUSG00000040374	Pex2	1.25894971	5.851187839	54.40448995	1.63E-13	2.37E-12	UP	Ad12_vs_Ad15
ENSMUSG00000079139	Gm4204	1.429384246	4.27444091	54.39872428	1.64E-13	2.38E-12	UP	Ad12_vs_Ad15
ENSMUSG00000021377	Dek	1.430547559	7.679833235	54.39698372	1.64E-13	2.38E-12	UP	Ad12_vs_Ad15
ENSMUSG00000026708	Cenpl	1.414870968	4.247950341	54.38403378	1.65E-13	2.39E-12	UP	Ad12_vs_Ad15
ENSMUSG00000022706	Mrpl40	1.197170655	4.721777909	54.37774282	1.65E-13	2.40E-12	UP	Ad12_vs_Ad15
ENSMUSG00000057880	Abat	-1.514832189	6.146313144	54.36387661	1.67E-13	2.42E-12	DOWN	Ad12_vs_Ad15
ENSMUSG00000062209	Erbb4	-0.992771501	6.553972745	54.3225785	1.70E-13	2.47E-12	DOWN	Ad12_vs_Ad15
ENSMUSG00000039585	Myo9a	-0.935782501	7.571244876	54.30638421	1.72E-13	2.48E-12	DOWN	Ad12_vs_Ad15
ENSMUSG00000037772	Mrpl23	1.535286738	4.707911974	54.25736908	1.76E-13	2.55E-12	UP	Ad12_vs_Ad15
ENSMUSG00000022680	Pdxdc1	-0.92177734	6.110879549	54.1930365	1.82E-13	2.63E-12	DOWN	Ad12_vs_Ad15
ENSMUSG00000034345	Gtf2h5	1.500936073	6.852708676	54.18844948	1.82E-13	2.63E-12	UP	Ad12_vs_Ad15
ENSMUSG00000019943	Atp2b1	-1.04082436	7.508526615	54.18233051	1.83E-13	2.64E-12	DOWN	Ad12_vs_Ad15
ENSMUSG00000024048	Myl12a	1.722431633	4.453736483	54.16318438	1.85E-13	2.66E-12	UP	Ad12_vs_Ad15
ENSMUSG00000067870	Rpl31-ps8	3.156531352	1.383761367	54.12978415	1.88E-13	2.71E-12	UP	Ad12_vs_Ad15
ENSMUSG00000032394	Igdcc3	1.319740667	4.950624755	54.12198982	1.88E-13	2.72E-12	UP	Ad12_vs_Ad15
ENSMUSG00000048483	Zdhhc22	-2.388798655	3.142677563	54.08322573	1.92E-13	2.77E-12	DOWN	Ad12_vs_Ad15
ENSMUSG00000038812	Trmt112	1.351950009	4.96875251	54.06540273	1.94E-13	2.79E-12	UP	Ad12_vs_Ad15
ENSMUSG00000001227	Sema6b	-1.965902643	5.650374069	54.04508496	1.96E-13	2.82E-12	DOWN	Ad12_vs_Ad15
ENSMUSG00000022519	Srl	-1.278919623	4.912598257	54.01310817	1.99E-13	2.87E-12	DOWN	Ad12_vs_Ad15
ENSMUSG00000033004	Mycbp2	-1.289854663	8.83141869	53.95754256	2.05E-13	2.95E-12	DOWN	Ad12_vs_Ad15
ENSMUSG00000058258	Idi1	1.541359398	5.499728946	53.94683916	2.06E-13	2.96E-12	UP	Ad12_vs_Ad15
ENSMUSG00000051652	Lrrc3	-1.804742316	4.139081158	53.91900623	2.09E-13	3.00E-12	DOWN	Ad12_vs_Ad15
ENSMUSG00000062995	Ica1	-1.45310552	4.643399812	53.88434946	2.13E-13	3.05E-12	DOWN	Ad12_vs_Ad15
ENSMUSG00000114570	Gm48058	7.323521395	-0.508373966	53.87996366	2.13E-13	3.06E-12	UP	Ad12_vs_Ad15
ENSMUSG00000104148	Pcdha2	-3.399924638	2.673460543	53.86905819	2.14E-13	3.07E-12	DOWN	Ad12_vs_Ad15
ENSMUSG00000026429	Ube2t	1.746401917	3.463715464	53.80740674	2.21E-13	3.17E-12	UP	Ad12_vs_Ad15
ENSMUSG00000026426	Arl8a	-1.351741139	7.407706453	53.78018522	2.24E-13	3.21E-12	DOWN	Ad12_vs_Ad15
ENSMUSG00000020219	Timm13	1.320868855	5.789552189	53.76551511	2.26E-13	3.23E-12	UP	Ad12_vs_Ad15
ENSMUSG00000006920	Ezh1	-1.010838501	5.291276498	53.75974889	2.27E-13	3.24E-12	DOWN	Ad12_vs_Ad15
ENSMUSG00000001707	Eef1e1	1.526352599	6.219804561	53.71907119	2.31E-13	3.31E-12	UP	Ad12_vs_Ad15
ENSMUSG00000028434	Epb41l4b	-1.498130295	4.175049389	53.69390839	2.34E-13	3.35E-12	DOWN	Ad12_vs_Ad15
ENSMUSG00000110841	Gpx4-ps2	2.286073841	2.152832231	53.689442	2.35E-13	3.35E-12	UP	Ad12_vs_Ad15
ENSMUSG00000056306	Sertm1	-1.883545194	3.773218543	53.63645893	2.41E-13	3.44E-12	DOWN	Ad12_vs_Ad15
ENSMUSG00000082101	Slfn14	5.614297072	0.562099625	53.6091636	2.45E-13	3.49E-12	UP	Ad12_vs_Ad15
ENSMUSG00000021830	Txndc16	-0.858667358	6.117094711	53.59358191	2.47E-13	3.51E-12	DOWN	Ad12_vs_Ad15
ENSMUSG00000086095	Gm15328	-2.04764396	3.61720815	53.59232112	2.47E-13	3.51E-12	DOWN	Ad12_vs_Ad15
ENSMUSG00000022180	Slc7a8	-1.619161275	3.810143999	53.56836257	2.50E-13	3.55E-12	DOWN	Ad12_vs_Ad15
ENSMUSG00000022353	Mtss1	-1.244154397	7.42087128	53.54516628	2.53E-13	3.59E-12	DOWN	Ad12_vs_Ad15
ENSMUSG00000029869	Ephb6	-1.438004527	5.57985647	53.54149673	2.53E-13	3.60E-12	DOWN	Ad12_vs_Ad15
ENSMUSG00000021361	Tmem14c	1.220953326	5.233587952	53.50867743	2.57E-13	3.66E-12	UP	Ad12_vs_Ad15
ENSMUSG00000031245	Hmgn5	1.493434761	5.796806189	53.50310058	2.58E-13	3.66E-12	UP	Ad12_vs_Ad15
ENSMUSG00000031197	Vbp1	1.489451368	7.533183043	53.39718035	2.72E-13	3.87E-12	UP	Ad12_vs_Ad15
ENSMUSG00000028803	Nipal3	-1.693795736	4.693842674	53.39189724	2.73E-13	3.87E-12	DOWN	Ad12_vs_Ad15
ENSMUSG00000029348	Asphd2	-1.175647626	5.897937125	53.38848038	2.74E-13	3.88E-12	DOWN	Ad12_vs_Ad15
ENSMUSG00000049556	Lingo1	-2.273488098	5.7514084	53.38713677	2.74E-13	3.88E-12	DOWN	Ad12_vs_Ad15
ENSMUSG00000020186	Csrp2	1.453087005	6.179818381	53.35261952	2.79E-13	3.94E-12	UP	Ad12_vs_Ad15
ENSMUSG00000037926	Ssh2	-1.313410343	6.538845327	53.34247456	2.80E-13	3.96E-12	DOWN	Ad12_vs_Ad15
ENSMUSG00000031074	Fgf3	-3.025473774	2.164632925	53.29737476	2.87E-13	4.05E-12	DOWN	Ad12_vs_Ad15
ENSMUSG00000031539	Ap3m2	-1.086096627	5.681418173	53.24623306	2.94E-13	4.16E-12	DOWN	Ad12_vs_Ad15
ENSMUSG00000074264	Amy1	-1.697846127	4.818665481	53.24470013	2.94E-13	4.16E-12	DOWN	Ad12_vs_Ad15
ENSMUSG00000001472	Tcf25	-1.137082454	8.211051859	53.21926788	2.98E-13	4.21E-12	DOWN	Ad12_vs_Ad15
ENSMUSG00000043419	Rnf227	-1.337500625	7.062725031	53.19287891	3.02E-13	4.26E-12	DOWN	Ad12_vs_Ad15
ENSMUSG00000060568	Fam78b	-1.3638124	5.508783193	53.19248856	3.02E-13	4.26E-12	DOWN	Ad12_vs_Ad15
ENSMUSG00000029430	Ran	1.192531453	8.562420442	53.14836554	3.09E-13	4.36E-12	UP	Ad12_vs_Ad15
ENSMUSG00000026156	B3gat2	-1.666395275	4.030861524	53.13993387	3.11E-13	4.37E-12	DOWN	Ad12_vs_Ad15
ENSMUSG00000030303	Far2	-1.236270965	4.484900512	53.10093685	3.17E-13	4.46E-12	DOWN	Ad12_vs_Ad15
ENSMUSG00000041353	Tmem29	1.325666434	5.601327555	53.00617877	3.33E-13	4.67E-12	UP	Ad12_vs_Ad15
ENSMUSG00000048007	Timm8a1	1.993370403	2.273801277	52.96915809	3.39E-13	4.76E-12	UP	Ad12_vs_Ad15
ENSMUSG00000022360	Atad2	1.110704192	6.098881728	52.95742334	3.41E-13	4.79E-12	UP	Ad12_vs_Ad15
ENSMUSG00000005034	Prkacb	-1.141642665	7.857576489	52.95261422	3.42E-13	4.79E-12	DOWN	Ad12_vs_Ad15
ENSMUSG00000040752	Myh6	-3.182527626	0.816268854	52.93490367	3.45E-13	4.84E-12	DOWN	Ad12_vs_Ad15
ENSMUSG00000024959	Bad	1.298109539	4.945367306	52.85951776	3.58E-13	5.02E-12	UP	Ad12_vs_Ad15
ENSMUSG00000051351	Zfp46	-1.326292903	5.901632112	52.85929759	3.58E-13	5.02E-12	DOWN	Ad12_vs_Ad15
ENSMUSG00000036989	Trim3	-1.080309301	6.470174165	52.84347892	3.61E-13	5.06E-12	DOWN	Ad12_vs_Ad15
ENSMUSG00000053693	Mast1	-1.490741732	6.644344806	52.83891659	3.62E-13	5.07E-12	DOWN	Ad12_vs_Ad15
ENSMUSG00000036305	Rpl39-ps	3.701069408	0.106772199	52.83564759	3.63E-13	5.07E-12	UP	Ad12_vs_Ad15
ENSMUSG00000018567	Gabarap	1.345056148	7.763341309	52.81905258	3.66E-13	5.11E-12	UP	Ad12_vs_Ad15
ENSMUSG00000025545	Clybl	1.527280854	3.744664973	52.77964209	3.73E-13	5.21E-12	UP	Ad12_vs_Ad15
ENSMUSG00000038365	Fbxo25	-0.948191108	5.635919386	52.76885701	3.75E-13	5.24E-12	DOWN	Ad12_vs_Ad15
ENSMUSG00000026819	Slc25a25	-1.267611637	5.26160047	52.76395045	3.76E-13	5.25E-12	DOWN	Ad12_vs_Ad15
ENSMUSG00000062691	Cebpzos	2.17871415	2.614454679	52.75043849	3.79E-13	5.28E-12	UP	Ad12_vs_Ad15
ENSMUSG00000034349	Smc4	1.331785567	7.31481724	52.71942988	3.85E-13	5.36E-12	UP	Ad12_vs_Ad15
ENSMUSG00000033031	Cip2a	1.260683587	5.986590073	52.70793108	3.87E-13	5.39E-12	UP	Ad12_vs_Ad15
ENSMUSG00000071234	Syndig1l	-3.070206017	2.801761481	52.70487395	3.88E-13	5.39E-12	DOWN	Ad12_vs_Ad15
ENSMUSG00000031144	Syp	-1.614683742	6.153594771	52.67158163	3.94E-13	5.48E-12	DOWN	Ad12_vs_Ad15
ENSMUSG00000045903	Npas4	-1.931951481	3.428058075	52.67065855	3.94E-13	5.48E-12	DOWN	Ad12_vs_Ad15
ENSMUSG00000036046	5031439G07Rik	-1.449145139	7.398724626	52.66269101	3.96E-13	5.50E-12	DOWN	Ad12_vs_Ad15
ENSMUSG00000035776	Cd99l2	-1.079857711	6.568017946	52.66223138	3.96E-13	5.50E-12	DOWN	Ad12_vs_Ad15
ENSMUSG00000027160	Ccdc34	1.285071885	6.201901708	52.64577231	3.99E-13	5.54E-12	UP	Ad12_vs_Ad15
ENSMUSG00000034616	Ssh3	-1.292095318	5.253233786	52.64381557	4.00E-13	5.54E-12	DOWN	Ad12_vs_Ad15
ENSMUSG00000032526	Ss18l2	1.882561121	5.018452601	52.64369892	4.00E-13	5.54E-12	UP	Ad12_vs_Ad15
ENSMUSG00000023505	Cdca3	1.208736451	5.3484302	52.62186541	4.04E-13	5.60E-12	UP	Ad12_vs_Ad15
ENSMUSG00000019726	Lyst	-1.249814596	5.685239163	52.61337401	4.06E-13	5.62E-12	DOWN	Ad12_vs_Ad15
ENSMUSG00000084319	Tpt1-ps3	2.128445044	3.600054083	52.5863457	4.12E-13	5.70E-12	UP	Ad12_vs_Ad15
ENSMUSG00000028004	Npy2r	-4.942487994	0.847868302	52.50858662	4.28E-13	5.92E-12	DOWN	Ad12_vs_Ad15
ENSMUSG00000116433	Gm49553	8.775508691	-1.695224254	52.46342549	4.38E-13	6.06E-12	UP	Ad12_vs_Ad15
ENSMUSG00000031302	Nlgn3	-1.332479606	4.952959369	52.45231162	4.41E-13	6.09E-12	DOWN	Ad12_vs_Ad15
ENSMUSG00000102321	Gm37792	-5.338820847	0.730747808	52.45042183	4.41E-13	6.09E-12	DOWN	Ad12_vs_Ad15
ENSMUSG00000020232	Hmg20b	0.957526144	5.279468241	52.44357896	4.43E-13	6.11E-12	UP	Ad12_vs_Ad15
ENSMUSG00000020627	Klhl29	-1.350941532	6.188227221	52.42967856	4.46E-13	6.15E-12	DOWN	Ad12_vs_Ad15
ENSMUSG00000029763	Exoc4	-1.170552328	6.346046915	52.40597344	4.51E-13	6.22E-12	DOWN	Ad12_vs_Ad15
ENSMUSG00000026797	Stxbp1	-1.652267125	7.521641129	52.39955472	4.53E-13	6.23E-12	DOWN	Ad12_vs_Ad15
ENSMUSG00000057230	Aak1	-1.097586767	7.887439107	52.39937955	4.53E-13	6.23E-12	DOWN	Ad12_vs_Ad15
ENSMUSG00000035517	Tdrd7	-1.097832744	4.538669882	52.39535528	4.54E-13	6.24E-12	DOWN	Ad12_vs_Ad15
ENSMUSG00000050144	Slc25a44	-1.10255668	5.570236608	52.39365681	4.54E-13	6.24E-12	DOWN	Ad12_vs_Ad15
ENSMUSG00000022677	Cep20	1.460902354	5.945960342	52.37045409	4.60E-13	6.31E-12	UP	Ad12_vs_Ad15
ENSMUSG00000031374	Zfp92	-3.452785474	2.419314453	52.3704069	4.60E-13	6.31E-12	DOWN	Ad12_vs_Ad15
ENSMUSG00000053199	Arhgap20	-1.297812091	5.40512332	52.35475418	4.63E-13	6.36E-12	DOWN	Ad12_vs_Ad15
ENSMUSG00000025969	Nrp2	-1.398289792	6.699935951	52.31578054	4.73E-13	6.48E-12	DOWN	Ad12_vs_Ad15
ENSMUSG00000025582	Nptx1	-1.823853727	4.334395846	52.28896938	4.79E-13	6.56E-12	DOWN	Ad12_vs_Ad15
ENSMUSG00000025001	Hells	1.272097036	6.023820668	52.2836255	4.80E-13	6.58E-12	UP	Ad12_vs_Ad15
ENSMUSG00000030346	Rad51ap1	1.385817446	4.490021312	52.26336456	4.85E-13	6.64E-12	UP	Ad12_vs_Ad15
ENSMUSG00000078878	Gm14305	1.85396619	3.691808779	52.22474477	4.95E-13	6.77E-12	UP	Ad12_vs_Ad15
ENSMUSG00000050272	Dscam	-1.821564556	5.756591342	52.22001821	4.96E-13	6.78E-12	DOWN	Ad12_vs_Ad15
ENSMUSG00000055760	Gemin6	1.743861148	3.308188553	52.19810411	5.02E-13	6.85E-12	UP	Ad12_vs_Ad15
ENSMUSG00000082045	Gm11585	2.202212875	1.610111151	52.19488263	5.03E-13	6.86E-12	UP	Ad12_vs_Ad15
ENSMUSG00000037605	Adgrl3	-1.382482398	6.170226713	52.15632685	5.13E-13	6.99E-12	DOWN	Ad12_vs_Ad15
ENSMUSG00000035357	Pdzrn3	-1.30155586	5.011278917	52.10605405	5.26E-13	7.17E-12	DOWN	Ad12_vs_Ad15
ENSMUSG00000048264	Dip2c	-1.543014562	6.170884106	52.09218199	5.30E-13	7.22E-12	DOWN	Ad12_vs_Ad15
ENSMUSG00000022012	Enox1	-1.304646749	5.236343402	52.06616548	5.37E-13	7.31E-12	DOWN	Ad12_vs_Ad15
ENSMUSG00000048495	Tyw5	1.696133707	3.861353712	52.01814668	5.50E-13	7.49E-12	UP	Ad12_vs_Ad15
ENSMUSG00000032482	Cspg5	-1.629584342	6.775493618	51.98044242	5.61E-13	7.63E-12	DOWN	Ad12_vs_Ad15
ENSMUSG00000031068	Glrx3	1.28512818	7.288191012	51.96275553	5.66E-13	7.69E-12	UP	Ad12_vs_Ad15
ENSMUSG00000029228	Lnx1	-1.969768369	2.838778804	51.95579681	5.68E-13	7.71E-12	DOWN	Ad12_vs_Ad15
ENSMUSG00000068749	Psma5	1.186309932	6.661189339	51.95156336	5.69E-13	7.73E-12	UP	Ad12_vs_Ad15
ENSMUSG00000033316	Galnt9	-1.819650555	4.16106029	51.86327621	5.95E-13	8.08E-12	DOWN	Ad12_vs_Ad15
ENSMUSG00000024446	Rpp21	1.539351597	4.285030428	51.8354258	6.04E-13	8.19E-12	UP	Ad12_vs_Ad15
ENSMUSG00000045466	Zfp956	-1.307570355	4.396614676	51.8220473	6.08E-13	8.24E-12	DOWN	Ad12_vs_Ad15
ENSMUSG00000058351	Smim4	2.09230781	3.745595889	51.81853689	6.09E-13	8.25E-12	UP	Ad12_vs_Ad15
ENSMUSG00000097535	Gm26592	-4.427778007	0.567820052	51.80695216	6.12E-13	8.29E-12	DOWN	Ad12_vs_Ad15
ENSMUSG00000102692	Dchs2	-2.678225633	2.805911864	51.78515217	6.19E-13	8.38E-12	DOWN	Ad12_vs_Ad15
ENSMUSG00000048905	Bnip5	-5.855853048	1.226272457	51.75373872	6.29E-13	8.51E-12	DOWN	Ad12_vs_Ad15
ENSMUSG00000034731	Dgkh	-1.183412836	5.985208639	51.71816042	6.41E-13	8.66E-12	DOWN	Ad12_vs_Ad15
ENSMUSG00000039607	Rbms3	-1.531810715	5.786320688	51.71197358	6.43E-13	8.68E-12	DOWN	Ad12_vs_Ad15
ENSMUSG00000014837	4931428F04Rik	-1.39785151	6.742914564	51.70718399	6.44E-13	8.70E-12	DOWN	Ad12_vs_Ad15
ENSMUSG00000075595	Zfp652	-1.179647156	6.901595384	51.70500566	6.45E-13	8.70E-12	DOWN	Ad12_vs_Ad15
ENSMUSG00000072294	Klf12	-1.207049587	6.395511558	51.68621322	6.51E-13	8.78E-12	DOWN	Ad12_vs_Ad15
ENSMUSG00000046719	Nxph3	-2.514377015	3.387248264	51.66600327	6.58E-13	8.87E-12	DOWN	Ad12_vs_Ad15
ENSMUSG00000050663	Trhde	-1.804953614	3.489254755	51.63799436	6.67E-13	8.99E-12	DOWN	Ad12_vs_Ad15
ENSMUSG00000000538	Tom1l2	-1.395621766	6.23889075	51.62877335	6.71E-13	9.03E-12	DOWN	Ad12_vs_Ad15
ENSMUSG00000090258	Churc1	2.033723536	2.934607634	51.59004019	6.84E-13	9.20E-12	UP	Ad12_vs_Ad15
ENSMUSG00000082286	Pisd-ps1	-1.353321064	5.353897453	51.57885062	6.88E-13	9.25E-12	DOWN	Ad12_vs_Ad15
ENSMUSG00000063887	Nlgn1	-1.186968227	5.483945464	51.52681188	7.06E-13	9.49E-12	DOWN	Ad12_vs_Ad15
ENSMUSG00000033569	Adgrb3	-1.315273966	6.097447116	51.50041175	7.16E-13	9.62E-12	DOWN	Ad12_vs_Ad15
ENSMUSG00000058966	Tlcd3b	-1.636332259	6.866771779	51.45524201	7.32E-13	9.83E-12	DOWN	Ad12_vs_Ad15
ENSMUSG00000020514	Mrpl22	1.381190457	4.391360263	51.44278835	7.37E-13	9.89E-12	UP	Ad12_vs_Ad15
ENSMUSG00000020649	Rrm2	1.391590237	6.288332114	51.42900132	7.42E-13	9.95E-12	UP	Ad12_vs_Ad15
ENSMUSG00000049796	Crh	-7.846943232	-0.007741113	51.42309215	7.45E-13	9.98E-12	DOWN	Ad12_vs_Ad15
ENSMUSG00000029769	Ccdc136	-1.211468858	6.160313457	51.40266898	7.52E-13	1.01E-11	DOWN	Ad12_vs_Ad15
ENSMUSG00000005681	Apoa2	4.171402038	0.434259038	51.40219014	7.53E-13	1.01E-11	UP	Ad12_vs_Ad15
ENSMUSG00000021965	Ska3	1.425282666	3.773902557	51.37218896	7.64E-13	1.02E-11	UP	Ad12_vs_Ad15
ENSMUSG00000028176	Lrrc7	-2.012685216	6.058066232	51.36443276	7.67E-13	1.03E-11	DOWN	Ad12_vs_Ad15
ENSMUSG00000039934	Gsap	-1.438932813	4.114702708	51.36097758	7.69E-13	1.03E-11	DOWN	Ad12_vs_Ad15
ENSMUSG00000047904	Sstr2	-2.193789242	4.208406936	51.35528963	7.71E-13	1.03E-11	DOWN	Ad12_vs_Ad15
ENSMUSG00000029376	Mthfd2l	1.230245206	6.057526314	51.34943762	7.73E-13	1.03E-11	UP	Ad12_vs_Ad15
ENSMUSG00000022421	Nptxr	-2.209186291	5.406690987	51.3436368	7.75E-13	1.03E-11	DOWN	Ad12_vs_Ad15
ENSMUSG00000025353	Ormdl2	1.740794747	2.599268342	51.3098904	7.89E-13	1.05E-11	UP	Ad12_vs_Ad15
ENSMUSG00000078853	Igtp	3.296238187	0.577126112	51.28797093	7.98E-13	1.06E-11	UP	Ad12_vs_Ad15
ENSMUSG00000058799	Nap1l1	1.321972885	8.902863493	51.25918604	8.09E-13	1.08E-11	UP	Ad12_vs_Ad15
ENSMUSG00000000127	Fer	-0.905984174	5.144754603	51.22512625	8.24E-13	1.10E-11	DOWN	Ad12_vs_Ad15
ENSMUSG00000069917	Hba-a2	3.286759205	7.452392227	51.21706071	8.27E-13	1.10E-11	UP	Ad12_vs_Ad15
ENSMUSG00000073678	Pgap1	-1.107053259	7.560850163	51.20493451	8.32E-13	1.11E-11	DOWN	Ad12_vs_Ad15
ENSMUSG00000028251	Tstd3	1.784214728	3.899820699	51.18426613	8.41E-13	1.12E-11	UP	Ad12_vs_Ad15
ENSMUSG00000034187	Nsf	-1.399302268	6.36764164	51.1769254	8.44E-13	1.12E-11	DOWN	Ad12_vs_Ad15
ENSMUSG00000038264	Sema7a	-1.752758415	5.184844964	51.16150202	8.51E-13	1.13E-11	DOWN	Ad12_vs_Ad15
ENSMUSG00000109121	Gm44644	-2.852908897	2.159769841	51.09875334	8.78E-13	1.17E-11	DOWN	Ad12_vs_Ad15
ENSMUSG00000031012	Cask	-1.035528389	7.288147201	51.05478316	8.98E-13	1.19E-11	DOWN	Ad12_vs_Ad15
ENSMUSG00000015094	Npdc1	-1.050860127	7.891144405	51.03643137	9.07E-13	1.20E-11	DOWN	Ad12_vs_Ad15
ENSMUSG00000024845	Tmem134	1.525999308	4.979819529	51.03072724	9.09E-13	1.20E-11	UP	Ad12_vs_Ad15
ENSMUSG00000037843	Vstm2l	-1.993030002	5.646429305	51.01604742	9.16E-13	1.21E-11	DOWN	Ad12_vs_Ad15
ENSMUSG00000027189	Trim44	-1.115652118	8.064749596	51.01392137	9.17E-13	1.21E-11	DOWN	Ad12_vs_Ad15
ENSMUSG00000063796	Slc22a8	-2.261025958	3.214002798	51.00506469	9.21E-13	1.22E-11	DOWN	Ad12_vs_Ad15
ENSMUSG00000105245	Gm31305	-2.312115073	1.854191123	50.99762127	9.25E-13	1.22E-11	DOWN	Ad12_vs_Ad15
ENSMUSG00000017132	Cyth1	-0.965479623	5.843522399	50.98513764	9.31E-13	1.23E-11	DOWN	Ad12_vs_Ad15
ENSMUSG00000050556	Kcnb1	-1.319960695	4.983203944	50.95604032	9.45E-13	1.25E-11	DOWN	Ad12_vs_Ad15
ENSMUSG00000109887	Gm28756	-2.782204939	2.246939688	50.9531241	9.46E-13	1.25E-11	DOWN	Ad12_vs_Ad15
ENSMUSG00000051586	Mical3	-1.099992314	6.812696159	50.94745618	9.49E-13	1.25E-11	DOWN	Ad12_vs_Ad15
ENSMUSG00000028647	Mycbp	1.660855137	3.922440253	50.92980088	9.57E-13	1.26E-11	UP	Ad12_vs_Ad15
ENSMUSG00000062169	Cnih4	1.221204389	5.568319069	50.90866454	9.68E-13	1.27E-11	UP	Ad12_vs_Ad15
ENSMUSG00000028062	Lamtor2	1.211484894	5.629810055	50.84528369	9.99E-13	1.32E-11	UP	Ad12_vs_Ad15
ENSMUSG00000021486	Prelid1	1.09502984	6.996967328	50.83634568	1.00E-12	1.32E-11	UP	Ad12_vs_Ad15
ENSMUSG00000074521	Gm14327	2.938706657	0.849589148	50.83507628	1.00E-12	1.32E-11	UP	Ad12_vs_Ad15
ENSMUSG00000027652	Ralgapb	-1.068551229	7.137119923	50.83438232	1.00E-12	1.32E-11	DOWN	Ad12_vs_Ad15
ENSMUSG00000062797	Hikeshi	1.198361049	5.652095584	50.80797167	1.02E-12	1.34E-11	UP	Ad12_vs_Ad15
ENSMUSG00000021242	Npc2	0.957999271	6.956668593	50.80677038	1.02E-12	1.34E-11	UP	Ad12_vs_Ad15
ENSMUSG00000036333	Kidins220	-1.525616036	8.911572523	50.79087691	1.03E-12	1.35E-11	DOWN	Ad12_vs_Ad15
ENSMUSG00000055385	Rnf212	10.00035817	-0.922168829	50.78894961	1.03E-12	1.35E-11	UP	Ad12_vs_Ad15
ENSMUSG00000027624	Epb41l1	-1.532421899	7.225707809	50.78683513	1.03E-12	1.35E-11	DOWN	Ad12_vs_Ad15
ENSMUSG00000050321	Neto1	-1.317528055	5.383421197	50.75074638	1.05E-12	1.37E-11	DOWN	Ad12_vs_Ad15
ENSMUSG00000090000	Ier3ip1	1.257533081	5.528384991	50.70203987	1.08E-12	1.41E-11	UP	Ad12_vs_Ad15
ENSMUSG00000052981	Ube2ql1	-1.957407898	6.272215088	50.69210289	1.08E-12	1.41E-11	DOWN	Ad12_vs_Ad15
ENSMUSG00000001173	Ocrl	-0.890709892	6.201214105	50.64124945	1.11E-12	1.45E-11	DOWN	Ad12_vs_Ad15
ENSMUSG00000025189	Cnnm1	-1.840500409	3.42003786	50.62844247	1.12E-12	1.46E-11	DOWN	Ad12_vs_Ad15
ENSMUSG00000030879	Mrpl17	1.022220826	5.250832267	50.61482819	1.12E-12	1.47E-11	UP	Ad12_vs_Ad15
ENSMUSG00000030327	Necap1	-0.787304625	6.304628175	50.596887	1.13E-12	1.48E-11	DOWN	Ad12_vs_Ad15
ENSMUSG00000100341	Gm29478	2.63053559	1.565438529	50.51435245	1.18E-12	1.54E-11	UP	Ad12_vs_Ad15
ENSMUSG00000039740	Alg2	-1.451838891	7.164482128	50.50708473	1.19E-12	1.55E-11	DOWN	Ad12_vs_Ad15
ENSMUSG00000050552	Lamtor4	1.46719473	5.407134729	50.50479135	1.19E-12	1.55E-11	UP	Ad12_vs_Ad15
ENSMUSG00000020330	Hmmr	1.417109239	5.412827421	50.48905861	1.20E-12	1.56E-11	UP	Ad12_vs_Ad15
ENSMUSG00000000948	Gm38393	1.380658109	6.390821082	50.46307996	1.21E-12	1.58E-11	UP	Ad12_vs_Ad15
ENSMUSG00000021760	Gpx8	2.251156225	5.185100652	50.41778871	1.24E-12	1.62E-11	UP	Ad12_vs_Ad15
ENSMUSG00000039706	Ldb2	-1.164072009	5.29311855	50.40497524	1.25E-12	1.63E-11	DOWN	Ad12_vs_Ad15
ENSMUSG00000025892	Gria4	-1.239618734	6.669221517	50.33830781	1.29E-12	1.68E-11	DOWN	Ad12_vs_Ad15
ENSMUSG00000033737	Fndc3c1	2.82741777	2.800151789	50.33623163	1.30E-12	1.68E-11	UP	Ad12_vs_Ad15
ENSMUSG00000028152	Tspan5	-1.172839307	6.262033091	50.33308142	1.30E-12	1.68E-11	DOWN	Ad12_vs_Ad15
ENSMUSG00000005417	Mprip	-1.151350134	8.232943594	50.32477431	1.30E-12	1.69E-11	DOWN	Ad12_vs_Ad15
ENSMUSG00000015575	Atp6v0e	1.496003401	5.402571275	50.3246121	1.30E-12	1.69E-11	UP	Ad12_vs_Ad15
ENSMUSG00000058594	Fbh1	-0.878891399	6.729835155	50.32135083	1.31E-12	1.69E-11	DOWN	Ad12_vs_Ad15
ENSMUSG00000022427	Tomm22	1.154956791	6.370698343	50.31151539	1.31E-12	1.70E-11	UP	Ad12_vs_Ad15
ENSMUSG00000036223	Ska1	1.953595128	3.407278612	50.30369514	1.32E-12	1.70E-11	UP	Ad12_vs_Ad15
ENSMUSG00000050908	Tvp23a	-1.105168209	4.866175627	50.28135381	1.33E-12	1.72E-11	DOWN	Ad12_vs_Ad15
ENSMUSG00000049690	Nckap5	-1.881581882	4.830882283	50.2492034	1.35E-12	1.75E-11	DOWN	Ad12_vs_Ad15
ENSMUSG00000048922	Cdca2	1.175366375	5.059531401	50.24600898	1.36E-12	1.75E-11	UP	Ad12_vs_Ad15
ENSMUSG00000022639	Dubr	-1.381332643	4.645856099	50.20567511	1.38E-12	1.79E-11	DOWN	Ad12_vs_Ad15
ENSMUSG00000057497	Fam136a	1.174282102	6.16901833	50.18912993	1.40E-12	1.80E-11	UP	Ad12_vs_Ad15
ENSMUSG00000021087	Rtn1	-1.588361256	9.178009706	50.16611508	1.41E-12	1.82E-11	DOWN	Ad12_vs_Ad15
ENSMUSG00000014226	Cacybp	1.411880497	7.578150074	50.1556691	1.42E-12	1.83E-11	UP	Ad12_vs_Ad15
ENSMUSG00000034586	Hid1	-1.490701171	5.407291782	50.1510438	1.42E-12	1.83E-11	DOWN	Ad12_vs_Ad15
ENSMUSG00000034709	Ppp1r21	-0.972635832	5.747992151	50.12919852	1.44E-12	1.85E-11	DOWN	Ad12_vs_Ad15
ENSMUSG00000025940	Tmem70	1.050136703	5.318080266	50.12365418	1.44E-12	1.86E-11	UP	Ad12_vs_Ad15
ENSMUSG00000021848	Otx2	1.441413753	6.205281405	50.11557524	1.45E-12	1.86E-11	UP	Ad12_vs_Ad15
ENSMUSG00000025221	Kcnip2	-1.76077986	3.408493385	50.08651554	1.47E-12	1.89E-11	DOWN	Ad12_vs_Ad15
ENSMUSG00000032067	Pts	1.238373782	5.820811784	50.05197257	1.50E-12	1.92E-11	UP	Ad12_vs_Ad15
ENSMUSG00000032551	1110059G10Rik	1.593171556	4.529277558	50.03772222	1.51E-12	1.94E-11	UP	Ad12_vs_Ad15
ENSMUSG00000041115	Iqsec2	-1.488669964	4.713094904	50.02815728	1.52E-12	1.95E-11	DOWN	Ad12_vs_Ad15
ENSMUSG00000022312	Eif3h	1.334366431	8.130773738	50.0005106	1.54E-12	1.97E-11	UP	Ad12_vs_Ad15
ENSMUSG00000019966	Kitl	-1.650551983	7.157207176	49.99416389	1.54E-12	1.98E-11	DOWN	Ad12_vs_Ad15
ENSMUSG00000044934	Zfp367	1.130293733	4.210350759	49.97651727	1.56E-12	1.99E-11	UP	Ad12_vs_Ad15
ENSMUSG00000041544	Disp3	-1.653796354	5.275037249	49.93469672	1.59E-12	2.04E-11	DOWN	Ad12_vs_Ad15
ENSMUSG00000057738	Sptan1	-1.432274854	9.62088213	49.93135007	1.59E-12	2.04E-11	DOWN	Ad12_vs_Ad15
ENSMUSG00000031848	Lsm4	1.113573452	5.92681241	49.90633974	1.61E-12	2.06E-11	UP	Ad12_vs_Ad15
ENSMUSG00000025321	Itgb8	1.305723802	6.273271801	49.90492761	1.61E-12	2.06E-11	UP	Ad12_vs_Ad15
ENSMUSG00000074865	Zfp934	1.915300265	3.483157717	49.87095036	1.64E-12	2.10E-11	UP	Ad12_vs_Ad15
ENSMUSG00000026005	Rpe	1.220780974	5.284487686	49.85092908	1.66E-12	2.12E-11	UP	Ad12_vs_Ad15
ENSMUSG00000020083	Fam241b	-1.420779707	5.287098134	49.84324744	1.67E-12	2.13E-11	DOWN	Ad12_vs_Ad15
ENSMUSG00000027132	Katnbl1	1.429769666	5.316284839	49.79655235	1.71E-12	2.18E-11	UP	Ad12_vs_Ad15
ENSMUSG00000027238	Frmd5	-1.1586336	6.317996774	49.79154283	1.71E-12	2.18E-11	DOWN	Ad12_vs_Ad15
ENSMUSG00000033307	Mif	1.116860129	7.276141567	49.76133988	1.74E-12	2.21E-11	UP	Ad12_vs_Ad15
ENSMUSG00000027430	Dtd1	-1.039775161	4.77944881	49.7584898	1.74E-12	2.21E-11	DOWN	Ad12_vs_Ad15
ENSMUSG00000039652	Cpeb3	-1.537339207	4.606848966	49.73175759	1.76E-12	2.24E-11	DOWN	Ad12_vs_Ad15
ENSMUSG00000001901	Kcnh6	-2.563398527	2.082406857	49.70319763	1.79E-12	2.28E-11	DOWN	Ad12_vs_Ad15
ENSMUSG00000031284	Pak3	-1.025168235	7.998540908	49.69915235	1.79E-12	2.28E-11	DOWN	Ad12_vs_Ad15
ENSMUSG00000023106	Denr	1.072560347	6.335062524	49.68725639	1.80E-12	2.29E-11	UP	Ad12_vs_Ad15
ENSMUSG00000057036	Gm7536	2.509279704	2.015099595	49.68112736	1.81E-12	2.30E-11	UP	Ad12_vs_Ad15
ENSMUSG00000008575	Nfib	-1.750427254	8.600659787	49.66162561	1.83E-12	2.32E-11	DOWN	Ad12_vs_Ad15
ENSMUSG00000074805	Il1bos	4.687587475	-0.00740486	49.56917171	1.91E-12	2.43E-11	UP	Ad12_vs_Ad15
ENSMUSG00000064370	mt-Cytb	1.994206132	12.49983509	49.5658295	1.92E-12	2.43E-11	UP	Ad12_vs_Ad15
ENSMUSG00000009292	Trpm2	-1.728052348	3.321060482	49.5371815	1.95E-12	2.47E-11	DOWN	Ad12_vs_Ad15
ENSMUSG00000031864	Ints10	-0.980136751	6.652124668	49.51429638	1.97E-12	2.49E-11	DOWN	Ad12_vs_Ad15
ENSMUSG00000026686	Lmx1a	2.043851149	3.6392091	49.47552157	2.01E-12	2.54E-11	UP	Ad12_vs_Ad15
ENSMUSG00000046229	Scand1	1.431686264	5.17073579	49.44357498	2.04E-12	2.58E-11	UP	Ad12_vs_Ad15
ENSMUSG00000028165	Cisd2	1.067074551	6.552694027	49.44091696	2.04E-12	2.59E-11	UP	Ad12_vs_Ad15
ENSMUSG00000014164	Klhl3	-1.284645634	4.526892292	49.43325081	2.05E-12	2.59E-11	DOWN	Ad12_vs_Ad15
ENSMUSG00000024277	Mapre2	-1.552931728	7.620185051	49.42731797	2.06E-12	2.60E-11	DOWN	Ad12_vs_Ad15
ENSMUSG00000046329	Slc25a23	-1.246555138	6.953841129	49.39343621	2.09E-12	2.64E-11	DOWN	Ad12_vs_Ad15
ENSMUSG00000042705	Commd10	1.078240317	4.891386159	49.37289041	2.12E-12	2.67E-11	UP	Ad12_vs_Ad15
ENSMUSG00000055733	Nap1l3	-1.460543487	5.120297336	49.37005797	2.12E-12	2.67E-11	DOWN	Ad12_vs_Ad15
ENSMUSG00000023004	Tuba1b	1.091106784	7.234087569	49.36876819	2.12E-12	2.67E-11	UP	Ad12_vs_Ad15
ENSMUSG00000048450	Msx1	2.265402045	3.564167317	49.36177133	2.13E-12	2.68E-11	UP	Ad12_vs_Ad15
ENSMUSG00000043384	Gprasp1	-1.282049462	8.650304142	49.36100829	2.13E-12	2.68E-11	DOWN	Ad12_vs_Ad15
ENSMUSG00000031891	Hsd11b2	2.10341565	2.5883165	49.35278452	2.14E-12	2.69E-11	UP	Ad12_vs_Ad15
ENSMUSG00000020591	Ntsr2	-4.962989448	1.23797293	49.29941539	2.20E-12	2.76E-11	DOWN	Ad12_vs_Ad15
ENSMUSG00000037035	Inhbb	-2.341914285	3.542354672	49.29837922	2.20E-12	2.76E-11	DOWN	Ad12_vs_Ad15
ENSMUSG00000055421	Pcdh9	-1.308976336	5.727776424	49.29818874	2.20E-12	2.76E-11	DOWN	Ad12_vs_Ad15
ENSMUSG00000005986	Ankrd13d	-1.170156518	5.428960325	49.27782973	2.22E-12	2.79E-11	DOWN	Ad12_vs_Ad15
ENSMUSG00000022400	Rbx1	1.227029161	7.547036357	49.23269444	2.27E-12	2.85E-11	UP	Ad12_vs_Ad15
ENSMUSG00000072762	4930522L14Rik	2.437046092	1.849333723	49.20902778	2.30E-12	2.89E-11	UP	Ad12_vs_Ad15
ENSMUSG00000043831	Lysmd4	-0.901428488	5.546396076	49.19618713	2.32E-12	2.90E-11	DOWN	Ad12_vs_Ad15
ENSMUSG00000004096	Cwc15	1.435039313	6.459336688	49.07522369	2.46E-12	3.09E-11	UP	Ad12_vs_Ad15
ENSMUSG00000014301	Pam16	1.286628191	4.94462022	49.06564977	2.48E-12	3.10E-11	UP	Ad12_vs_Ad15
ENSMUSG00000022656	Nectin3	0.853139738	6.331770461	49.04150565	2.51E-12	3.14E-11	UP	Ad12_vs_Ad15
ENSMUSG00000114401	Gm38604	2.457791201	2.49249351	48.96493217	2.61E-12	3.26E-11	UP	Ad12_vs_Ad15
ENSMUSG00000004268	Emg1	1.141249247	6.303438463	48.94092799	2.64E-12	3.30E-11	UP	Ad12_vs_Ad15
ENSMUSG00000103310	Pcdha12	-2.64516	2.281764651	48.90699433	2.68E-12	3.35E-11	DOWN	Ad12_vs_Ad15
ENSMUSG00000019876	Pkib	2.190690227	1.373341201	48.90315026	2.69E-12	3.36E-11	UP	Ad12_vs_Ad15
ENSMUSG00000045215	Asxl3	-1.136327537	6.517005337	48.89946044	2.69E-12	3.36E-11	DOWN	Ad12_vs_Ad15
ENSMUSG00000084830	Gm14539	5.645783927	-1.118172728	48.88321383	2.72E-12	3.39E-11	UP	Ad12_vs_Ad15
ENSMUSG00000053219	Raet1e	3.484845758	0.950922581	48.87467714	2.73E-12	3.40E-11	UP	Ad12_vs_Ad15
ENSMUSG00000041794	Myrip	-2.101995355	3.207562869	48.85295904	2.76E-12	3.44E-11	DOWN	Ad12_vs_Ad15
ENSMUSG00000037568	Vash2	-1.086187793	6.46739367	48.8504141	2.76E-12	3.44E-11	DOWN	Ad12_vs_Ad15
ENSMUSG00000089759	3632454L22Rik	-2.811651482	1.433507649	48.83366744	2.79E-12	3.47E-11	DOWN	Ad12_vs_Ad15
ENSMUSG00000034570	Inpp5j	-2.52094629	2.861102958	48.81887388	2.81E-12	3.49E-11	DOWN	Ad12_vs_Ad15
ENSMUSG00000028333	Anp32b	1.134716727	6.842704344	48.80091158	2.83E-12	3.52E-11	UP	Ad12_vs_Ad15
ENSMUSG00000044433	Camsap3	-1.410504149	6.072441677	48.76747574	2.88E-12	3.58E-11	DOWN	Ad12_vs_Ad15
ENSMUSG00000081895	Rpl17-ps10	3.489353663	-0.531896283	48.76496776	2.89E-12	3.58E-11	UP	Ad12_vs_Ad15
ENSMUSG00000001435	Col18a1	1.482560745	5.195944983	48.75645779	2.90E-12	3.60E-11	UP	Ad12_vs_Ad15
ENSMUSG00000101939	Gm28438	2.397350101	3.056296137	48.75500197	2.90E-12	3.60E-11	UP	Ad12_vs_Ad15
ENSMUSG00000021140	Pcnx	-1.120497849	7.122293563	48.74945804	2.91E-12	3.61E-11	DOWN	Ad12_vs_Ad15
ENSMUSG00000021905	Dph3	1.254014054	5.739099473	48.7247646	2.95E-12	3.65E-11	UP	Ad12_vs_Ad15
ENSMUSG00000018239	Zcchc10	1.81792032	3.663695533	48.72090455	2.95E-12	3.66E-11	UP	Ad12_vs_Ad15
ENSMUSG00000041565	L3mbtl4	-2.589273173	1.765565275	48.71818785	2.96E-12	3.66E-11	DOWN	Ad12_vs_Ad15
ENSMUSG00000018858	Mrpl58	1.096703867	5.495830698	48.71506051	2.96E-12	3.66E-11	UP	Ad12_vs_Ad15
ENSMUSG00000054484	Tmem62	-1.123249291	3.950464406	48.68478659	3.01E-12	3.72E-11	DOWN	Ad12_vs_Ad15
ENSMUSG00000024842	Cabp4	-5.073285278	0.586161105	48.68232705	3.01E-12	3.72E-11	DOWN	Ad12_vs_Ad15
ENSMUSG00000032788	Pdxk	-1.955705481	4.14457036	48.63213249	3.09E-12	3.82E-11	DOWN	Ad12_vs_Ad15
ENSMUSG00000024654	Asrgl1	-1.251534994	5.059809666	48.57093266	3.19E-12	3.93E-11	DOWN	Ad12_vs_Ad15
ENSMUSG00000044847	Lsm11	-1.271751588	6.04540663	48.56999013	3.19E-12	3.93E-11	DOWN	Ad12_vs_Ad15
ENSMUSG00000043183	Simc1	-1.101691883	5.441370978	48.56251576	3.20E-12	3.95E-11	DOWN	Ad12_vs_Ad15
ENSMUSG00000003411	Rab3b	-1.729898613	4.241377565	48.55324377	3.21E-12	3.96E-11	DOWN	Ad12_vs_Ad15
ENSMUSG00000032083	Apoa1	5.570198882	1.304582349	48.54150122	3.23E-12	3.99E-11	UP	Ad12_vs_Ad15
ENSMUSG00000010154	Spire2	-1.341425144	4.971831723	48.52702773	3.26E-12	4.01E-11	DOWN	Ad12_vs_Ad15
ENSMUSG00000002068	Ccne1	1.183836059	3.385377569	48.50220524	3.30E-12	4.06E-11	UP	Ad12_vs_Ad15
ENSMUSG00000044145	1810024B03Rik	2.341722278	1.548527163	48.49509624	3.31E-12	4.07E-11	UP	Ad12_vs_Ad15
ENSMUSG00000085016	Gm11335	2.63987657	1.806750935	48.49074805	3.32E-12	4.08E-11	UP	Ad12_vs_Ad15
ENSMUSG00000024217	Snrpc	0.982264922	5.920845056	48.47824956	3.34E-12	4.11E-11	UP	Ad12_vs_Ad15
ENSMUSG00000048216	Gpr85	-1.236251653	6.620552061	48.45091488	3.39E-12	4.16E-11	DOWN	Ad12_vs_Ad15
ENSMUSG00000019874	Fabp7	1.896595121	9.722513751	48.43684399	3.41E-12	4.19E-11	UP	Ad12_vs_Ad15
ENSMUSG00000108993	Gm44846	-5.893796687	1.576985254	48.42841481	3.43E-12	4.20E-11	DOWN	Ad12_vs_Ad15
ENSMUSG00000029166	Mapre3	-1.038795395	6.57791684	48.40712299	3.46E-12	4.25E-11	DOWN	Ad12_vs_Ad15
ENSMUSG00000022111	Uchl3	1.364918645	6.3917605	48.39812557	3.48E-12	4.27E-11	UP	Ad12_vs_Ad15
ENSMUSG00000025318	Jph3	-2.10576653	5.595750363	48.36016334	3.55E-12	4.35E-11	DOWN	Ad12_vs_Ad15
ENSMUSG00000015759	Cnih1	1.119932855	5.950769575	48.32375729	3.61E-12	4.43E-11	UP	Ad12_vs_Ad15
ENSMUSG00000054409	Tmem74	-1.574062937	4.529904177	48.30818064	3.64E-12	4.46E-11	DOWN	Ad12_vs_Ad15
ENSMUSG00000050299	Gm9843	2.600138918	1.164488997	48.27838614	3.70E-12	4.52E-11	UP	Ad12_vs_Ad15
ENSMUSG00000079598	Clec2l	-1.533712636	4.475243581	48.26310796	3.73E-12	4.56E-11	DOWN	Ad12_vs_Ad15
ENSMUSG00000003352	Cacnb3	-1.074156069	7.701985727	48.26140004	3.73E-12	4.56E-11	DOWN	Ad12_vs_Ad15
ENSMUSG00000027076	Timm10	1.536108055	4.334997082	48.19808967	3.85E-12	4.71E-11	UP	Ad12_vs_Ad15
ENSMUSG00000062931	Zfp938	1.474459864	4.778732573	48.1861269	3.88E-12	4.73E-11	UP	Ad12_vs_Ad15
ENSMUSG00000029309	Sparcl1	-2.253408053	6.974190308	48.17963922	3.89E-12	4.75E-11	DOWN	Ad12_vs_Ad15
ENSMUSG00000079523	Tmsb10	1.620251582	10.87375319	48.1604928	3.93E-12	4.79E-11	UP	Ad12_vs_Ad15
ENSMUSG00000024261	Syt4	-1.587269617	7.428465325	48.15495938	3.94E-12	4.80E-11	DOWN	Ad12_vs_Ad15
ENSMUSG00000042873	Lhfpl4	-1.540237331	7.053623656	48.09562377	4.06E-12	4.95E-11	DOWN	Ad12_vs_Ad15
ENSMUSG00000018923	Med11	1.390319271	4.313023181	48.06848398	4.12E-12	5.01E-11	UP	Ad12_vs_Ad15
ENSMUSG00000081087	Rps15a-ps7	3.236100053	-0.021432386	48.02016545	4.22E-12	5.13E-11	UP	Ad12_vs_Ad15
ENSMUSG00000022973	Synj1	-1.111571121	7.309546264	48.01718896	4.22E-12	5.14E-11	DOWN	Ad12_vs_Ad15
ENSMUSG00000036036	Zfp57	-1.117067581	8.550934418	47.99293014	4.28E-12	5.20E-11	DOWN	Ad12_vs_Ad15
ENSMUSG00000026188	Tmem169	-1.357341381	4.857707529	47.98678914	4.29E-12	5.21E-11	DOWN	Ad12_vs_Ad15
ENSMUSG00000004347	Pde1c	-1.040336363	5.440202686	47.97678217	4.31E-12	5.24E-11	DOWN	Ad12_vs_Ad15
ENSMUSG00000069743	Zfp820	1.816974063	3.281788081	47.94543624	4.38E-12	5.32E-11	UP	Ad12_vs_Ad15
ENSMUSG00000096929	A330023F24Rik	-2.110528051	3.619018696	47.89727144	4.49E-12	5.45E-11	DOWN	Ad12_vs_Ad15
ENSMUSG00000025092	Hspa12a	-1.320901335	6.547140005	47.87637851	4.54E-12	5.50E-11	DOWN	Ad12_vs_Ad15
ENSMUSG00000025938	Slco5a1	-1.087675077	6.52373391	47.87232362	4.55E-12	5.51E-11	DOWN	Ad12_vs_Ad15
ENSMUSG00000111990	Gm47033	-2.434948476	2.018404423	47.86666023	4.56E-12	5.53E-11	DOWN	Ad12_vs_Ad15
ENSMUSG00000037296	Lsm1	1.345382329	5.357256062	47.84250857	4.62E-12	5.59E-11	UP	Ad12_vs_Ad15
ENSMUSG00000040687	Madd	-1.311674095	7.00524638	47.82421179	4.66E-12	5.64E-11	DOWN	Ad12_vs_Ad15
ENSMUSG00000036620	Mgat4b	-1.135383535	6.14499662	47.81310193	4.69E-12	5.67E-11	DOWN	Ad12_vs_Ad15
ENSMUSG00000031808	Slc27a1	-1.270276731	6.490916649	47.78190139	4.76E-12	5.76E-11	DOWN	Ad12_vs_Ad15
ENSMUSG00000097287	D130017N08Rik	-1.524524321	4.155086357	47.76263892	4.81E-12	5.81E-11	DOWN	Ad12_vs_Ad15
ENSMUSG00000029576	Radil	-1.74617048	4.432426278	47.71610441	4.93E-12	5.95E-11	DOWN	Ad12_vs_Ad15
ENSMUSG00000059897	Zfp930	1.546774733	4.750013038	47.69048241	4.99E-12	6.02E-11	UP	Ad12_vs_Ad15
ENSMUSG00000087651	1500009L16Rik	1.403260395	4.502976547	47.68537277	5.00E-12	6.04E-11	UP	Ad12_vs_Ad15
ENSMUSG00000028252	Ccnc	1.324531396	5.866257512	47.65424513	5.08E-12	6.13E-11	UP	Ad12_vs_Ad15
ENSMUSG00000042350	Arel1	-1.126090456	6.403409569	47.64498722	5.11E-12	6.16E-11	DOWN	Ad12_vs_Ad15
ENSMUSG00000022822	Abcc5	-1.153611392	8.434574341	47.61537703	5.19E-12	6.25E-11	DOWN	Ad12_vs_Ad15
ENSMUSG00000037151	Lrrc20	-1.355862317	4.540300339	47.60623762	5.21E-12	6.27E-11	DOWN	Ad12_vs_Ad15
ENSMUSG00000038020	Rapgefl1	-1.549049527	5.200938882	47.58542499	5.27E-12	6.34E-11	DOWN	Ad12_vs_Ad15
ENSMUSG00000027016	Zfp385b	-2.016546233	2.922414913	47.58232583	5.27E-12	6.34E-11	DOWN	Ad12_vs_Ad15
ENSMUSG00000097018	Gm26872	3.028160719	0.885351148	47.57214403	5.30E-12	6.37E-11	UP	Ad12_vs_Ad15
ENSMUSG00000044364	Tmem74b	-1.572795694	3.95723986	47.57090688	5.30E-12	6.37E-11	DOWN	Ad12_vs_Ad15
ENSMUSG00000040389	Wdr47	-0.980380743	7.248338863	47.56243538	5.33E-12	6.40E-11	DOWN	Ad12_vs_Ad15
ENSMUSG00000024844	Banf1	1.202057133	6.27292214	47.54733102	5.37E-12	6.44E-11	UP	Ad12_vs_Ad15
ENSMUSG00000051111	Sv2c	-3.101060811	4.538664646	47.53681678	5.40E-12	6.48E-11	DOWN	Ad12_vs_Ad15
ENSMUSG00000024132	Eci1	1.36416027	3.748848894	47.53484561	5.40E-12	6.48E-11	UP	Ad12_vs_Ad15
ENSMUSG00000032773	Chrm1	-3.850628683	2.28169991	47.52975116	5.42E-12	6.49E-11	DOWN	Ad12_vs_Ad15
ENSMUSG00000022956	Atp5o	1.157028091	4.751942213	47.49064822	5.53E-12	6.62E-11	UP	Ad12_vs_Ad15
ENSMUSG00000042105	Inpp5f	-1.025816825	8.463583685	47.47089906	5.58E-12	6.68E-11	DOWN	Ad12_vs_Ad15
ENSMUSG00000039943	Plcb4	-1.024160135	5.922698139	47.43222565	5.69E-12	6.81E-11	DOWN	Ad12_vs_Ad15
ENSMUSG00000006711	D130043K22Rik	-1.810624561	3.421576271	47.39147535	5.81E-12	6.95E-11	DOWN	Ad12_vs_Ad15
ENSMUSG00000042388	Dlgap3	-1.960728944	5.707222779	47.33801993	5.97E-12	7.14E-11	DOWN	Ad12_vs_Ad15
ENSMUSG00000038146	Notch3	1.342491458	6.128132757	47.32191709	6.02E-12	7.20E-11	UP	Ad12_vs_Ad15
ENSMUSG00000022321	Cdh10	-1.300685556	4.552683188	47.30532646	6.07E-12	7.25E-11	DOWN	Ad12_vs_Ad15
ENSMUSG00000037239	Spred3	-1.044251583	5.68935569	47.27615684	6.17E-12	7.36E-11	DOWN	Ad12_vs_Ad15
ENSMUSG00000022456	Septin3	-1.279774512	9.463933828	47.27042877	6.18E-12	7.38E-11	DOWN	Ad12_vs_Ad15
ENSMUSG00000085830	Grin1os	-4.106986588	1.300883638	47.25616444	6.23E-12	7.43E-11	DOWN	Ad12_vs_Ad15
ENSMUSG00000027710	Acad9	-0.956897811	5.379285033	47.24147918	6.28E-12	7.48E-11	DOWN	Ad12_vs_Ad15
ENSMUSG00000021559	Dapk1	-1.22346297	7.150504862	47.23547648	6.30E-12	7.50E-11	DOWN	Ad12_vs_Ad15
ENSMUSG00000057614	Gnai1	-1.174763697	6.140891541	47.22215241	6.34E-12	7.54E-11	DOWN	Ad12_vs_Ad15
ENSMUSG00000020231	Dip2a	-1.127163944	6.275039428	47.16949789	6.51E-12	7.75E-11	DOWN	Ad12_vs_Ad15
ENSMUSG00000046287	Pnma3	-1.496789923	4.390170064	47.16578692	6.52E-12	7.76E-11	DOWN	Ad12_vs_Ad15
ENSMUSG00000029649	Pomp	1.197176558	6.89631125	47.13902042	6.61E-12	7.86E-11	UP	Ad12_vs_Ad15
ENSMUSG00000056342	Usp34	-0.94879535	8.052980354	47.12801877	6.65E-12	7.90E-11	DOWN	Ad12_vs_Ad15
ENSMUSG00000034987	Hrh2	-5.353393085	0.480216826	47.11630354	6.69E-12	7.94E-11	DOWN	Ad12_vs_Ad15
ENSMUSG00000100680	1810044D09Rik	2.878501059	1.105961281	47.09780601	6.75E-12	8.01E-11	UP	Ad12_vs_Ad15
ENSMUSG00000025758	Plk4	1.284091573	5.480943431	47.08396007	6.80E-12	8.07E-11	UP	Ad12_vs_Ad15
ENSMUSG00000014551	Mrps25	1.105571204	4.894395294	47.08216491	6.81E-12	8.07E-11	UP	Ad12_vs_Ad15
ENSMUSG00000116197	Gm38619	7.868579819	-0.601502503	47.0763608	6.83E-12	8.09E-11	UP	Ad12_vs_Ad15
ENSMUSG00000022280	Rnf19a	-0.785610252	5.878394305	47.07358789	6.84E-12	8.10E-11	DOWN	Ad12_vs_Ad15
ENSMUSG00000037058	Paip2	1.235292539	7.953711442	47.06695007	6.86E-12	8.12E-11	UP	Ad12_vs_Ad15
ENSMUSG00000064337	mt-Rnr1	2.585020176	9.925418635	47.04591058	6.93E-12	8.20E-11	UP	Ad12_vs_Ad15
ENSMUSG00000024480	Ap3s1	1.517225793	6.907212354	47.02953437	6.99E-12	8.27E-11	UP	Ad12_vs_Ad15
ENSMUSG00000024165	Jpt2	0.956999502	6.588762936	47.02869294	7.00E-12	8.27E-11	UP	Ad12_vs_Ad15
ENSMUSG00000060791	Gmfg	3.063123244	1.473705493	46.98275948	7.16E-12	8.46E-11	UP	Ad12_vs_Ad15
ENSMUSG00000038871	Bpgm	1.184513423	6.562380685	46.98260907	7.16E-12	8.46E-11	UP	Ad12_vs_Ad15
ENSMUSG00000052861	Dnah6	-2.475515643	2.827879527	46.96757784	7.22E-12	8.52E-11	DOWN	Ad12_vs_Ad15
ENSMUSG00000000355	Mcts1	1.16199027	6.066956384	46.92959941	7.36E-12	8.68E-11	UP	Ad12_vs_Ad15
ENSMUSG00000022372	Sla	-2.454643007	5.002607049	46.92104209	7.39E-12	8.71E-11	DOWN	Ad12_vs_Ad15
ENSMUSG00000034574	Daam1	-1.036292588	7.095392893	46.90828404	7.44E-12	8.77E-11	DOWN	Ad12_vs_Ad15
ENSMUSG00000034612	Chst11	-1.540224769	4.69618966	46.874445	7.57E-12	8.91E-11	DOWN	Ad12_vs_Ad15
ENSMUSG00000054362	Lexm	4.952042155	-1.70757768	46.85876622	7.63E-12	8.98E-11	UP	Ad12_vs_Ad15
ENSMUSG00000019775	Rgs17	-1.07876745	6.068377116	46.85482934	7.64E-12	8.99E-11	DOWN	Ad12_vs_Ad15
ENSMUSG00000034377	Tulp4	-1.104139512	7.790058728	46.7680744	7.99E-12	9.40E-11	DOWN	Ad12_vs_Ad15
ENSMUSG00000050164	Mchr1	-3.835242344	0.740647501	46.76527198	8.00E-12	9.40E-11	DOWN	Ad12_vs_Ad15
ENSMUSG00000047021	Cfap65	-2.649002634	2.930714685	46.72885525	8.15E-12	9.58E-11	DOWN	Ad12_vs_Ad15
ENSMUSG00000046523	Kctd4	-1.631338987	4.330302367	46.72209938	8.18E-12	9.60E-11	DOWN	Ad12_vs_Ad15
ENSMUSG00000059775	Rps26-ps1	2.775240925	0.667066278	46.69884142	8.28E-12	9.71E-11	UP	Ad12_vs_Ad15
ENSMUSG00000092216	Gm19345	-5.720727349	0.831185994	46.69406163	8.30E-12	9.73E-11	DOWN	Ad12_vs_Ad15
ENSMUSG00000026568	Mpc2	1.163259216	5.903211218	46.68528861	8.34E-12	9.77E-11	UP	Ad12_vs_Ad15
ENSMUSG00000020392	Cdkn2aipnl	1.057818388	6.354384045	46.66061385	8.44E-12	9.89E-11	UP	Ad12_vs_Ad15
ENSMUSG00000007041	Clic1	1.203824187	5.537951813	46.64063641	8.53E-12	9.99E-11	UP	Ad12_vs_Ad15
ENSMUSG00000027965	Olfm3	-2.002204411	4.523311459	46.63836197	8.54E-12	9.99E-11	DOWN	Ad12_vs_Ad15
ENSMUSG00000028541	B4galt2	-1.03060002	6.860726276	46.632268	8.56E-12	1.00E-10	DOWN	Ad12_vs_Ad15
ENSMUSG00000089809	Rasgef1b	-1.368599634	5.652980937	46.60121824	8.70E-12	1.02E-10	DOWN	Ad12_vs_Ad15
ENSMUSG00000049571	Cfap46	-1.924618908	3.07874761	46.57657102	8.81E-12	1.03E-10	DOWN	Ad12_vs_Ad15
ENSMUSG00000026425	Srgap2	-1.160897697	7.208600804	46.56551947	8.86E-12	1.04E-10	DOWN	Ad12_vs_Ad15
ENSMUSG00000048232	Fbxo10	-1.280646801	5.517218552	46.55278395	8.92E-12	1.04E-10	DOWN	Ad12_vs_Ad15
ENSMUSG00000060882	Kcnd2	-1.518993997	4.960543414	46.54437616	8.96E-12	1.05E-10	DOWN	Ad12_vs_Ad15
ENSMUSG00000111092	Gm17875	-4.511262994	1.389916154	46.53279282	9.01E-12	1.05E-10	DOWN	Ad12_vs_Ad15
[truncated: 32,586 more rows]
