# Supplementary material for: Molecular Regulation of Fetal Brain Development in Inbred and Congenic Mouse Strains Differing in Longevity
Source: Genes (Basel). 2024 May 9;15(5):604. doi: 10.3390/genes15050604 (PMC11121069; doi:10.3390/genes15050604)
Supplement: Supplementary file 1 [file genes-15-00604-s001.zip › Supplementary Table S3.csv]

Supplementary Table 3. The top three GO terms associated with each gene group.
GOID	GO_term (biological function)	Total number of genes	Number of DE genes	p.value	gene_group
GO:0006996	organelle organization	3611	689	1.43E-86	AP1d
GO:0051641	cellular localization	2889	552	1.32E-67	AP1d
GO:0051234	establishment of localization	4689	755	4.60E-61	AP1d
GO:0007399	nervous system development	2474	308	1.82E-76	AP1d:BP1d
GO:0022008	neurogenesis	1879	251	3.14E-67	AP1d:BP1d
GO:0048731	system development	4997	443	2.49E-66	AP1d:BP1d
GO:0099536	synaptic signaling	926	211	3.25E-92	AP1d:BP1d:CP1d
GO:0099537	trans-synaptic signaling	894	203	2.78E-88	AP1d:BP1d:CP1d
GO:0007268	chemical synaptic transmission	885	198	8.36E-85	AP1d:BP1d:CP1d
GO:0051234	establishment of localization	4689	73	5.58E-07	AP1d:CP1d
GO:0006810	transport	4527	71	6.44E-07	AP1d:CP1d
GO:0007610	behavior	765	21	5.43E-06	AP1d:CP1d
GO:0033108	mitochondrial respiratory chain complex assembly	92	53	7.55E-37	AP1u
GO:0007005	mitochondrion organization	511	123	6.11E-34	AP1u
GO:0044271	cellular nitrogen compound biosynthetic process	4433	520	7.22E-34	AP1u
GO:0006412	translation	676	105	1.13E-52	AP1u:BP1u
GO:0043043	peptide biosynthetic process	700	105	3.55E-51	AP1u:BP1u
GO:0006518	peptide metabolic process	872	115	3.29E-50	AP1u:BP1u
GO:0007049	cell cycle	1722	242	3.32E-122	AP1u:BP1u:CP1u
GO:0000278	mitotic cell cycle	847	176	1.38E-115	AP1u:BP1u:CP1u
GO:0022402	cell cycle process	1146	195	7.15E-112	AP1u:BP1u:CP1u
GO:0048731	system development	4997	130	1.16E-28	AP1u:CP1u
GO:0009653	anatomical structure morphogenesis	2872	95	2.34E-27	AP1u:CP1u
GO:0009888	tissue development	2004	76	4.33E-25	AP1u:CP1u
GO:0007399	nervous system development	2474	95	1.64E-14	AP2d
GO:0065008	regulation of biological quality	4101	130	1.87E-13	AP2d
GO:0022008	neurogenesis	1879	74	6.58E-12	AP2d
GO:0006810	transport	4527	138	1.89E-15	AP2d:BP2d
GO:0051234	establishment of localization	4689	140	5.87E-15	AP2d:BP2d
GO:0006811	ion transport	1533	63	3.09E-12	AP2d:BP2d
GO:0099536	synaptic signaling	926	92	1.90E-40	AP2d:BP2d:CP2d
GO:0007268	chemical synaptic transmission	885	88	1.09E-38	AP2d:BP2d:CP2d
GO:0098916	anterograde trans-synaptic signaling	885	88	1.09E-38	AP2d:BP2d:CP2d
GO:0007268	chemical synaptic transmission	885	36	1.63E-21	AP2d:CP2d
GO:0098916	anterograde trans-synaptic signaling	885	36	1.63E-21	AP2d:CP2d
GO:0099537	trans-synaptic signaling	894	36	2.27E-21	AP2d:CP2d
GO:0010468	regulation of gene expression	4839	87	4.60E-09	AP2u
GO:0009653	anatomical structure morphogenesis	2872	60	1.35E-08	AP2u
GO:0009790	embryo development	1297	36	2.07E-08	AP2u
GO:0090304	nucleic acid metabolic process	4758	413	1.80E-89	AP2u:BP2u
GO:0016070	RNA metabolic process	4249	369	1.04E-77	AP2u:BP2u
GO:0019219	regulation of nucleobase-containing compound metabolic process	3764	338	1.34E-73	AP2u:BP2u
GO:0007049	cell cycle	1722	194	3.96E-114	AP2u:BP2u:CP2u
GO:1903047	mitotic cell cycle process	700	137	2.11E-110	AP2u:BP2u:CP2u
GO:0000278	mitotic cell cycle	847	145	1.53E-108	AP2u:BP2u:CP2u
GO:0006260	DNA replication	253	6	2.08E-07	AP2u:CP2u
GO:0006261	DNA-dependent DNA replication	142	5	3.39E-07	AP2u:CP2u
GO:0006259	DNA metabolic process	867	8	2.05E-06	AP2u:CP2u
GO:0009653	anatomical structure morphogenesis	2872	106	4.07E-22	BP1d
GO:0006928	movement of cell or subcellular component	2182	89	3.27E-21	BP1d
GO:0051270	regulation of cellular component movement	1102	59	1.89E-19	BP1d
GO:0065008	regulation of biological quality	4101	56	1.20E-11	BP1d:CP1d
GO:0042592	homeostatic process	1904	28	1.19E-06	BP1d:CP1d
GO:0098660	inorganic ion transmembrane transport	749	16	3.27E-06	BP1d:CP1d
GO:0090304	nucleic acid metabolic process	4758	114	1.85E-19	BP1u
GO:0016070	RNA metabolic process	4249	100	3.14E-16	BP1u
GO:0006396	RNA processing	877	36	2.27E-12	BP1u
GO:0090304	nucleic acid metabolic process	4758	92	6.89E-23	BP1u:CP1u
GO:0016070	RNA metabolic process	4249	74	3.10E-15	BP1u:CP1u
GO:0045935	positive regulation of nucleobase-containing compound metabolic process	1847	42	4.40E-12	BP1u:CP1u
GO:0009060	aerobic respiration	161	25	4.67E-15	BP2d
GO:0006119	oxidative phosphorylation	113	21	1.81E-14	BP2d
GO:0045333	cellular respiration	215	26	5.63E-13	BP2d
GO:0006528	asparagine metabolic process	5	3	2.59E-07	BP2d:CP2d
GO:0044281	small molecule metabolic process	1705	19	5.79E-07	BP2d:CP2d
GO:0009066	aspartate family amino acid metabolic process	37	4	4.62E-06	BP2d:CP2d
GO:0090304	nucleic acid metabolic process	4758	813	4.77E-138	BP2u
GO:0016070	RNA metabolic process	4249	756	3.01E-136	BP2u
GO:0009059	macromolecule biosynthetic process	4562	756	1.31E-118	BP2u
GO:0090304	nucleic acid metabolic process	4758	45	3.84E-09	BP2u:CP2u
GO:0009059	macromolecule biosynthetic process	4562	41	1.15E-07	BP2u:CP2u
GO:0034645	cellular macromolecule biosynthetic process	4523	40	2.75E-07	BP2u:CP2u
GO:0015711	organic anion transport	352	16	7.00E-07	CP1d
GO:0015849	organic acid transport	314	15	8.43E-07	CP1d
GO:0046942	carboxylic acid transport	288	14	1.60E-06	CP1d
GO:0090304	nucleic acid metabolic process	4758	338	2.00E-60	CP1u
GO:0016070	RNA metabolic process	4249	300	1.23E-51	CP1u
GO:0031325	positive regulation of cellular metabolic process	3188	243	4.21E-46	CP1u
GO:0032879	regulation of localization	2926	86	8.56E-21	CP2d
GO:0048731	system development	4997	116	2.42E-20	CP2d
GO:0065008	regulation of biological quality	4101	102	1.19E-19	CP2d
GO:0090304	nucleic acid metabolic process	4758	107	5.05E-25	CP2u
GO:0006396	RNA processing	877	41	1.56E-19	CP2u
GO:0016070	RNA metabolic process	4249	91	3.31E-19	CP2u
