# Supplementary material for: Molecular Regulation of Fetal Brain Development in Inbred and Congenic Mouse Strains Differing in Longevity
Source: Genes (Basel). 2024 May 9;15(5):604. doi: 10.3390/genes15050604 (PMC11121069; doi:10.3390/genes15050604)
Supplement: Supplementary file 1 [file genes-15-00604-s001.zip › Supplementary Table S4.csv]

Supplementary Table 4. List of all the GO terms of biological, molecular and cellular functions significantly over-represented with each gene group.
GOID	GO_term	GO_category	Total genes	DE genes	p-value	gene_group
GO:0006996	organelle organization	BP	3611	689	1.43E-86	AP1d
GO:0051641	cellular localization	BP	2889	552	1.32E-67	AP1d
GO:0051234	establishment of localization	BP	4689	755	4.60E-61	AP1d
GO:0033036	macromolecule localization	BP	2967	545	1.37E-60	AP1d
GO:0006810	transport	BP	4527	733	5.57E-60	AP1d
GO:0008104	protein localization	BP	2536	486	3.21E-59	AP1d
GO:0044267	cellular protein metabolic process	BP	4565	734	8.52E-59	AP1d
GO:0090304	nucleic acid metabolic process	BP	4758	754	5.41E-58	AP1d
GO:0016070	RNA metabolic process	BP	4249	689	4.94E-56	AP1d
GO:0043412	macromolecule modification	BP	3528	599	1.21E-54	AP1d
GO:0006464	cellular protein modification process	BP	3347	576	2.64E-54	AP1d
GO:0036211	protein modification process	BP	3347	576	2.64E-54	AP1d
GO:0009889	regulation of biosynthetic process	BP	3998	647	8.66E-52	AP1d
GO:0019219	regulation of nucleobase-containing compound metabolic process	BP	3764	615	2.50E-50	AP1d
GO:0031326	regulation of cellular biosynthetic process	BP	3917	632	5.88E-50	AP1d
GO:0010556	regulation of macromolecule biosynthetic process	BP	3734	609	1.67E-49	AP1d
GO:0009059	macromolecule biosynthetic process	BP	4562	705	2.41E-49	AP1d
GO:0044271	cellular nitrogen compound biosynthetic process	BP	4433	690	2.78E-49	AP1d
GO:2000112	regulation of cellular macromolecule biosynthetic process	BP	3697	603	5.83E-49	AP1d
GO:0034645	cellular macromolecule biosynthetic process	BP	4523	699	7.35E-49	AP1d
GO:0019438	aromatic compound biosynthetic process	BP	3736	606	2.05E-48	AP1d
GO:1901362	organic cyclic compound biosynthetic process	BP	3881	621	1.02E-47	AP1d
GO:0070727	cellular macromolecule localization	BP	1777	357	1.60E-47	AP1d
GO:0051649	establishment of localization in cell	BP	2105	399	9.60E-47	AP1d
GO:0034613	cellular protein localization	BP	1764	353	1.44E-46	AP1d
GO:0018130	heterocycle biosynthetic process	BP	3724	599	1.45E-46	AP1d
GO:0034654	nucleobase-containing compound biosynthetic process	BP	3655	589	5.89E-46	AP1d
GO:0051252	regulation of RNA metabolic process	BP	3507	571	8.23E-46	AP1d
GO:0097659	nucleic acid-templated transcription	BP	3318	548	1.11E-45	AP1d
GO:0032774	RNA biosynthetic process	BP	3327	548	2.57E-45	AP1d
GO:0046907	intracellular transport	BP	1448	306	3.88E-45	AP1d
GO:0044248	cellular catabolic process	BP	2096	392	1.99E-44	AP1d
GO:1903506	regulation of nucleic acid-templated transcription	BP	3210	531	2.50E-44	AP1d
GO:0044085	cellular component biogenesis	BP	2974	502	3.35E-44	AP1d
GO:2001141	regulation of RNA biosynthetic process	BP	3214	531	3.64E-44	AP1d
GO:0010468	regulation of gene expression	BP	4839	718	9.60E-44	AP1d
GO:0009056	catabolic process	BP	2433	433	1.47E-43	AP1d
GO:0071702	organic substance transport	BP	2434	431	8.91E-43	AP1d
GO:0022607	cellular component assembly	BP	2720	465	3.55E-42	AP1d
GO:0071705	nitrogen compound transport	BP	2014	374	1.43E-41	AP1d
GO:0045184	establishment of protein localization	BP	1690	326	1.76E-39	AP1d
GO:0006366	transcription by RNA polymerase II	BP	2540	434	4.00E-39	AP1d
GO:0015031	protein transport	BP	1564	307	1.23E-38	AP1d
GO:0006357	regulation of transcription by RNA polymerase II	BP	2470	423	2.57E-38	AP1d
GO:0009893	positive regulation of metabolic process	BP	3727	572	5.59E-38	AP1d
GO:0031325	positive regulation of cellular metabolic process	BP	3188	505	9.57E-37	AP1d
GO:0070925	organelle assembly	BP	861	200	2.28E-35	AP1d
GO:0051173	positive regulation of nitrogen compound metabolic process	BP	2949	472	2.71E-35	AP1d
GO:0120036	plasma membrane bounded cell projection organization	BP	1630	306	1.02E-34	AP1d
GO:0030030	cell projection organization	BP	1677	310	6.88E-34	AP1d
GO:0010604	positive regulation of macromolecule metabolic process	BP	3399	519	1.55E-33	AP1d
GO:0007017	microtubule-based process	BP	912	203	3.81E-33	AP1d
GO:0048731	system development	BP	4997	696	5.96E-33	AP1d
GO:0007399	nervous system development	BP	2474	407	8.59E-33	AP1d
GO:1901575	organic substance catabolic process	BP	2002	348	1.44E-32	AP1d
GO:0051128	regulation of cellular component organization	BP	2396	395	5.56E-32	AP1d
GO:0016192	vesicle-mediated transport	BP	1657	298	2.11E-30	AP1d
GO:0048869	cellular developmental process	BP	4555	636	5.12E-30	AP1d
GO:0030154	cell differentiation	BP	4446	624	5.18E-30	AP1d
GO:0009892	negative regulation of metabolic process	BP	3110	473	6.17E-30	AP1d
GO:0031324	negative regulation of cellular metabolic process	BP	2521	399	1.55E-28	AP1d
GO:1901565	organonitrogen compound catabolic process	BP	1262	241	1.88E-28	AP1d
GO:0007010	cytoskeleton organization	BP	1406	259	4.76E-28	AP1d
GO:0044265	cellular macromolecule catabolic process	BP	1118	220	7.72E-28	AP1d
GO:0009057	macromolecule catabolic process	BP	1329	248	1.01E-27	AP1d
GO:0045935	positive regulation of nucleobase-containing compound metabolic process	BP	1847	314	1.34E-27	AP1d
GO:0010605	negative regulation of macromolecule metabolic process	BP	2888	435	1.70E-26	AP1d
GO:0033043	regulation of organelle organization	BP	1115	216	2.12E-26	AP1d
GO:0051254	positive regulation of RNA metabolic process	BP	1677	289	2.33E-26	AP1d
GO:0009891	positive regulation of biosynthetic process	BP	1937	320	6.21E-26	AP1d
GO:0051172	negative regulation of nitrogen compound metabolic process	BP	2360	369	2.53E-25	AP1d
GO:0031328	positive regulation of cellular biosynthetic process	BP	1891	311	7.16E-25	AP1d
GO:0035556	intracellular signal transduction	BP	2521	386	9.38E-25	AP1d
GO:0030163	protein catabolic process	BP	972	192	1.39E-24	AP1d
GO:0010557	positive regulation of macromolecule biosynthetic process	BP	1772	295	1.94E-24	AP1d
GO:0051246	regulation of protein metabolic process	BP	2550	388	2.30E-24	AP1d
GO:0070647	protein modification by small protein conjugation or removal	BP	827	171	3.14E-24	AP1d
GO:0044782	cilium organization	BP	375	102	5.22E-24	AP1d
GO:1903508	positive regulation of nucleic acid-templated transcription	BP	1538	264	7.75E-24	AP1d
GO:0006511	ubiquitin-dependent protein catabolic process	BP	626	141	8.30E-24	AP1d
GO:0044257	cellular protein catabolic process	BP	813	168	8.63E-24	AP1d
GO:1902680	positive regulation of RNA biosynthetic process	BP	1540	264	9.40E-24	AP1d
GO:0065008	regulation of biological quality	BP	4101	560	1.07E-23	AP1d
GO:0051603	proteolysis involved in cellular protein catabolic process	BP	759	160	1.21E-23	AP1d
GO:0033554	cellular response to stress	BP	1821	298	1.74E-23	AP1d
GO:0016570	histone modification	BP	461	115	1.88E-23	AP1d
GO:0030031	cell projection assembly	BP	559	130	2.35E-23	AP1d
GO:0018193	peptidyl-amino acid modification	BP	1206	220	2.50E-23	AP1d
GO:0043632	modification-dependent macromolecule catabolic process	BP	647	143	2.73E-23	AP1d
GO:0022008	neurogenesis	BP	1879	304	3.70E-23	AP1d
GO:0019941	modification-dependent protein catabolic process	BP	637	141	4.81E-23	AP1d
GO:0120031	plasma membrane bounded cell projection assembly	BP	544	127	5.32E-23	AP1d
GO:0000226	microtubule cytoskeleton organization	BP	619	137	2.03E-22	AP1d
GO:0006914	autophagy	BP	437	109	2.73E-22	AP1d
GO:0061919	process utilizing autophagic mechanism	BP	437	109	2.73E-22	AP1d
GO:0006793	phosphorus metabolic process	BP	2657	391	7.67E-22	AP1d
GO:0006796	phosphate-containing compound metabolic process	BP	2640	389	7.89E-22	AP1d
GO:0045934	negative regulation of nucleobase-containing compound metabolic process	BP	1459	248	7.90E-22	AP1d
GO:0032268	regulation of cellular protein metabolic process	BP	2374	358	9.05E-22	AP1d
GO:0032879	regulation of localization	BP	2926	421	1.13E-21	AP1d
GO:0006886	intracellular protein transport	BP	845	167	1.58E-21	AP1d
GO:0060271	cilium assembly	BP	341	92	1.61E-21	AP1d
GO:0043933	protein-containing complex subunit organization	BP	1612	266	1.66E-21	AP1d
GO:0051276	chromosome organization	BP	882	172	1.68E-21	AP1d
GO:0009653	anatomical structure morphogenesis	BP	2872	411	1.04E-20	AP1d
GO:0031399	regulation of protein modification process	BP	1545	255	1.19E-20	AP1d
GO:0007018	microtubule-based movement	BP	413	102	1.32E-20	AP1d
GO:0048699	generation of neurons	BP	1750	279	2.40E-20	AP1d
GO:0009890	negative regulation of biosynthetic process	BP	1602	261	2.42E-20	AP1d
GO:0060322	head development	BP	734	148	4.89E-20	AP1d
GO:0016567	protein ubiquitination	BP	658	137	6.66E-20	AP1d
GO:0031327	negative regulation of cellular biosynthetic process	BP	1558	254	7.53E-20	AP1d
GO:0032446	protein modification by small protein conjugation	BP	709	144	7.96E-20	AP1d
GO:0051130	positive regulation of cellular component organization	BP	1161	204	9.71E-20	AP1d
GO:0010646	regulation of cell communication	BP	3465	471	2.58E-19	AP1d
GO:0023051	regulation of signaling	BP	3475	472	2.71E-19	AP1d
GO:0009966	regulation of signal transduction	BP	2901	408	3.36E-19	AP1d
GO:0018205	peptidyl-lysine modification	BP	375	93	4.92E-19	AP1d
GO:0048583	regulation of response to stimulus	BP	3973	524	7.64E-19	AP1d
GO:0016236	macroautophagy	BP	222	67	8.05E-19	AP1d
GO:0030182	neuron differentiation	BP	1570	252	8.28E-19	AP1d
GO:0009894	regulation of catabolic process	BP	908	168	1.21E-18	AP1d
GO:0007417	central nervous system development	BP	949	173	1.68E-18	AP1d
GO:2000113	negative regulation of cellular macromolecule biosynthetic process	BP	1482	240	2.00E-18	AP1d
GO:0044087	regulation of cellular component biogenesis	BP	989	178	2.02E-18	AP1d
GO:0016310	phosphorylation	BP	1833	282	2.27E-18	AP1d
GO:0033365	protein localization to organelle	BP	894	165	3.18E-18	AP1d
GO:0048193	Golgi vesicle transport	BP	274	75	3.45E-18	AP1d
GO:0010558	negative regulation of macromolecule biosynthetic process	BP	1498	241	3.84E-18	AP1d
GO:0007420	brain development	BP	676	135	5.16E-18	AP1d
GO:0051253	negative regulation of RNA metabolic process	BP	1350	222	7.05E-18	AP1d
GO:0016050	vesicle organization	BP	284	76	8.43E-18	AP1d
GO:0010256	endomembrane system organization	BP	488	107	1.77E-17	AP1d
GO:0065009	regulation of molecular function	BP	2532	359	1.99E-17	AP1d
GO:0051640	organelle localization	BP	558	117	2.02E-17	AP1d
GO:0045944	positive regulation of transcription by RNA polymerase II	BP	1249	208	2.05E-17	AP1d
GO:0048468	cell development	BP	2429	347	2.41E-17	AP1d
GO:0099111	microtubule-based transport	BP	208	62	3.12E-17	AP1d
GO:0048513	animal organ development	BP	3677	483	5.71E-17	AP1d
GO:0006928	movement of cell or subcellular component	BP	2182	317	6.75E-17	AP1d
GO:0010498	proteasomal protein catabolic process	BP	505	108	8.15E-17	AP1d
GO:0031056	regulation of histone modification	BP	174	55	1.08E-16	AP1d
GO:0031329	regulation of cellular catabolic process	BP	754	142	1.33E-16	AP1d
GO:1903507	negative regulation of nucleic acid-templated transcription	BP	1241	204	1.75E-16	AP1d
GO:1902679	negative regulation of RNA biosynthetic process	BP	1242	204	1.91E-16	AP1d
GO:0051049	regulation of transport	BP	1914	283	4.05E-16	AP1d
GO:0006325	chromatin organization	BP	477	102	5.94E-16	AP1d
GO:0050793	regulation of developmental process	BP	2644	365	6.41E-16	AP1d
GO:0065003	protein-containing complex assembly	BP	1420	223	1.17E-15	AP1d
GO:0006508	proteolysis	BP	1726	259	1.40E-15	AP1d
GO:0043161	proteasome-mediated ubiquitin-dependent protein catabolic process	BP	423	93	1.90E-15	AP1d
GO:0007049	cell cycle	BP	1722	258	1.93E-15	AP1d
GO:0048666	neuron development	BP	1292	206	3.21E-15	AP1d
GO:0010638	positive regulation of organelle organization	BP	513	105	4.91E-15	AP1d
GO:0006950	response to stress	BP	3831	489	6.36E-15	AP1d
GO:0097435	supramolecular fiber organization	BP	754	137	8.90E-15	AP1d
GO:0045595	regulation of cell differentiation	BP	1672	249	1.26E-14	AP1d
GO:0051247	positive regulation of protein metabolic process	BP	1460	223	2.41E-14	AP1d
GO:0051493	regulation of cytoskeleton organization	BP	542	107	3.34E-14	AP1d
GO:0016197	endosomal transport	BP	226	60	3.44E-14	AP1d
GO:0051668	localization within membrane	BP	669	124	3.89E-14	AP1d
GO:0006468	protein phosphorylation	BP	1570	235	4.30E-14	AP1d
GO:1902531	regulation of intracellular signal transduction	BP	1612	239	7.33E-14	AP1d
GO:0055085	transmembrane transport	BP	1349	208	7.42E-14	AP1d
GO:0030029	actin filament-based process	BP	814	142	8.05E-14	AP1d
GO:0032886	regulation of microtubule-based process	BP	262	65	9.67E-14	AP1d
GO:0031175	neuron projection development	BP	1132	181	1.29E-13	AP1d
GO:0032270	positive regulation of cellular protein metabolic process	BP	1376	209	2.89E-13	AP1d
GO:0050790	regulation of catalytic activity	BP	1817	260	3.23E-13	AP1d
GO:0032989	cellular component morphogenesis	BP	848	144	4.62E-13	AP1d
GO:0008219	cell death	BP	2155	297	5.92E-13	AP1d
GO:0031344	regulation of cell projection organization	BP	753	131	9.22E-13	AP1d
GO:0016482	cytosolic transport	BP	158	46	9.35E-13	AP1d
GO:0030036	actin cytoskeleton organization	BP	727	127	1.53E-12	AP1d
GO:0120035	regulation of plasma membrane bounded cell projection organization	BP	737	128	1.90E-12	AP1d
GO:0048585	negative regulation of response to stimulus	BP	1656	238	2.27E-12	AP1d
GO:0042592	homeostatic process	BP	1904	266	2.50E-12	AP1d
GO:0044093	positive regulation of molecular function	BP	1450	214	2.55E-12	AP1d
GO:1902115	regulation of organelle assembly	BP	199	52	3.32E-12	AP1d
GO:0051129	negative regulation of cellular component organization	BP	722	125	4.33E-12	AP1d
GO:0022402	cell cycle process	BP	1146	177	5.10E-12	AP1d
GO:0022411	cellular component disassembly	BP	402	82	5.73E-12	AP1d
GO:0016571	histone methylation	BP	154	44	5.86E-12	AP1d
GO:0000122	negative regulation of transcription by RNA polymerase II	BP	950	153	6.15E-12	AP1d
GO:0007030	Golgi organization	BP	132	40	6.91E-12	AP1d
GO:0007264	small GTPase mediated signal transduction	BP	425	85	7.05E-12	AP1d
GO:0048284	organelle fusion	BP	144	42	8.40E-12	AP1d
GO:0034622	cellular protein-containing complex assembly	BP	946	152	8.65E-12	AP1d
GO:0044089	positive regulation of cellular component biogenesis	BP	552	102	8.70E-12	AP1d
GO:0060341	regulation of cellular localization	BP	875	143	1.04E-11	AP1d
GO:0009896	positive regulation of catabolic process	BP	494	94	1.06E-11	AP1d
GO:0012501	programmed cell death	BP	1975	271	1.11E-11	AP1d
GO:0000902	cell morphogenesis	BP	1135	174	1.45E-11	AP1d
GO:1902903	regulation of supramolecular fiber organization	BP	388	79	1.53E-11	AP1d
GO:0034968	histone lysine methylation	BP	124	38	1.58E-11	AP1d
GO:0032535	regulation of cellular component size	BP	417	83	1.61E-11	AP1d
GO:0006915	apoptotic process	BP	1911	263	1.69E-11	AP1d
GO:0016071	mRNA metabolic process	BP	674	117	1.77E-11	AP1d
GO:0031331	positive regulation of cellular catabolic process	BP	425	84	1.77E-11	AP1d
GO:0007033	vacuole organization	BP	177	47	1.95E-11	AP1d
GO:0003341	cilium movement	BP	202	51	2.13E-11	AP1d
GO:0031401	positive regulation of protein modification process	BP	1017	159	2.49E-11	AP1d
GO:0009790	embryo development	BP	1297	192	2.79E-11	AP1d
GO:0072657	protein localization to membrane	BP	601	107	2.79E-11	AP1d
GO:0010970	transport along microtubule	BP	167	45	3.03E-11	AP1d
GO:0090066	regulation of anatomical structure size	BP	580	104	3.44E-11	AP1d
GO:0007034	vacuolar transport	BP	150	42	3.59E-11	AP1d
GO:0006479	protein methylation	BP	194	49	5.15E-11	AP1d
GO:0008213	protein alkylation	BP	194	49	5.15E-11	AP1d
GO:0031400	negative regulation of protein modification process	BP	525	96	6.48E-11	AP1d
GO:0019220	regulation of phosphate metabolic process	BP	1424	205	7.25E-11	AP1d
GO:0051174	regulation of phosphorus metabolic process	BP	1425	205	7.72E-11	AP1d
GO:0060627	regulation of vesicle-mediated transport	BP	612	107	8.43E-11	AP1d
GO:0006906	vesicle fusion	BP	109	34	1.06E-10	AP1d
GO:0043543	protein acylation	BP	243	56	1.08E-10	AP1d
GO:0030705	cytoskeleton-dependent intracellular transport	BP	198	49	1.12E-10	AP1d
GO:0031346	positive regulation of cell projection organization	BP	441	84	1.25E-10	AP1d
GO:0043087	regulation of GTPase activity	BP	326	68	1.31E-10	AP1d
GO:0009968	negative regulation of signal transduction	BP	1261	185	1.38E-10	AP1d
GO:0032990	cell part morphogenesis	BP	753	124	1.53E-10	AP1d
GO:0051239	regulation of multicellular organismal process	BP	2912	367	1.53E-10	AP1d
GO:0006811	ion transport	BP	1533	216	1.57E-10	AP1d
GO:0080134	regulation of response to stress	BP	1298	189	1.62E-10	AP1d
GO:0010506	regulation of autophagy	BP	259	58	1.67E-10	AP1d
GO:0120039	plasma membrane bounded cell projection morphogenesis	BP	725	120	2.19E-10	AP1d
GO:0031060	regulation of histone methylation	BP	85	29	2.24E-10	AP1d
GO:1901566	organonitrogen compound biosynthetic process	BP	1557	218	2.27E-10	AP1d
GO:0032880	regulation of protein localization	BP	931	145	2.51E-10	AP1d
GO:0018022	peptidyl-lysine methylation	BP	141	39	2.64E-10	AP1d
GO:0070507	regulation of microtubule cytoskeleton organization	BP	159	42	2.68E-10	AP1d
GO:0023057	negative regulation of signaling	BP	1395	199	3.05E-10	AP1d
GO:0090174	organelle membrane fusion	BP	113	34	3.14E-10	AP1d
GO:0051248	negative regulation of protein metabolic process	BP	1086	163	3.31E-10	AP1d
GO:0048858	cell projection morphogenesis	BP	730	120	3.38E-10	AP1d
GO:0080135	regulation of cellular response to stress	BP	659	111	3.68E-10	AP1d
GO:0007166	cell surface receptor signaling pathway	BP	2749	347	4.41E-10	AP1d
GO:0010648	negative regulation of cell communication	BP	1393	198	4.59E-10	AP1d
GO:0051258	protein polymerization	BP	293	62	4.60E-10	AP1d
GO:0048812	neuron projection morphogenesis	BP	710	117	4.83E-10	AP1d
GO:0006473	protein acetylation	BP	201	48	6.34E-10	AP1d
GO:0006475	internal protein amino acid acetylation	BP	158	41	7.82E-10	AP1d
GO:0018393	internal peptidyl-lysine acetylation	BP	158	41	7.82E-10	AP1d
GO:0032259	methylation	BP	363	71	1.02E-09	AP1d
GO:0006259	DNA metabolic process	BP	867	135	1.07E-09	AP1d
GO:0051656	establishment of organelle localization	BP	415	78	1.08E-09	AP1d
GO:1905037	autophagosome organization	BP	101	31	1.09E-09	AP1d
GO:0007015	actin filament organization	BP	453	83	1.13E-09	AP1d
GO:0042325	regulation of phosphorylation	BP	1277	183	1.14E-09	AP1d
GO:0048870	cell motility	BP	1739	235	1.20E-09	AP1d
GO:0051674	localization of cell	BP	1739	235	1.20E-09	AP1d
GO:0043414	macromolecule methylation	BP	314	64	1.21E-09	AP1d
GO:0016573	histone acetylation	BP	148	39	1.24E-09	AP1d
GO:0007265	Ras protein signal transduction	BP	330	66	1.52E-09	AP1d
GO:0048646	anatomical structure formation involved in morphogenesis	BP	1213	175	1.61E-09	AP1d
GO:0051960	regulation of nervous system development	BP	550	95	1.83E-09	AP1d
GO:0031109	microtubule polymerization or depolymerization	BP	126	35	1.89E-09	AP1d
GO:0050767	regulation of neurogenesis	BP	451	82	2.07E-09	AP1d
GO:0044281	small molecule metabolic process	BP	1705	230	2.14E-09	AP1d
GO:0006396	RNA processing	BP	877	135	2.26E-09	AP1d
GO:0090150	establishment of protein localization to membrane	BP	256	55	2.43E-09	AP1d
GO:0018394	peptidyl-lysine acetylation	BP	170	42	2.45E-09	AP1d
GO:0043085	positive regulation of catalytic activity	BP	1056	156	2.48E-09	AP1d
GO:0010639	negative regulation of organelle organization	BP	364	70	2.81E-09	AP1d
GO:0031110	regulation of microtubule polymerization or depolymerization	BP	94	29	3.25E-09	AP1d
GO:0016241	regulation of macroautophagy	BP	100	30	3.67E-09	AP1d
GO:0032269	negative regulation of cellular protein metabolic process	BP	1021	151	4.15E-09	AP1d
GO:0009888	tissue development	BP	2004	261	4.87E-09	AP1d
GO:0045596	negative regulation of cell differentiation	BP	723	115	5.49E-09	AP1d
GO:0030900	forebrain development	BP	400	74	5.80E-09	AP1d
GO:0031057	negative regulation of histone modification	BP	50	20	5.90E-09	AP1d
GO:0006397	mRNA processing	BP	469	83	6.09E-09	AP1d
GO:0031058	positive regulation of histone modification	BP	108	31	6.62E-09	AP1d
GO:0071375	cellular response to peptide hormone stimulus	BP	264	55	7.71E-09	AP1d
GO:0008283	cell population proliferation	BP	2088	269	7.79E-09	AP1d
GO:0040011	locomotion	BP	1934	252	8.81E-09	AP1d
GO:0051962	positive regulation of nervous system development	BP	359	68	8.92E-09	AP1d
GO:0010941	regulation of cell death	BP	1735	230	9.74E-09	AP1d
GO:0018023	peptidyl-lysine trimethylation	BP	56	21	9.75E-09	AP1d
GO:0051094	positive regulation of developmental process	BP	1483	202	1.01E-08	AP1d
GO:0032984	protein-containing complex disassembly	BP	218	48	1.08E-08	AP1d
GO:0050770	regulation of axonogenesis	BP	185	43	1.15E-08	AP1d
GO:0010629	negative regulation of gene expression	BP	1115	160	1.19E-08	AP1d
GO:1903827	regulation of cellular protein localization	BP	563	94	1.26E-08	AP1d
GO:0006892	post-Golgi vesicle-mediated transport	BP	100	29	1.56E-08	AP1d
GO:0006974	cellular response to DNA damage stimulus	BP	770	119	1.61E-08	AP1d
GO:0000045	autophagosome assembly	BP	95	28	1.85E-08	AP1d
GO:0001578	microtubule bundle formation	BP	119	32	2.17E-08	AP1d
GO:0070997	neuron death	BP	428	76	2.26E-08	AP1d
GO:0001667	ameboidal-type cell migration	BP	444	78	2.39E-08	AP1d
GO:0007169	transmembrane receptor protein tyrosine kinase signaling pathway	BP	598	97	3.23E-08	AP1d
GO:0010975	regulation of neuron projection development	BP	550	91	3.33E-08	AP1d
GO:0006812	cation transport	BP	1150	162	3.40E-08	AP1d
GO:0048667	cell morphogenesis involved in neuron differentiation	BP	657	104	3.76E-08	AP1d
GO:0061647	histone H3-K9 modification	BP	50	19	3.81E-08	AP1d
GO:0072594	establishment of protein localization to organelle	BP	418	74	3.91E-08	AP1d
GO:0050769	positive regulation of neurogenesis	BP	298	58	4.00E-08	AP1d
GO:0051052	regulation of DNA metabolic process	BP	388	70	4.19E-08	AP1d
GO:0070887	cellular response to chemical stimulus	BP	3263	388	4.87E-08	AP1d
GO:0000904	cell morphogenesis involved in differentiation	BP	828	124	5.03E-08	AP1d
GO:1902905	positive regulation of supramolecular fiber organization	BP	208	45	5.33E-08	AP1d
GO:1901653	cellular response to peptide	BP	308	59	5.53E-08	AP1d
GO:0000278	mitotic cell cycle	BP	847	126	5.77E-08	AP1d
GO:0060284	regulation of cell development	BP	598	96	6.32E-08	AP1d
GO:0061024	membrane organization	BP	857	127	6.38E-08	AP1d
GO:0046785	microtubule polymerization	BP	83	25	6.58E-08	AP1d
GO:0003351	epithelial cilium movement involved in extracellular fluid movement	BP	42	17	6.61E-08	AP1d
GO:1902532	negative regulation of intracellular signal transduction	BP	534	88	6.71E-08	AP1d
GO:0045597	positive regulation of cell differentiation	BP	973	140	8.36E-08	AP1d
GO:0006605	protein targeting	BP	275	54	8.53E-08	AP1d
GO:0019637	organophosphate metabolic process	BP	870	128	8.57E-08	AP1d
GO:0007267	cell-cell signaling	BP	1728	224	9.42E-08	AP1d
GO:0140694	non-membrane-bounded organelle assembly	BP	373	67	9.60E-08	AP1d
GO:0051056	regulation of small GTPase mediated signal transduction	BP	233	48	9.66E-08	AP1d
GO:0001932	regulation of protein phosphorylation	BP	1133	158	9.71E-08	AP1d
GO:0042176	regulation of protein catabolic process	BP	389	69	1.03E-07	AP1d
GO:0051093	negative regulation of developmental process	BP	1003	143	1.06E-07	AP1d
GO:1903320	regulation of protein modification by small protein conjugation or removal	BP	248	50	1.08E-07	AP1d
GO:0000209	protein polyubiquitination	BP	248	50	1.08E-07	AP1d
GO:0072666	establishment of protein localization to vacuole	BP	48	18	1.10E-07	AP1d
GO:0043067	regulation of programmed cell death	BP	1567	206	1.13E-07	AP1d
GO:0042981	regulation of apoptotic process	BP	1531	202	1.15E-07	AP1d
GO:0071495	cellular response to endogenous stimulus	BP	1308	177	1.34E-07	AP1d
GO:0110053	regulation of actin filament organization	BP	279	54	1.40E-07	AP1d
GO:0006629	lipid metabolic process	BP	1354	182	1.41E-07	AP1d
GO:0035082	axoneme assembly	BP	86	25	1.42E-07	AP1d
GO:0032940	secretion by cell	BP	921	133	1.43E-07	AP1d
GO:0032869	cellular response to insulin stimulus	BP	208	44	1.47E-07	AP1d
GO:0051402	neuron apoptotic process	BP	309	58	1.48E-07	AP1d
GO:0007409	axonogenesis	BP	487	81	1.48E-07	AP1d
GO:0032868	response to insulin	BP	244	49	1.63E-07	AP1d
GO:0006650	glycerophospholipid metabolic process	BP	273	53	1.64E-07	AP1d
GO:0018105	peptidyl-serine phosphorylation	BP	340	62	1.64E-07	AP1d
GO:2000026	regulation of multicellular organismal development	BP	1503	198	1.73E-07	AP1d
GO:0098876	vesicle-mediated transport to the plasma membrane	BP	142	34	1.76E-07	AP1d
GO:0051648	vesicle localization	BP	175	39	1.77E-07	AP1d
GO:0007167	enzyme linked receptor protein signaling pathway	BP	960	137	1.86E-07	AP1d
GO:0072665	protein localization to vacuole	BP	65	21	1.94E-07	AP1d
GO:0090382	phagosome maturation	BP	27	13	2.01E-07	AP1d
GO:0006891	intra-Golgi vesicle-mediated transport	BP	27	13	2.01E-07	AP1d
GO:0001539	cilium or flagellum-dependent cell motility	BP	156	36	2.08E-07	AP1d
GO:0060285	cilium-dependent cell motility	BP	156	36	2.08E-07	AP1d
GO:0051650	establishment of vesicle localization	BP	156	36	2.08E-07	AP1d
GO:1905114	cell surface receptor signaling pathway involved in cell-cell signaling	BP	548	88	2.18E-07	AP1d
GO:0006858	extracellular transport	BP	45	17	2.19E-07	AP1d
GO:0009628	response to abiotic stimulus	BP	1095	152	2.26E-07	AP1d
GO:0043434	response to peptide hormone	BP	351	63	2.35E-07	AP1d
GO:0140352	export from cell	BP	974	138	2.55E-07	AP1d
GO:0006644	phospholipid metabolic process	BP	360	64	2.70E-07	AP1d
GO:0051050	positive regulation of transport	BP	1063	148	2.73E-07	AP1d
GO:0032271	regulation of protein polymerization	BP	234	47	2.87E-07	AP1d
GO:0051495	positive regulation of cytoskeleton organization	BP	227	46	2.92E-07	AP1d
GO:0042221	response to chemical	BP	4312	489	2.94E-07	AP1d
GO:1901361	organic cyclic compound catabolic process	BP	463	77	2.99E-07	AP1d
GO:0051726	regulation of cell cycle	BP	1003	141	2.99E-07	AP1d
GO:0010507	negative regulation of autophagy	BP	72	22	3.01E-07	AP1d
GO:0007020	microtubule nucleation	BP	32	14	3.02E-07	AP1d
GO:0050772	positive regulation of axonogenesis	BP	101	27	3.03E-07	AP1d
GO:0009719	response to endogenous stimulus	BP	1516	198	3.20E-07	AP1d
GO:0072659	protein localization to plasma membrane	BP	301	56	3.25E-07	AP1d
GO:0019725	cellular homeostasis	BP	952	135	3.28E-07	AP1d
GO:0034655	nucleobase-containing compound catabolic process	BP	386	67	3.56E-07	AP1d
GO:0031503	protein-containing complex localization	BP	265	51	3.68E-07	AP1d
GO:0002520	immune system development	BP	1106	152	4.15E-07	AP1d
GO:0043547	positive regulation of GTPase activity	BP	237	47	4.23E-07	AP1d
GO:0043254	regulation of protein-containing complex assembly	BP	451	75	4.24E-07	AP1d
GO:0032273	positive regulation of protein polymerization	BP	134	32	4.27E-07	AP1d
GO:0097190	apoptotic signaling pathway	BP	623	96	4.40E-07	AP1d
GO:0072384	organelle transport along microtubule	BP	85	24	4.55E-07	AP1d
GO:0060491	regulation of cell projection assembly	BP	202	42	4.57E-07	AP1d
GO:0051403	stress-activated MAPK cascade	BP	238	47	4.80E-07	AP1d
GO:0048878	chemical homeostasis	BP	1280	171	5.05E-07	AP1d
GO:0046903	secretion	BP	1083	149	5.07E-07	AP1d
GO:0044270	cellular nitrogen compound catabolic process	BP	414	70	5.43E-07	AP1d
GO:0061025	membrane fusion	BP	162	36	5.56E-07	AP1d
GO:0021543	pallium development	BP	162	36	5.56E-07	AP1d
GO:0006281	DNA repair	BP	495	80	5.85E-07	AP1d
GO:0046700	heterocycle catabolic process	BP	415	70	5.95E-07	AP1d
GO:0048534	hematopoietic or lymphoid organ development	BP	1042	144	6.09E-07	AP1d
GO:0032870	cellular response to hormone stimulus	BP	520	83	6.13E-07	AP1d
GO:1901214	regulation of neuron death	BP	384	66	6.24E-07	AP1d
GO:0040007	growth	BP	1114	152	6.39E-07	AP1d
GO:0031098	stress-activated protein kinase signaling cascade	BP	248	48	6.74E-07	AP1d
GO:0021987	cerebral cortex development	BP	111	28	6.75E-07	AP1d
GO:0061564	axon development	BP	530	84	7.09E-07	AP1d
GO:0070848	response to growth factor	BP	655	99	7.22E-07	AP1d
GO:0061640	cytoskeleton-dependent cytokinesis	BP	93	25	7.33E-07	AP1d
GO:0008361	regulation of cell size	BP	213	43	7.80E-07	AP1d
GO:0007369	gastrulation	BP	178	38	7.95E-07	AP1d
GO:0010647	positive regulation of cell communication	BP	1899	237	8.09E-07	AP1d
GO:0198738	cell-cell signaling by wnt	BP	451	74	8.53E-07	AP1d
GO:0000165	MAPK cascade	BP	794	115	8.54E-07	AP1d
GO:0016477	cell migration	BP	1556	200	8.54E-07	AP1d
GO:1903047	mitotic cell cycle process	BP	700	104	8.67E-07	AP1d
GO:0044770	cell cycle phase transition	BP	492	79	8.92E-07	AP1d
GO:0046578	regulation of Ras protein signal transduction	BP	200	41	9.18E-07	AP1d
GO:0018209	peptidyl-serine modification	BP	365	63	9.57E-07	AP1d
GO:0019439	aromatic compound catabolic process	BP	437	72	1.02E-06	AP1d
GO:0023056	positive regulation of signaling	BP	1905	237	1.03E-06	AP1d
GO:1901800	positive regulation of proteasomal protein catabolic process	BP	107	27	1.05E-06	AP1d
GO:0007041	lysosomal transport	BP	107	27	1.05E-06	AP1d
GO:0032386	regulation of intracellular transport	BP	335	59	1.07E-06	AP1d
GO:0048598	embryonic morphogenesis	BP	661	99	1.10E-06	AP1d
GO:0044092	negative regulation of molecular function	BP	1018	140	1.14E-06	AP1d
GO:0042063	gliogenesis	BP	344	60	1.21E-06	AP1d
GO:0032956	regulation of actin cytoskeleton organization	BP	368	63	1.27E-06	AP1d
GO:0034248	regulation of cellular amide metabolic process	BP	448	73	1.31E-06	AP1d
GO:0043523	regulation of neuron apoptotic process	BP	276	51	1.31E-06	AP1d
GO:0043603	cellular amide metabolic process	BP	1119	151	1.33E-06	AP1d
GO:0048609	multicellular organismal reproductive process	BP	915	128	1.36E-06	AP1d
GO:0022603	regulation of anatomical structure morphogenesis	BP	995	137	1.39E-06	AP1d
GO:1990778	protein localization to cell periphery	BP	369	63	1.40E-06	AP1d
GO:0046486	glycerolipid metabolic process	BP	377	64	1.42E-06	AP1d
GO:0016055	Wnt signaling pathway	BP	449	73	1.43E-06	AP1d
GO:0035721	intraciliary retrograde transport	BP	15	9	1.45E-06	AP1d
GO:0016579	protein deubiquitination	BP	115	28	1.45E-06	AP1d
GO:0031929	TOR signaling	BP	128	30	1.47E-06	AP1d
GO:0060294	cilium movement involved in cell motility	BP	148	33	1.49E-06	AP1d
GO:0010720	positive regulation of cell development	BP	378	64	1.55E-06	AP1d
GO:0061351	neural precursor cell proliferation	BP	197	40	1.60E-06	AP1d
GO:0007051	spindle organization	BP	183	38	1.63E-06	AP1d
GO:0009967	positive regulation of signal transduction	BP	1534	196	1.64E-06	AP1d
GO:0030001	metal ion transport	BP	892	125	1.65E-06	AP1d
GO:0006623	protein targeting to vacuole	BP	36	14	1.70E-06	AP1d
GO:0031112	positive regulation of microtubule polymerization or depolymerization	BP	36	14	1.70E-06	AP1d
GO:0006520	cellular amino acid metabolic process	BP	256	48	1.73E-06	AP1d
GO:0044255	cellular lipid metabolic process	BP	1000	137	1.83E-06	AP1d
GO:0006896	Golgi to vacuole transport	BP	19	10	1.88E-06	AP1d
GO:1901652	response to peptide	BP	412	68	1.89E-06	AP1d
GO:1903052	positive regulation of proteolysis involved in cellular protein catabolic process	BP	123	29	1.92E-06	AP1d
GO:0051338	regulation of transferase activity	BP	816	116	1.94E-06	AP1d
GO:1903364	positive regulation of cellular protein catabolic process	BP	143	32	1.97E-06	AP1d
GO:0046488	phosphatidylinositol metabolic process	BP	143	32	1.97E-06	AP1d
GO:0051098	regulation of binding	BP	397	66	2.06E-06	AP1d
GO:0007610	behavior	BP	765	110	2.07E-06	AP1d
GO:0120032	regulation of plasma membrane bounded cell projection assembly	BP	199	40	2.08E-06	AP1d
GO:0009895	negative regulation of catabolic process	BP	311	55	2.13E-06	AP1d
GO:0032504	multicellular organism reproduction	BP	932	129	2.15E-06	AP1d
GO:0070646	protein modification by small protein removal	BP	137	31	2.21E-06	AP1d
GO:0031116	positive regulation of microtubule polymerization	BP	32	13	2.24E-06	AP1d
GO:0031396	regulation of protein ubiquitination	BP	214	42	2.24E-06	AP1d
GO:0071310	cellular response to organic substance	BP	2595	307	2.30E-06	AP1d
GO:0038202	TORC1 signaling	BP	52	17	2.32E-06	AP1d
GO:0051336	regulation of hydrolase activity	BP	997	136	2.51E-06	AP1d
GO:0032970	regulation of actin filament-based process	BP	416	68	2.66E-06	AP1d
GO:0009416	response to light stimulus	BP	321	56	2.67E-06	AP1d
GO:0022604	regulation of cell morphogenesis	BP	337	58	2.78E-06	AP1d
GO:0010631	epithelial cell migration	BP	306	54	2.80E-06	AP1d
GO:0051961	negative regulation of nervous system development	BP	166	35	2.87E-06	AP1d
GO:0071363	cellular response to growth factor stimulus	BP	642	95	3.02E-06	AP1d
GO:1903362	regulation of cellular protein catabolic process	BP	246	46	3.04E-06	AP1d
GO:0031647	regulation of protein stability	BP	307	54	3.10E-06	AP1d
GO:0001764	neuron migration	BP	195	39	3.15E-06	AP1d
GO:0009725	response to hormone	BP	720	104	3.18E-06	AP1d
GO:2001233	regulation of apoptotic signaling pathway	BP	402	66	3.19E-06	AP1d
GO:0061136	regulation of proteasomal protein catabolic process	BP	181	37	3.27E-06	AP1d
GO:0090132	epithelium migration	BP	308	54	3.43E-06	AP1d
GO:1990138	neuron projection extension	BP	203	40	3.49E-06	AP1d
GO:1903432	regulation of TORC1 signaling	BP	43	15	3.63E-06	AP1d
GO:0010033	response to organic substance	BP	3293	377	3.65E-06	AP1d
GO:0008286	insulin receptor signaling pathway	BP	127	29	3.82E-06	AP1d
GO:0090130	tissue migration	BP	310	54	4.18E-06	AP1d
GO:0007276	gamete generation	BP	777	110	4.28E-06	AP1d
GO:0051570	regulation of histone H3-K9 methylation	BP	29	12	4.37E-06	AP1d
GO:0050768	negative regulation of neurogenesis	BP	162	34	4.39E-06	AP1d
GO:0006401	RNA catabolic process	BP	272	49	4.40E-06	AP1d
GO:0033182	regulation of histone ubiquitination	BP	13	8	4.42E-06	AP1d
GO:0010721	negative regulation of cell development	BP	205	40	4.49E-06	AP1d
GO:1901988	negative regulation of cell cycle phase transition	BP	242	45	4.51E-06	AP1d
GO:0030097	hemopoiesis	BP	991	134	4.68E-06	AP1d
GO:0006887	exocytosis	BP	415	67	4.83E-06	AP1d
GO:0098813	nuclear chromosome segregation	BP	273	49	4.89E-06	AP1d
GO:0007254	JNK cascade	BP	170	35	5.03E-06	AP1d
GO:0048854	brain morphogenesis	BP	44	15	5.04E-06	AP1d
GO:0022414	reproductive process	BP	1617	202	5.10E-06	AP1d
GO:0016239	positive regulation of macroautophagy	BP	66	19	5.11E-06	AP1d
GO:0045732	positive regulation of protein catabolic process	BP	221	42	5.26E-06	AP1d
GO:0000003	reproduction	BP	1618	202	5.31E-06	AP1d
GO:1903050	regulation of proteolysis involved in cellular protein catabolic process	BP	214	41	5.50E-06	AP1d
GO:0010948	negative regulation of cell cycle process	BP	282	50	5.61E-06	AP1d
GO:0010562	positive regulation of phosphorus metabolic process	BP	924	126	5.92E-06	AP1d
GO:0045937	positive regulation of phosphate metabolic process	BP	924	126	5.92E-06	AP1d
GO:0003006	developmental process involved in reproduction	BP	1114	147	6.24E-06	AP1d
GO:0016574	histone ubiquitination	BP	50	16	6.27E-06	AP1d
GO:0031330	negative regulation of cellular catabolic process	BP	245	45	6.31E-06	AP1d
GO:0007059	chromosome segregation	BP	338	57	6.38E-06	AP1d
GO:0070201	regulation of establishment of protein localization	BP	577	86	6.57E-06	AP1d
GO:0055082	cellular chemical homeostasis	BP	864	119	6.68E-06	AP1d
GO:0048872	homeostasis of number of cells	BP	363	60	7.05E-06	AP1d
GO:2000785	regulation of autophagosome assembly	BP	35	13	7.29E-06	AP1d
GO:0006082	organic acid metabolic process	BP	964	130	7.39E-06	AP1d
GO:0019752	carboxylic acid metabolic process	BP	920	125	7.69E-06	AP1d
GO:1903311	regulation of mRNA metabolic process	BP	293	51	7.78E-06	AP1d
GO:0008654	phospholipid biosynthetic process	BP	217	41	7.85E-06	AP1d
GO:0032006	regulation of TOR signaling	BP	105	25	7.96E-06	AP1d
GO:0046323	glucose import	BP	86	22	8.02E-06	AP1d
GO:0042127	regulation of cell population proliferation	BP	1742	214	8.18E-06	AP1d
GO:0000819	sister chromatid segregation	BP	188	37	8.19E-06	AP1d
GO:1901983	regulation of protein acetylation	BP	80	21	8.28E-06	AP1d
GO:0051223	regulation of protein transport	BP	547	82	8.57E-06	AP1d
GO:0006612	protein targeting to membrane	BP	119	27	9.20E-06	AP1d
GO:0031113	regulation of microtubule polymerization	BP	57	17	9.42E-06	AP1d
GO:0051494	negative regulation of cytoskeleton organization	BP	175	35	9.84E-06	AP1d
GO:0006518	peptide metabolic process	BP	872	119	1.03E-05	AP1d
GO:0061912	selective autophagy	BP	69	19	1.04E-05	AP1d
GO:0043436	oxoacid metabolic process	BP	936	126	1.11E-05	AP1d
GO:1903321	negative regulation of protein modification by small protein conjugation or removal	BP	94	23	1.12E-05	AP1d
GO:0030258	lipid modification	BP	213	40	1.17E-05	AP1d
GO:0040008	regulation of growth	BP	733	103	1.18E-05	AP1d
GO:0008064	regulation of actin polymerization or depolymerization	BP	191	37	1.19E-05	AP1d
GO:0016311	dephosphorylation	BP	345	57	1.19E-05	AP1d
GO:0010564	regulation of cell cycle process	BP	655	94	1.21E-05	AP1d
GO:0061061	muscle structure development	BP	708	100	1.27E-05	AP1d
GO:1901987	regulation of cell cycle phase transition	BP	378	61	1.27E-05	AP1d
GO:0061512	protein localization to cilium	BP	70	19	1.31E-05	AP1d
GO:0007005	mitochondrion organization	BP	511	77	1.32E-05	AP1d
GO:0090160	Golgi to lysosome transport	BP	11	7	1.35E-05	AP1d
GO:0048675	axon extension	BP	142	30	1.36E-05	AP1d
GO:0046777	protein autophosphorylation	BP	237	43	1.37E-05	AP1d
GO:0051054	positive regulation of DNA metabolic process	BP	222	41	1.39E-05	AP1d
GO:0042327	positive regulation of phosphorylation	BP	842	115	1.39E-05	AP1d
GO:0098927	vesicle-mediated transport between endosomal compartments	BP	42	14	1.39E-05	AP1d
GO:0033044	regulation of chromosome organization	BP	185	36	1.40E-05	AP1d
GO:0006820	anion transport	BP	495	75	1.40E-05	AP1d
GO:0048285	organelle fission	BP	495	75	1.40E-05	AP1d
GO:1901698	response to nitrogen compound	BP	1077	141	1.44E-05	AP1d
GO:0006897	endocytosis	BP	684	97	1.44E-05	AP1d
GO:0016242	negative regulation of macroautophagy	BP	32	12	1.46E-05	AP1d
GO:0006482	protein demethylation	BP	32	12	1.46E-05	AP1d
GO:0008214	protein dealkylation	BP	32	12	1.46E-05	AP1d
GO:2000060	positive regulation of ubiquitin-dependent protein catabolic process	BP	102	24	1.48E-05	AP1d
GO:1902017	regulation of cilium assembly	BP	65	18	1.62E-05	AP1d
GO:0006402	mRNA catabolic process	BP	231	42	1.63E-05	AP1d
GO:0030832	regulation of actin filament length	BP	194	37	1.71E-05	AP1d
GO:0043981	histone H4-K5 acetylation	BP	15	8	1.86E-05	AP1d
GO:0043982	histone H4-K8 acetylation	BP	15	8	1.86E-05	AP1d
GO:0008088	axo-dendritic transport	BP	84	21	1.87E-05	AP1d
GO:0016049	cell growth	BP	533	79	1.87E-05	AP1d
GO:0045773	positive regulation of axon extension	BP	54	16	1.88E-05	AP1d
GO:1901699	cellular response to nitrogen compound	BP	715	100	1.90E-05	AP1d
GO:0031032	actomyosin structure organization	BP	210	39	1.95E-05	AP1d
GO:0051270	regulation of cellular component movement	BP	1102	143	1.96E-05	AP1d
GO:0018126	protein hydroxylation	BP	28	11	1.99E-05	AP1d
GO:0006913	nucleocytoplasmic transport	BP	327	54	2.02E-05	AP1d
GO:0051169	nuclear transport	BP	327	54	2.02E-05	AP1d
GO:0000070	mitotic sister chromatid segregation	BP	159	32	2.03E-05	AP1d
GO:0008154	actin polymerization or depolymerization	BP	218	40	2.05E-05	AP1d
GO:0051345	positive regulation of hydrolase activity	BP	543	80	2.06E-05	AP1d
GO:0045664	regulation of neuron differentiation	BP	241	43	2.09E-05	AP1d
GO:0051301	cell division	BP	621	89	2.14E-05	AP1d
GO:0007163	establishment or maintenance of cell polarity	BP	226	41	2.15E-05	AP1d
GO:0043408	regulation of MAPK cascade	BP	726	101	2.15E-05	AP1d
GO:0090407	organophosphate biosynthetic process	BP	476	72	2.18E-05	AP1d
GO:0031111	negative regulation of microtubule polymerization or depolymerization	BP	49	15	2.21E-05	AP1d
GO:0048589	developmental growth	BP	807	110	2.31E-05	AP1d
GO:0007032	endosome organization	BP	55	16	2.42E-05	AP1d
GO:0051568	histone H3-K4 methylation	BP	61	17	2.53E-05	AP1d
GO:0010563	negative regulation of phosphorus metabolic process	BP	453	69	2.55E-05	AP1d
GO:0045936	negative regulation of phosphate metabolic process	BP	453	69	2.55E-05	AP1d
GO:0034660	ncRNA metabolic process	BP	453	69	2.55E-05	AP1d
GO:0061951	establishment of protein localization to plasma membrane	BP	67	18	2.55E-05	AP1d
GO:0043009	chordate embryonic development	BP	854	115	2.60E-05	AP1d
GO:0043549	regulation of kinase activity	BP	703	98	2.61E-05	AP1d
GO:0032434	regulation of proteasomal ubiquitin-dependent protein catabolic process	BP	133	28	2.78E-05	AP1d
GO:0005975	carbohydrate metabolic process	BP	582	84	2.79E-05	AP1d
GO:0060548	negative regulation of cell death	BP	1119	144	2.79E-05	AP1d
GO:0048588	developmental cell growth	BP	275	47	2.80E-05	AP1d
GO:0051567	histone H3-K9 methylation	BP	39	13	2.82E-05	AP1d
GO:0044088	regulation of vacuole organization	BP	39	13	2.82E-05	AP1d
GO:0019953	sexual reproduction	BP	955	126	2.84E-05	AP1d
GO:1901615	organic hydroxy compound metabolic process	BP	531	78	2.89E-05	AP1d
GO:0032204	regulation of telomere maintenance	BP	80	20	2.93E-05	AP1d
GO:0009314	response to radiation	BP	430	66	2.97E-05	AP1d
GO:2000058	regulation of ubiquitin-dependent protein catabolic process	BP	162	32	3.00E-05	AP1d
GO:0030516	regulation of axon extension	BP	113	25	3.06E-05	AP1d
GO:0034220	ion transmembrane transport	BP	948	125	3.14E-05	AP1d
GO:0009612	response to mechanical stimulus	BP	177	34	3.16E-05	AP1d
GO:0034198	cellular response to amino acid starvation	BP	45	14	3.37E-05	AP1d
GO:0030100	regulation of endocytosis	BP	238	42	3.39E-05	AP1d
GO:1904951	positive regulation of establishment of protein localization	BP	333	54	3.39E-05	AP1d
GO:0010243	response to organonitrogen compound	BP	968	127	3.42E-05	AP1d
GO:0003356	regulation of cilium beat frequency	BP	16	8	3.43E-05	AP1d
GO:0034504	protein localization to nucleus	BP	317	52	3.43E-05	AP1d
GO:0034330	cell junction organization	BP	761	104	3.43E-05	AP1d
GO:0043473	pigmentation	BP	107	24	3.45E-05	AP1d
GO:0048232	male gamete generation	BP	629	89	3.47E-05	AP1d
GO:0061387	regulation of extent of cell growth	BP	128	27	3.70E-05	AP1d
GO:0009792	embryo development ending in birth or egg hatching	BP	870	116	3.71E-05	AP1d
GO:0033184	positive regulation of histone ubiquitination	BP	6	5	3.72E-05	AP1d
GO:0007040	lysosome organization	BP	75	19	3.77E-05	AP1d
GO:0080171	lytic vacuole organization	BP	75	19	3.77E-05	AP1d
GO:0045786	negative regulation of cell cycle	BP	367	58	3.80E-05	AP1d
GO:1902116	negative regulation of organelle assembly	BP	40	13	3.82E-05	AP1d
GO:0045022	early endosome to late endosome transport	BP	40	13	3.82E-05	AP1d
GO:0060828	regulation of canonical Wnt signaling pathway	BP	247	43	3.84E-05	AP1d
GO:0009267	cellular response to starvation	BP	164	32	3.86E-05	AP1d
GO:0050801	ion homeostasis	BP	835	112	3.90E-05	AP1d
GO:0045862	positive regulation of proteolysis	BP	351	56	3.91E-05	AP1d
GO:0010001	glial cell differentiation	BP	255	44	3.92E-05	AP1d
GO:0032436	positive regulation of proteasomal ubiquitin-dependent protein catabolic process	BP	88	21	3.96E-05	AP1d
GO:0006893	Golgi to plasma membrane transport	BP	63	17	4.00E-05	AP1d
GO:0043966	histone H3 acetylation	BP	63	17	4.00E-05	AP1d
GO:0060070	canonical Wnt signaling pathway	BP	303	50	4.10E-05	AP1d
GO:0007026	negative regulation of microtubule depolymerization	BP	35	12	4.15E-05	AP1d
GO:0030038	contractile actin filament bundle assembly	BP	115	25	4.18E-05	AP1d
GO:0043149	stress fiber assembly	BP	115	25	4.18E-05	AP1d
GO:0010821	regulation of mitochondrion organization	BP	136	28	4.25E-05	AP1d
GO:0030878	thyroid gland development	BP	30	11	4.25E-05	AP1d
GO:0043244	regulation of protein-containing complex disassembly	BP	129	27	4.27E-05	AP1d
GO:0001704	formation of primary germ layer	BP	102	23	4.56E-05	AP1d
GO:0030010	establishment of cell polarity	BP	151	30	4.68E-05	AP1d
GO:0043069	negative regulation of programmed cell death	BP	993	129	4.69E-05	AP1d
GO:0007283	spermatogenesis	BP	608	86	4.72E-05	AP1d
GO:0055080	cation homeostasis	BP	776	105	4.73E-05	AP1d
GO:0008610	lipid biosynthetic process	BP	652	91	4.77E-05	AP1d
GO:0046324	regulation of glucose import	BP	70	18	4.83E-05	AP1d
GO:0016358	dendrite development	BP	313	51	4.85E-05	AP1d
GO:0060999	positive regulation of dendritic spine development	BP	64	17	4.98E-05	AP1d
GO:0060632	regulation of microtubule-based movement	BP	58	16	4.99E-05	AP1d
GO:0035065	regulation of histone acetylation	BP	58	16	4.99E-05	AP1d
GO:0043604	amide biosynthetic process	BP	813	109	5.01E-05	AP1d
GO:0038179	neurotrophin signaling pathway	BP	41	13	5.13E-05	AP1d
GO:0051241	negative regulation of multicellular organismal process	BP	1124	143	5.17E-05	AP1d
GO:0021761	limbic system development	BP	103	23	5.36E-05	AP1d
GO:0000077	DNA damage checkpoint signaling	BP	110	24	5.54E-05	AP1d
GO:0031334	positive regulation of protein-containing complex assembly	BP	243	42	5.57E-05	AP1d
GO:0010927	cellular component assembly involved in morphogenesis	BP	117	25	5.65E-05	AP1d
GO:0000910	cytokinesis	BP	182	34	5.69E-05	AP1d
GO:0051348	negative regulation of transferase activity	BP	259	44	5.73E-05	AP1d
GO:0010942	positive regulation of cell death	BP	682	94	5.82E-05	AP1d
GO:0048638	regulation of developmental growth	BP	406	62	5.91E-05	AP1d
GO:0046831	regulation of RNA export from nucleus	BP	13	7	5.92E-05	AP1d
GO:0034497	protein localization to phagophore assembly site	BP	13	7	5.92E-05	AP1d
GO:0009081	branched-chain amino acid metabolic process	BP	17	8	5.95E-05	AP1d
GO:0001845	phagolysosome assembly	BP	17	8	5.95E-05	AP1d
GO:0098771	inorganic ion homeostasis	BP	790	106	6.12E-05	AP1d
GO:2001236	regulation of extrinsic apoptotic signaling pathway	BP	168	32	6.29E-05	AP1d
GO:0043542	endothelial cell migration	BP	221	39	6.33E-05	AP1d
GO:0048871	multicellular organismal homeostasis	BP	552	79	6.33E-05	AP1d
GO:0007626	locomotory behavior	BP	268	45	6.34E-05	AP1d
GO:0000956	nuclear-transcribed mRNA catabolic process	BP	111	24	6.46E-05	AP1d
GO:0007423	sensory organ development	BP	649	90	6.63E-05	AP1d
GO:0001558	regulation of cell growth	BP	450	67	6.74E-05	AP1d
GO:0051222	positive regulation of protein transport	BP	317	51	6.79E-05	AP1d
GO:0007611	learning or memory	BP	317	51	6.79E-05	AP1d
GO:0030111	regulation of Wnt signaling pathway	BP	317	51	6.79E-05	AP1d
GO:0030003	cellular cation homeostasis	BP	685	94	6.85E-05	AP1d
GO:0042594	response to starvation	BP	184	34	7.13E-05	AP1d
GO:0021953	central nervous system neuron differentiation	BP	207	37	7.30E-05	AP1d
GO:0097191	extrinsic apoptotic signaling pathway	BP	238	41	7.32E-05	AP1d
GO:0010977	negative regulation of neuron projection development	BP	162	31	7.43E-05	AP1d
GO:0090305	nucleic acid phosphodiester bond hydrolysis	BP	133	27	7.44E-05	AP1d
GO:0043631	RNA polyadenylation	BP	48	14	7.48E-05	AP1d
GO:0042073	intraciliary transport	BP	48	14	7.48E-05	AP1d
GO:0031062	positive regulation of histone methylation	BP	48	14	7.48E-05	AP1d
GO:0071514	genetic imprinting	BP	37	12	7.74E-05	AP1d
GO:0050684	regulation of mRNA processing	BP	148	29	8.04E-05	AP1d
GO:0006470	protein dephosphorylation	BP	239	41	8.06E-05	AP1d
GO:0035295	tube development	BP	1182	148	8.35E-05	AP1d
GO:0048011	neurotrophin TRK receptor signaling pathway	BP	32	11	8.44E-05	AP1d
GO:1903008	organelle disassembly	BP	106	23	8.58E-05	AP1d
GO:0120034	positive regulation of plasma membrane bounded cell projection assembly	BP	113	24	8.71E-05	AP1d
GO:2000177	regulation of neural precursor cell proliferation	BP	120	25	8.73E-05	AP1d
GO:0048593	camera-type eye morphogenesis	BP	156	30	8.76E-05	AP1d
GO:1902117	positive regulation of organelle assembly	BP	73	18	8.76E-05	AP1d
GO:0043066	negative regulation of apoptotic process	BP	971	125	9.08E-05	AP1d
GO:0043967	histone H4 acetylation	BP	67	17	9.31E-05	AP1d
GO:0003357	noradrenergic neuron differentiation	BP	10	6	9.36E-05	AP1d
GO:0140627	ubiquitin-dependent protein catabolic process via the C-end degron rule pathway	BP	10	6	9.36E-05	AP1d
GO:1990928	response to amino acid starvation	BP	49	14	9.59E-05	AP1d
GO:0040012	regulation of locomotion	BP	1065	135	9.79E-05	AP1d
GO:0021537	telencephalon development	BP	257	43	9.89E-05	AP1d
GO:0006898	receptor-mediated endocytosis	BP	265	44	9.92E-05	AP1d
GO:0051017	actin filament bundle assembly	BP	172	32	0.000100279	AP1d
GO:0043393	regulation of protein binding	BP	218	38	0.000102056	AP1d
GO:0007389	pattern specification process	BP	482	70	0.000102721	AP1d
GO:0031114	regulation of microtubule depolymerization	BP	38	12	0.000103705	AP1d
GO:0006873	cellular ion homeostasis	BP	702	95	0.000105446	AP1d
GO:0010833	telomere maintenance via telomere lengthening	BP	74	18	0.000105876	AP1d
GO:2001234	negative regulation of apoptotic signaling pathway	BP	242	41	0.000106973	AP1d
GO:1900112	regulation of histone H3-K9 trimethylation	BP	14	7	0.000108991	AP1d
GO:0043010	camera-type eye development	BP	381	58	0.000109513	AP1d
GO:0031345	negative regulation of cell projection organization	BP	211	37	0.000110115	AP1d
GO:1903706	regulation of hemopoiesis	BP	398	60	0.000111039	AP1d
GO:0048584	positive regulation of response to stimulus	BP	2284	262	0.000112084	AP1d
GO:2000756	regulation of peptidyl-lysine acetylation	BP	68	17	0.000113505	AP1d
GO:0090630	activation of GTPase activity	BP	101	22	0.000114057	AP1d
GO:0090263	positive regulation of canonical Wnt signaling pathway	BP	108	23	0.000115949	AP1d
GO:0032007	negative regulation of TOR signaling	BP	44	13	0.000116035	AP1d
GO:1900542	regulation of purine nucleotide metabolic process	BP	81	19	0.000116235	AP1d
GO:0098660	inorganic ion transmembrane transport	BP	749	100	0.00011763	AP1d
GO:0031124	mRNA 3'-end processing	BP	62	16	0.000119422	AP1d
GO:0006882	cellular zinc ion homeostasis	BP	28	10	0.000122795	AP1d
GO:0016577	histone demethylation	BP	28	10	0.000122795	AP1d
GO:0070076	histone lysine demethylation	BP	28	10	0.000122795	AP1d
GO:0000280	nuclear division	BP	442	65	0.000123676	AP1d
GO:0030833	regulation of actin filament polymerization	BP	174	32	0.000125593	AP1d
GO:0030099	myeloid cell differentiation	BP	426	63	0.000132695	AP1d
GO:0071417	cellular response to organonitrogen compound	BP	644	88	0.000133142	AP1d
GO:1904659	glucose transmembrane transport	BP	116	24	0.000134	AP1d
GO:0098655	cation transmembrane transport	BP	779	103	0.000135807	AP1d
GO:0006140	regulation of nucleotide metabolic process	BP	82	19	0.000138327	AP1d
GO:0022406	membrane docking	BP	82	19	0.000138327	AP1d
GO:0061572	actin filament bundle organization	BP	175	32	0.000140286	AP1d
GO:0000075	cell cycle checkpoint signaling	BP	175	32	0.000140286	AP1d
GO:0032872	regulation of stress-activated MAPK cascade	BP	198	35	0.000141374	AP1d
GO:0010628	positive regulation of gene expression	BP	1233	152	0.000141968	AP1d
GO:0044282	small molecule catabolic process	BP	335	52	0.000147561	AP1d
GO:0030041	actin filament polymerization	BP	191	34	0.000151947	AP1d
GO:0051646	mitochondrion localization	BP	51	14	0.000153908	AP1d
GO:0008645	hexose transmembrane transport	BP	117	24	0.000154006	AP1d
GO:0031570	DNA integrity checkpoint signaling	BP	117	24	0.000154006	AP1d
GO:0021510	spinal cord development	BP	103	22	0.000154418	AP1d
GO:1902850	microtubule cytoskeleton organization involved in mitosis	BP	146	28	0.000155332	AP1d
GO:0090660	cerebrospinal fluid circulation	BP	19	8	0.000156164	AP1d
GO:0036124	histone H3-K9 trimethylation	BP	19	8	0.000156164	AP1d
GO:0048880	sensory system development	BP	437	64	0.000156239	AP1d
GO:0031669	cellular response to nutrient levels	BP	199	35	0.000156543	AP1d
GO:0031397	negative regulation of protein ubiquitination	BP	83	19	0.000164029	AP1d
GO:0007507	heart development	BP	648	88	0.000164765	AP1d
GO:0072507	divalent inorganic cation homeostasis	BP	542	76	0.000166102	AP1d
GO:0046434	organophosphate catabolic process	BP	154	29	0.00016671	AP1d
GO:0099003	vesicle-mediated transport in synapse	BP	255	42	0.000168714	AP1d
GO:0051240	positive regulation of multicellular organismal process	BP	1657	196	0.000170409	AP1d
GO:0055069	zinc ion homeostasis	BP	29	10	0.000171965	AP1d
GO:0000723	telomere maintenance	BP	125	25	0.000172886	AP1d
GO:0042326	negative regulation of phosphorylation	BP	396	59	0.000173961	AP1d
GO:1902904	negative regulation of supramolecular fiber organization	BP	177	32	0.000174376	AP1d
GO:0045445	myoblast differentiation	BP	97	21	0.000176847	AP1d
GO:0006338	chromatin remodeling	BP	208	36	0.00017694	AP1d
GO:0060560	developmental growth involved in morphogenesis	BP	280	45	0.000180002	AP1d
GO:0140056	organelle localization by membrane tethering	BP	77	18	0.000182233	AP1d
GO:0010761	fibroblast migration	BP	58	15	0.00018809	AP1d
GO:1904356	regulation of telomere maintenance via telomere lengthening	BP	58	15	0.00018809	AP1d
GO:0072503	cellular divalent inorganic cation homeostasis	BP	518	73	0.000189583	AP1d
GO:0072584	caveolin-mediated endocytosis	BP	11	6	0.000189727	AP1d
GO:0060287	epithelial cilium movement involved in determination of left/right asymmetry	BP	11	6	0.000189727	AP1d
GO:0018026	peptidyl-lysine monomethylation	BP	11	6	0.000189727	AP1d
GO:0070302	regulation of stress-activated protein kinase signaling cascade	BP	201	35	0.000191336	AP1d
GO:0060998	regulation of dendritic spine development	BP	84	19	0.000193828	AP1d
GO:0071826	ribonucleoprotein complex subunit organization	BP	178	32	0.000194055	AP1d
GO:0034762	regulation of transmembrane transport	BP	598	82	0.000197474	AP1d
GO:2000145	regulation of cell motility	BP	1017	128	0.000198333	AP1d
GO:0015749	monosaccharide transmembrane transport	BP	119	24	0.000202121	AP1d
GO:0021549	cerebellum development	BP	112	23	0.000205561	AP1d
GO:0006417	regulation of translation	BP	390	58	0.000206198	AP1d
GO:0008643	carbohydrate transport	BP	156	29	0.000210005	AP1d
GO:0009887	animal organ morphogenesis	BP	1131	140	0.000214236	AP1d
GO:1901135	carbohydrate derivative metabolic process	BP	936	119	0.000219628	AP1d
GO:0030155	regulation of cell adhesion	BP	771	101	0.000220704	AP1d
GO:0001933	negative regulation of protein phosphorylation	BP	349	53	0.000224388	AP1d
GO:0034219	carbohydrate transmembrane transport	BP	120	24	0.000230827	AP1d
GO:0010762	regulation of fibroblast migration	BP	41	12	0.000232879	AP1d
GO:0006998	nuclear envelope organization	BP	41	12	0.000232879	AP1d
GO:0038127	ERBB signaling pathway	BP	113	23	0.000235835	AP1d
GO:0010390	histone monoubiquitination	BP	30	10	0.000236692	AP1d
GO:0010586	miRNA metabolic process	BP	30	10	0.000236692	AP1d
GO:0055065	metal ion homeostasis	BP	700	93	0.00023714	AP1d
GO:0031123	RNA 3'-end processing	BP	106	22	0.000238629	AP1d
GO:0043162	ubiquitin-dependent protein catabolic process via the multivesicular body sorting pathway	BP	20	8	0.000239229	AP1d
GO:0006378	mRNA polyadenylation	BP	47	13	0.0002417	AP1d
GO:0030317	flagellated sperm motility	BP	135	26	0.000244374	AP1d
GO:0098662	inorganic cation transmembrane transport	BP	692	92	0.000249453	AP1d
GO:0018027	peptidyl-lysine dimethylation	BP	25	9	0.000250506	AP1d
GO:0044703	multi-organism reproductive process	BP	1107	137	0.0002515	AP1d
GO:0002262	myeloid cell homeostasis	BP	196	34	0.000252151	AP1d
GO:0009306	protein secretion	BP	393	58	0.000252594	AP1d
GO:0043068	positive regulation of programmed cell death	BP	612	83	0.000259483	AP1d
GO:0051704	multi-organism process	BP	1136	140	0.000259625	AP1d
GO:0006302	double-strand break repair	BP	244	40	0.000262631	AP1d
GO:0010769	regulation of cell morphogenesis involved in differentiation	BP	121	24	0.000263074	AP1d
GO:0048041	focal adhesion assembly	BP	86	19	0.000267933	AP1d
GO:0035592	establishment of protein localization to extracellular region	BP	394	58	0.000270039	AP1d
GO:0051235	maintenance of location	BP	335	51	0.000274252	AP1d
GO:0001501	skeletal system development	BP	551	76	0.00027679	AP1d
GO:0097352	autophagosome maturation	BP	36	11	0.000277794	AP1d
GO:0021915	neural tube development	BP	197	34	0.000278144	AP1d
GO:1900180	regulation of protein localization to nucleus	BP	151	28	0.000279287	AP1d
GO:0042987	amyloid precursor protein catabolic process	BP	60	15	0.000281808	AP1d
GO:0006278	RNA-dependent DNA biosynthetic process	BP	60	15	0.000281808	AP1d
GO:0007004	telomere maintenance via telomerase	BP	60	15	0.000281808	AP1d
GO:0034394	protein localization to cell surface	BP	73	17	0.000285996	AP1d
GO:0008542	visual learning	BP	73	17	0.000285996	AP1d
GO:0022613	ribonucleoprotein complex biogenesis	BP	412	60	0.000286054	AP1d
GO:0048640	negative regulation of developmental growth	BP	129	25	0.000288256	AP1d
GO:1903532	positive regulation of secretion by cell	BP	361	54	0.000288967	AP1d
GO:0031441	negative regulation of mRNA 3'-end processing	BP	8	5	0.000295757	AP1d
GO:1900364	negative regulation of mRNA polyadenylation	BP	8	5	0.000295757	AP1d
GO:0061909	autophagosome-lysosome fusion	BP	8	5	0.000295757	AP1d
GO:0060296	regulation of cilium beat frequency involved in ciliary motility	BP	8	5	0.000295757	AP1d
GO:0007019	microtubule depolymerization	BP	54	14	0.000296716	AP1d
GO:0043001	Golgi to plasma membrane protein transport	BP	42	12	0.000298835	AP1d
GO:0001654	eye development	BP	430	62	0.000300675	AP1d
GO:0043065	positive regulation of apoptotic process	BP	597	81	0.00030152	AP1d
GO:0034205	amyloid-beta formation	BP	48	13	0.000303686	AP1d
GO:0032239	regulation of nucleobase-containing compound transport	BP	16	7	0.000307641	AP1d
GO:0002098	tRNA wobble uridine modification	BP	16	7	0.000307641	AP1d
GO:0071496	cellular response to external stimulus	BP	295	46	0.000309963	AP1d
GO:0008589	regulation of smoothened signaling pathway	BP	94	20	0.000318466	AP1d
GO:0045185	maintenance of protein location	BP	101	21	0.000318729	AP1d
GO:0006829	zinc ion transport	BP	31	10	0.000320639	AP1d
GO:0007097	nuclear migration	BP	31	10	0.000320639	AP1d
GO:0001934	positive regulation of protein phosphorylation	BP	761	99	0.000323965	AP1d
GO:0032101	regulation of response to external stimulus	BP	936	118	0.000324229	AP1d
GO:0032200	telomere organization	BP	130	25	0.00032604	AP1d
GO:1903322	positive regulation of protein modification by small protein conjugation or removal	BP	145	27	0.000331558	AP1d
GO:1902533	positive regulation of intracellular signal transduction	BP	974	122	0.000334977	AP1d
GO:0021523	somatic motor neuron differentiation	BP	5	4	0.000336751	AP1d
GO:0009082	branched-chain amino acid biosynthetic process	BP	5	4	0.000336751	AP1d
GO:0120041	positive regulation of macrophage proliferation	BP	5	4	0.000336751	AP1d
GO:0032456	endocytic recycling	BP	74	17	0.000339716	AP1d
GO:0060324	face development	BP	61	15	0.000342125	AP1d
GO:0090385	phagosome-lysosome fusion	BP	12	6	0.000349736	AP1d
GO:0008380	RNA splicing	BP	398	58	0.000351229	AP1d
GO:0006875	cellular metal ion homeostasis	BP	618	83	0.000354343	AP1d
GO:0051900	regulation of mitochondrial depolarization	BP	21	8	0.000355241	AP1d
GO:0080182	histone H3-K4 trimethylation	BP	21	8	0.000355241	AP1d
GO:0051647	nucleus localization	BP	37	11	0.000362562	AP1d
GO:0150063	visual system development	BP	433	62	0.000362565	AP1d
GO:0046580	negative regulation of Ras protein signal transduction	BP	55	14	0.000364537	AP1d
GO:0044242	cellular lipid catabolic process	BP	224	37	0.000376005	AP1d
GO:0003012	muscle system process	BP	425	61	0.000377707	AP1d
GO:0006816	calcium ion transport	BP	434	62	0.000385615	AP1d
GO:1903530	regulation of secretion by cell	BP	674	89	0.000389928	AP1d
GO:0030177	positive regulation of Wnt signaling pathway	BP	139	26	0.000393488	AP1d
GO:0097722	sperm motility	BP	139	26	0.000393488	AP1d
GO:0006888	endoplasmic reticulum to Golgi vesicle-mediated transport	BP	117	23	0.00039983	AP1d
GO:0042982	amyloid precursor protein metabolic process	BP	75	17	0.000401946	AP1d
GO:0010632	regulation of epithelial cell migration	BP	241	39	0.000405768	AP1d
GO:0051058	negative regulation of small GTPase mediated signal transduction	BP	62	15	0.0004132	AP1d
GO:0031122	cytoplasmic microtubule organization	BP	62	15	0.0004132	AP1d
GO:0040013	negative regulation of locomotion	BP	341	51	0.000420186	AP1d
GO:0007173	epidermal growth factor receptor signaling pathway	BP	103	21	0.00042133	AP1d
GO:0032024	positive regulation of insulin secretion	BP	89	19	0.000425161	AP1d
GO:0071692	protein localization to extracellular region	BP	401	58	0.000425893	AP1d
GO:0051260	protein homooligomerization	BP	178	31	0.00042952	AP1d
GO:0034101	erythrocyte homeostasis	BP	155	28	0.000434815	AP1d
GO:0033673	negative regulation of kinase activity	BP	226	37	0.000448136	AP1d
GO:0070085	glycosylation	BP	210	35	0.000449299	AP1d
GO:0046474	glycerophospholipid biosynthetic process	BP	163	29	0.000450857	AP1d
GO:0010508	positive regulation of autophagy	BP	133	25	0.000466813	AP1d
GO:0031279	regulation of cyclase activity	BP	38	11	0.000468022	AP1d
GO:0006903	vesicle targeting	BP	38	11	0.000468022	AP1d
GO:1901137	carbohydrate derivative biosynthetic process	BP	534	73	0.000468151	AP1d
GO:1903426	regulation of reactive oxygen species biosynthetic process	BP	50	13	0.00046894	AP1d
GO:1905515	non-motile cilium assembly	BP	76	17	0.00047377	AP1d
GO:0072599	establishment of protein localization to endoplasmic reticulum	BP	44	12	0.000478936	AP1d
GO:0046326	positive regulation of glucose import	BP	44	12	0.000478936	AP1d
GO:0043038	amino acid activation	BP	44	12	0.000478936	AP1d
GO:0045859	regulation of protein kinase activity	BP	597	80	0.000479586	AP1d
GO:0031445	regulation of heterochromatin assembly	BP	17	7	0.000481358	AP1d
GO:0120261	regulation of heterochromatin organization	BP	17	7	0.000481358	AP1d
GO:0086011	membrane repolarization during action potential	BP	17	7	0.000481358	AP1d
GO:1903358	regulation of Golgi organization	BP	17	7	0.000481358	AP1d
GO:0019068	virion assembly	BP	27	9	0.000484771	AP1d
GO:0031061	negative regulation of histone methylation	BP	27	9	0.000484771	AP1d
GO:0022037	metencephalon development	BP	126	24	0.000491295	AP1d
GO:0010827	regulation of glucose transmembrane transport	BP	90	19	0.000492911	AP1d
GO:0045665	negative regulation of neuron differentiation	BP	90	19	0.000492911	AP1d
GO:0035270	endocrine system development	BP	141	26	0.000494439	AP1d
GO:0031023	microtubule organizing center organization	BP	141	26	0.000494439	AP1d
GO:0006997	nucleus organization	BP	141	26	0.000494439	AP1d
GO:0071800	podosome assembly	BP	22	8	0.000513216	AP1d
GO:0060438	trachea development	BP	22	8	0.000513216	AP1d
GO:0021700	developmental maturation	BP	344	51	0.000516555	AP1d
GO:0009411	response to UV	BP	149	27	0.000518133	AP1d
GO:0090596	sensory organ morphogenesis	BP	319	48	0.000531385	AP1d
GO:0050771	negative regulation of axonogenesis	BP	70	16	0.000533173	AP1d
GO:0048332	mesoderm morphogenesis	BP	70	16	0.000533173	AP1d
GO:0019395	fatty acid oxidation	BP	112	22	0.00053463	AP1d
GO:0051651	maintenance of location in cell	BP	220	36	0.000535746	AP1d
GO:0007224	smoothened signaling pathway	BP	157	28	0.000537994	AP1d
GO:0009135	purine nucleoside diphosphate metabolic process	BP	105	21	0.000551581	AP1d
GO:0009179	purine ribonucleoside diphosphate metabolic process	BP	105	21	0.000551581	AP1d
GO:0007632	visual behavior	BP	77	17	0.000556372	AP1d
GO:0010608	posttranscriptional regulation of gene expression	BP	582	78	0.000557684	AP1d
GO:0051492	regulation of stress fiber assembly	BP	98	20	0.000563794	AP1d
GO:0062014	negative regulation of small molecule metabolic process	BP	98	20	0.000563794	AP1d
GO:0030838	positive regulation of actin filament polymerization	BP	98	20	0.000563794	AP1d
GO:0140014	mitotic nuclear division	BP	278	43	0.000566249	AP1d
GO:1903578	regulation of ATP metabolic process	BP	91	19	0.000569806	AP1d
GO:0045010	actin nucleation	BP	51	13	0.000576714	AP1d
GO:0006090	pyruvate metabolic process	BP	120	23	0.000581375	AP1d
GO:0044772	mitotic cell cycle phase transition	BP	406	58	0.000582446	AP1d
GO:0001701	in utero embryonic development	BP	556	75	0.000583964	AP1d
GO:0050435	amyloid-beta metabolic process	BP	64	15	0.000593852	AP1d
GO:0043269	regulation of ion transport	BP	747	96	0.000596417	AP1d
GO:0071542	dopaminergic neuron differentiation	BP	39	11	0.000597959	AP1d
GO:0010452	histone H3-K36 methylation	BP	13	6	0.00059874	AP1d
GO:0033169	histone H3-K9 demethylation	BP	13	6	0.00059874	AP1d
GO:0098787	mRNA cleavage involved in mRNA processing	BP	13	6	0.00059874	AP1d
GO:0034976	response to endoplasmic reticulum stress	BP	254	40	0.000602882	AP1d
GO:0009185	ribonucleoside diphosphate metabolic process	BP	113	22	0.000606866	AP1d
GO:0034058	endosomal vesicle fusion	BP	9	5	0.00061467	AP1d
GO:0036289	peptidyl-serine autophosphorylation	BP	9	5	0.00061467	AP1d
GO:0030218	erythrocyte differentiation	BP	143	26	0.000617415	AP1d
GO:0060537	muscle tissue development	BP	486	67	0.000622337	AP1d
GO:0060996	dendritic spine development	BP	128	24	0.000622598	AP1d
GO:0006282	regulation of DNA repair	BP	128	24	0.000622598	AP1d
GO:0050803	regulation of synapse structure or activity	BP	271	42	0.000625394	AP1d
GO:0006403	RNA localization	BP	174	30	0.000625546	AP1d
GO:1901617	organic hydroxy compound biosynthetic process	BP	230	37	0.000630184	AP1d
GO:0060429	epithelium development	BP	1227	147	0.000633748	AP1d
GO:0051090	regulation of DNA-binding transcription factor activity	BP	425	60	0.000641443	AP1d
GO:1901215	negative regulation of neuron death	BP	255	40	0.00065247	AP1d
GO:0031440	regulation of mRNA 3'-end processing	BP	28	9	0.000656234	AP1d
GO:0097581	lamellipodium organization	BP	92	19	0.000656838	AP1d
GO:0051881	regulation of mitochondrial membrane potential	BP	85	18	0.000659202	AP1d
GO:0014706	striated muscle tissue development	BP	461	64	0.000676432	AP1d
GO:0015849	organic acid transport	BP	314	47	0.000677234	AP1d
GO:0031668	cellular response to extracellular stimulus	BP	231	37	0.000684843	AP1d
GO:0035148	tube formation	BP	183	31	0.000697385	AP1d
GO:1901216	positive regulation of neuron death	BP	129	24	0.000699019	AP1d
GO:0009132	nucleoside diphosphate metabolic process	BP	129	24	0.000699019	AP1d
GO:0046822	regulation of nucleocytoplasmic transport	BP	129	24	0.000699019	AP1d
GO:1903313	positive regulation of mRNA metabolic process	BP	129	24	0.000699019	AP1d
GO:0043550	regulation of lipid kinase activity	BP	52	13	0.000704667	AP1d
GO:1901700	response to oxygen-containing compound	BP	1723	198	0.000706326	AP1d
GO:0070988	demethylation	BP	65	15	0.000706926	AP1d
GO:0048568	embryonic organ development	BP	524	71	0.000710887	AP1d
GO:0071900	regulation of protein serine/threonine kinase activity	BP	349	51	0.00072162	AP1d
GO:1900543	negative regulation of purine nucleotide metabolic process	BP	23	8	0.000723552	AP1d
GO:0051220	cytoplasmic sequestering of protein	BP	23	8	0.000723552	AP1d
GO:1904262	negative regulation of TORC1 signaling	BP	18	7	0.000725075	AP1d
GO:2000641	regulation of early endosome to late endosome transport	BP	18	7	0.000725075	AP1d
GO:1902855	regulation of non-motile cilium assembly	BP	18	7	0.000725075	AP1d
GO:0051259	protein complex oligomerization	BP	240	38	0.000732351	AP1d
GO:0021591	ventricular system development	BP	34	10	0.000732985	AP1d
GO:2000377	regulation of reactive oxygen species metabolic process	BP	160	28	0.000733023	AP1d
GO:0031667	response to nutrient levels	BP	358	52	0.00074143	AP1d
GO:0007405	neuroblast proliferation	BP	72	16	0.000741527	AP1d
GO:0006399	tRNA metabolic process	BP	168	29	0.000748162	AP1d
GO:0048814	regulation of dendrite morphogenesis	BP	93	19	0.000755081	AP1d
GO:0003352	regulation of cilium movement	BP	40	11	0.000756601	AP1d
GO:0043551	regulation of phosphatidylinositol 3-kinase activity	BP	40	11	0.000756601	AP1d
GO:0042692	muscle cell differentiation	BP	428	60	0.000765758	AP1d
GO:0045017	glycerolipid biosynthetic process	BP	208	34	0.000766288	AP1d
GO:0120161	regulation of cold-induced thermogenesis	BP	145	26	0.00076632	AP1d
GO:0017157	regulation of exocytosis	BP	249	39	0.000778654	AP1d
GO:0050775	positive regulation of dendrite morphogenesis	BP	59	14	0.000783862	AP1d
GO:0044458	motile cilium assembly	BP	59	14	0.000783862	AP1d
GO:0006900	vesicle budding from membrane	BP	59	14	0.000783862	AP1d
GO:1905162	regulation of phagosome maturation	BP	3	3	0.000787851	AP1d
GO:0097051	establishment of protein localization to endoplasmic reticulum membrane	BP	3	3	0.000787851	AP1d
GO:0140285	endosome fission	BP	3	3	0.000787851	AP1d
GO:0021817	nucleokinesis involved in cell motility in cerebral cortex radial glia guided migration	BP	3	3	0.000787851	AP1d
GO:0009097	isoleucine biosynthetic process	BP	3	3	0.000787851	AP1d
GO:1905224	clathrin-coated pit assembly	BP	3	3	0.000787851	AP1d
GO:0043086	negative regulation of catalytic activity	BP	671	87	0.000798809	AP1d
GO:0007160	cell-matrix adhesion	BP	225	36	0.000818501	AP1d
GO:0055076	transition metal ion homeostasis	BP	138	25	0.000821001	AP1d
GO:0006368	transcription elongation from RNA polymerase II promoter	BP	66	15	0.000837768	AP1d
GO:0046031	ADP metabolic process	BP	101	20	0.000842251	AP1d
GO:0043043	peptide biosynthetic process	BP	700	90	0.000855488	AP1d
GO:0010828	positive regulation of glucose transmembrane transport	BP	53	13	0.000855684	AP1d
GO:0014014	negative regulation of gliogenesis	BP	53	13	0.000855684	AP1d
GO:1903649	regulation of cytoplasmic transport	BP	29	9	0.000874155	AP1d
GO:0008306	associative learning	BP	116	22	0.000876701	AP1d
GO:0045638	negative regulation of myeloid cell differentiation	BP	87	18	0.000879979	AP1d
GO:0050714	positive regulation of protein secretion	BP	162	28	0.000895077	AP1d
GO:0003016	respiratory system process	BP	47	12	0.000914475	AP1d
GO:0030809	negative regulation of nucleotide biosynthetic process	BP	6	4	0.000935926	AP1d
GO:1900372	negative regulation of purine nucleotide biosynthetic process	BP	6	4	0.000935926	AP1d
GO:0120040	regulation of macrophage proliferation	BP	6	4	0.000935926	AP1d
GO:0035965	cardiolipin acyl-chain remodeling	BP	6	4	0.000935926	AP1d
GO:1990116	ribosome-associated ubiquitin-dependent protein catabolic process	BP	6	4	0.000935926	AP1d
GO:0019216	regulation of lipid metabolic process	BP	379	54	0.000936641	AP1d
GO:0106106	cold-induced thermogenesis	BP	147	26	0.000945571	AP1d
GO:0021522	spinal cord motor neuron differentiation	BP	41	11	0.000948632	AP1d
GO:0043970	histone H3-K9 acetylation	BP	14	6	0.000966052	AP1d
GO:0035970	peptidyl-threonine dephosphorylation	BP	14	6	0.000966052	AP1d
GO:0002376	immune system process	BP	3018	327	0.000969122	AP1d
GO:0051168	nuclear export	BP	155	27	0.00096955	AP1d
GO:0045637	regulation of myeloid cell differentiation	BP	219	35	0.000978476	AP1d
GO:0051053	negative regulation of DNA metabolic process	BP	132	24	0.000979237	AP1d
GO:0050890	cognition	BP	354	51	0.000996133	AP1d
GO:0045980	negative regulation of nucleotide metabolic process	BP	24	8	0.000998035	AP1d
GO:0051882	mitochondrial depolarization	BP	24	8	0.000998035	AP1d
GO:0022618	ribonucleoprotein complex assembly	BP	171	29	0.000999098	AP1d
GO:0006469	negative regulation of protein kinase activity	BP	203	33	0.000999593	AP1d
GO:0072593	reactive oxygen species metabolic process	BP	244	38	0.001004707	AP1d
GO:0030902	hindbrain development	BP	179	30	0.001005755	AP1d
GO:1902105	regulation of leukocyte differentiation	BP	320	47	0.001020423	AP1d
GO:0051146	striated muscle cell differentiation	BP	320	47	0.001020423	AP1d
GO:0110020	regulation of actomyosin structure organization	BP	110	21	0.001039472	AP1d
GO:0032570	response to progesterone	BP	19	7	0.001056939	AP1d
GO:0002097	tRNA wobble base modification	BP	19	7	0.001056939	AP1d
GO:0055086	nucleobase-containing small molecule metabolic process	BP	514	69	0.001073116	AP1d
GO:0006839	mitochondrial transport	BP	212	34	0.001076963	AP1d
GO:0009953	dorsal/ventral pattern formation	BP	103	20	0.001087551	AP1d
GO:0009743	response to carbohydrate	BP	204	33	0.001088805	AP1d
GO:0019827	stem cell population maintenance	BP	172	29	0.001097642	AP1d
GO:0048592	eye morphogenesis	BP	188	31	0.001101972	AP1d
GO:1903409	reactive oxygen species biosynthetic process	BP	61	14	0.001113757	AP1d
GO:1901985	positive regulation of protein acetylation	BP	48	12	0.001118072	AP1d
GO:0007044	cell-substrate junction assembly	BP	96	19	0.001129048	AP1d
GO:0051304	chromosome separation	BP	96	19	0.001129048	AP1d
GO:0010042	response to manganese ion	BP	10	5	0.001135756	AP1d
GO:0098700	neurotransmitter loading into synaptic vesicle	BP	10	5	0.001135756	AP1d
GO:0090148	membrane fission	BP	10	5	0.001135756	AP1d
GO:0072344	rescue of stalled ribosome	BP	10	5	0.001135756	AP1d
GO:0033206	meiotic cytokinesis	BP	10	5	0.001135756	AP1d
GO:0043201	response to leucine	BP	10	5	0.001135756	AP1d
GO:0071233	cellular response to leucine	BP	10	5	0.001135756	AP1d
GO:0070544	histone H3-K36 demethylation	BP	10	5	0.001135756	AP1d
GO:0008284	positive regulation of cell population proliferation	BP	1006	122	0.001138863	AP1d
GO:0046856	phosphatidylinositol dephosphorylation	BP	30	9	0.001147353	AP1d
GO:0048639	positive regulation of developmental growth	BP	221	35	0.001152202	AP1d
GO:0007029	endoplasmic reticulum organization	BP	89	18	0.001161075	AP1d
GO:0009101	glycoprotein biosynthetic process	BP	271	41	0.00116328	AP1d
GO:0031076	embryonic camera-type eye development	BP	42	11	0.001179206	AP1d
GO:0002260	lymphocyte homeostasis	BP	82	17	0.001180102	AP1d
GO:0051865	protein autoubiquitination	BP	75	16	0.001181905	AP1d
GO:0001838	embryonic epithelial tube formation	BP	157	27	0.001181917	AP1d
GO:0050808	synapse organization	BP	489	66	0.001182787	AP1d
GO:0072359	circulatory system development	BP	1198	142	0.001191515	AP1d
GO:0046887	positive regulation of hormone secretion	BP	165	28	0.001196478	AP1d
GO:1902745	positive regulation of lamellipodium organization	BP	36	10	0.001197512	AP1d
GO:2000378	negative regulation of reactive oxygen species metabolic process	BP	55	13	0.001239797	AP1d
GO:0006493	protein O-linked glycosylation	BP	55	13	0.001239797	AP1d
GO:0034440	lipid oxidation	BP	119	22	0.001244323	AP1d
GO:0007623	circadian rhythm	BP	222	35	0.001248754	AP1d
GO:0048469	cell maturation	BP	214	34	0.001270009	AP1d
GO:0030307	positive regulation of cell growth	BP	206	33	0.00128828	AP1d
GO:0018210	peptidyl-threonine modification	BP	127	23	0.001303884	AP1d
GO:0030534	adult behavior	BP	190	31	0.001313734	AP1d
GO:0050821	protein stabilization	BP	190	31	0.001313734	AP1d
GO:0001841	neural tube formation	BP	135	24	0.001351709	AP1d
GO:0016601	Rac protein signal transduction	BP	49	12	0.001357861	AP1d
GO:0032210	regulation of telomere maintenance via telomerase	BP	49	12	0.001357861	AP1d
GO:0070972	protein localization to endoplasmic reticulum	BP	69	15	0.001359437	AP1d
GO:0007422	peripheral nervous system development	BP	76	16	0.001370742	AP1d
GO:0021766	hippocampus development	BP	76	16	0.001370742	AP1d
GO:0046328	regulation of JNK cascade	BP	143	25	0.001388627	AP1d
GO:0036503	ERAD pathway	BP	105	20	0.001391575	AP1d
GO:0015698	inorganic anion transport	BP	151	26	0.001415549	AP1d
GO:0034329	cell junction assembly	BP	439	60	0.00142545	AP1d
GO:0042770	signal transduction in response to DNA damage	BP	167	28	0.001443138	AP1d
GO:0014013	regulation of gliogenesis	BP	128	23	0.001453118	AP1d
GO:2000008	regulation of protein localization to cell surface	BP	43	11	0.001453945	AP1d
GO:0061462	protein localization to lysosome	BP	43	11	0.001453945	AP1d
GO:0043039	tRNA aminoacylation	BP	43	11	0.001453945	AP1d
GO:0032091	negative regulation of protein binding	BP	98	19	0.001457882	AP1d
GO:0010976	positive regulation of neuron projection development	BP	224	35	0.001463224	AP1d
GO:0051046	regulation of secretion	BP	759	95	0.001473466	AP1d
GO:0048538	thymus development	BP	56	13	0.001480033	AP1d
GO:0043507	positive regulation of JUN kinase activity	BP	56	13	0.001480033	AP1d
GO:0051645	Golgi localization	BP	15	6	0.001484726	AP1d
GO:0045922	negative regulation of fatty acid metabolic process	BP	31	9	0.001485555	AP1d
GO:0044030	regulation of DNA methylation	BP	31	9	0.001485555	AP1d
GO:0000423	mitophagy	BP	31	9	0.001485555	AP1d
GO:0031063	regulation of histone deacetylation	BP	31	9	0.001485555	AP1d
GO:0032482	Rab protein signal transduction	BP	20	7	0.001497244	AP1d
GO:0015711	organic anion transport	BP	352	50	0.001508195	AP1d
GO:2000779	regulation of double-strand break repair	BP	84	17	0.001558998	AP1d
GO:0006165	nucleoside diphosphate phosphorylation	BP	106	20	0.001568941	AP1d
GO:0043524	negative regulation of neuron apoptotic process	BP	184	30	0.001573415	AP1d
GO:0019693	ribose phosphate metabolic process	BP	379	53	0.001580036	AP1d
GO:0098727	maintenance of cell number	BP	176	29	0.001581095	AP1d
GO:0072175	epithelial tube formation	BP	168	28	0.001582133	AP1d
GO:0030520	intracellular estrogen receptor signaling pathway	BP	50	12	0.001638573	AP1d
GO:0032231	regulation of actin filament bundle assembly	BP	114	21	0.00166165	AP1d
GO:0009117	nucleotide metabolic process	BP	451	61	0.001682778	AP1d
GO:0006753	nucleoside phosphate metabolic process	BP	460	62	0.001687841	AP1d
GO:0043624	cellular protein complex disassembly	BP	145	25	0.001696038	AP1d
GO:0051099	positive regulation of binding	BP	193	31	0.001697382	AP1d
GO:0016331	morphogenesis of embryonic epithelium	BP	185	30	0.001715349	AP1d
GO:0007612	learning	BP	185	30	0.001715349	AP1d
GO:0006979	response to oxidative stress	BP	407	56	0.001726547	AP1d
GO:0090277	positive regulation of peptide hormone secretion	BP	122	22	0.001736892	AP1d
GO:0043647	inositol phosphate metabolic process	BP	57	13	0.001757618	AP1d
GO:0045444	fat cell differentiation	BP	260	39	0.00176966	AP1d
GO:0033059	cellular pigmentation	BP	44	11	0.001778948	AP1d
GO:0043525	positive regulation of neuron apoptotic process	BP	85	17	0.001783947	AP1d
GO:0016575	histone deacetylation	BP	78	16	0.0018252	AP1d
GO:0051225	spindle assembly	BP	115	21	0.001859264	AP1d
GO:0030334	regulation of cell migration	BP	963	116	0.001870716	AP1d
GO:0007346	regulation of mitotic cell cycle	BP	462	62	0.001872815	AP1d
GO:1905508	protein localization to microtubule organizing center	BP	38	10	0.001877728	AP1d
GO:0023061	signal release	BP	580	75	0.001886025	AP1d
GO:0009991	response to extracellular stimulus	BP	391	54	0.001898023	AP1d
GO:0051125	regulation of actin nucleation	BP	32	9	0.00189937	AP1d
GO:0051604	protein maturation	BP	321	46	0.001900159	AP1d
GO:1901701	cellular response to oxygen-containing compound	BP	1329	154	0.001917669	AP1d
GO:0051657	maintenance of organelle location	BP	11	5	0.001924114	AP1d
GO:0097494	regulation of vesicle size	BP	11	5	0.001924114	AP1d
GO:0061517	macrophage proliferation	BP	11	5	0.001924114	AP1d
GO:0016246	RNA interference	BP	11	5	0.001924114	AP1d
GO:0018401	peptidyl-proline hydroxylation to 4-hydroxy-L-proline	BP	11	5	0.001924114	AP1d
GO:0006757	ATP generation from ADP	BP	93	18	0.00195637	AP1d
GO:0099504	synaptic vesicle cycle	BP	228	35	0.001989877	AP1d
GO:0060440	trachea formation	BP	7	4	0.002023699	AP1d
GO:0040038	polar body extrusion after meiotic divisions	BP	7	4	0.002023699	AP1d
GO:0010793	regulation of mRNA export from nucleus	BP	7	4	0.002023699	AP1d
GO:0072396	response to cell cycle checkpoint signaling	BP	7	4	0.002023699	AP1d
GO:0072402	response to DNA integrity checkpoint signaling	BP	7	4	0.002023699	AP1d
GO:0072423	response to DNA damage checkpoint signaling	BP	7	4	0.002023699	AP1d
GO:0035264	multicellular organism growth	BP	220	34	0.002040865	AP1d
GO:0006091	generation of precursor metabolites and energy	BP	428	58	0.002057922	AP1d
GO:0043467	regulation of generation of precursor metabolites and energy	BP	147	25	0.002059981	AP1d
GO:0009100	glycoprotein metabolic process	BP	331	47	0.002061601	AP1d
GO:0043984	histone H4-K16 acetylation	BP	21	7	0.002068245	AP1d
GO:0046942	carboxylic acid transport	BP	288	42	0.002091481	AP1d
GO:0098930	axonal transport	BP	65	14	0.00212723	AP1d
GO:0051306	mitotic sister chromatid separation	BP	65	14	0.00212723	AP1d
GO:0006611	protein export from nucleus	BP	65	14	0.00212723	AP1d
GO:0006513	protein monoubiquitination	BP	72	15	0.002129727	AP1d
GO:0090501	RNA phosphodiester bond hydrolysis	BP	72	15	0.002129727	AP1d
GO:0051261	protein depolymerization	BP	124	22	0.002150346	AP1d
GO:0009259	ribonucleotide metabolic process	BP	367	51	0.002184003	AP1d
GO:0099527	postsynapse to nucleus signaling pathway	BP	16	6	0.002190977	AP1d
GO:0014819	regulation of skeletal muscle contraction	BP	16	6	0.002190977	AP1d
GO:0055057	neuroblast division	BP	16	6	0.002190977	AP1d
GO:0001659	temperature homeostasis	BP	188	30	0.002209315	AP1d
GO:1902106	negative regulation of leukocyte differentiation	BP	109	20	0.002220421	AP1d
GO:0046939	nucleotide phosphorylation	BP	109	20	0.002220421	AP1d
GO:0051271	negative regulation of cellular component movement	BP	315	45	0.002245424	AP1d
GO:0051607	defense response to virus	BP	255	38	0.002258865	AP1d
GO:0140546	defense response to symbiont	BP	255	38	0.002258865	AP1d
GO:0070884	regulation of calcineurin-NFAT signaling cascade	BP	39	10	0.002319027	AP1d
GO:0045981	positive regulation of nucleotide metabolic process	BP	39	10	0.002319027	AP1d
GO:1900544	positive regulation of purine nucleotide metabolic process	BP	39	10	0.002319027	AP1d
GO:0001706	endoderm formation	BP	39	10	0.002319027	AP1d
GO:0062197	cellular response to chemical stress	BP	333	47	0.002327806	AP1d
GO:0048511	rhythmic process	BP	307	44	0.002341626	AP1d
GO:0046189	phenol-containing compound biosynthetic process	BP	52	12	0.002343488	AP1d
GO:0010823	negative regulation of mitochondrion organization	BP	52	12	0.002343488	AP1d
GO:0032206	positive regulation of telomere maintenance	BP	52	12	0.002343488	AP1d
GO:0034453	microtubule anchoring	BP	27	8	0.002344328	AP1d
GO:0150115	cell-substrate junction organization	BP	102	19	0.002363248	AP1d
GO:0018958	phenol-containing compound metabolic process	BP	125	22	0.002386551	AP1d
GO:0009746	response to hexose	BP	189	30	0.002399033	AP1d
GO:0043409	negative regulation of MAPK cascade	BP	189	30	0.002399033	AP1d
GO:0032212	positive regulation of telomere maintenance via telomerase	BP	33	9	0.002400258	AP1d
GO:0045671	negative regulation of osteoclast differentiation	BP	33	9	0.002400258	AP1d
GO:0071168	protein localization to chromatin	BP	33	9	0.002400258	AP1d
GO:0019318	hexose metabolic process	BP	256	38	0.002421542	AP1d
GO:0035303	regulation of dephosphorylation	BP	133	23	0.002437997	AP1d
GO:0062012	regulation of small molecule metabolic process	BP	369	51	0.002448324	AP1d
GO:0001707	mesoderm formation	BP	66	14	0.002474392	AP1d
GO:0071902	positive regulation of protein serine/threonine kinase activity	BP	206	32	0.002497071	AP1d
GO:1901879	regulation of protein depolymerization	BP	95	18	0.002501003	AP1d
GO:0071774	response to fibroblast growth factor	BP	95	18	0.002501003	AP1d
GO:0043405	regulation of MAP kinase activity	BP	198	31	0.002552379	AP1d
GO:0034284	response to monosaccharide	BP	190	30	0.002602527	AP1d
GO:0072523	purine-containing compound catabolic process	BP	46	11	0.00260646	AP1d
GO:0003002	regionalization	BP	379	52	0.002611546	AP1d
GO:0048259	regulation of receptor-mediated endocytosis	BP	126	22	0.002644322	AP1d
GO:0002793	positive regulation of peptide secretion	BP	126	22	0.002644322	AP1d
GO:0042593	glucose homeostasis	BP	283	41	0.002646338	AP1d
GO:2001237	negative regulation of extrinsic apoptotic signaling pathway	BP	103	19	0.002651799	AP1d
GO:0006066	alcohol metabolic process	BP	344	48	0.002658342	AP1d
GO:0051047	positive regulation of secretion	BP	415	56	0.002664637	AP1d
GO:0045926	negative regulation of growth	BP	266	39	0.002676568	AP1d
GO:0009855	determination of bilateral symmetry	BP	142	24	0.002718907	AP1d
GO:0007613	memory	BP	158	26	0.002726009	AP1d
GO:1901880	negative regulation of protein depolymerization	BP	81	16	0.002738383	AP1d
GO:0033157	regulation of intracellular protein transport	BP	224	34	0.002754944	AP1d
GO:1905475	regulation of protein localization to membrane	BP	199	31	0.002761711	AP1d
GO:0046916	cellular transition metal ion homeostasis	BP	111	20	0.002770877	AP1d
GO:1903707	negative regulation of hemopoiesis	BP	111	20	0.002770877	AP1d
GO:0002042	cell migration involved in sprouting angiogenesis	BP	53	12	0.002778943	AP1d
GO:0002762	negative regulation of myeloid leukocyte differentiation	BP	53	12	0.002778943	AP1d
GO:0070828	heterochromatin organization	BP	53	12	0.002778943	AP1d
GO:0021795	cerebral cortex cell migration	BP	53	12	0.002778943	AP1d
GO:0032102	negative regulation of response to external stimulus	BP	398	54	0.002790312	AP1d
GO:1990403	embryonic brain development	BP	22	7	0.002793926	AP1d
GO:0006661	phosphatidylinositol biosynthetic process	BP	96	18	0.002817608	AP1d
GO:0030032	lamellipodium assembly	BP	74	15	0.002821817	AP1d
GO:0060968	regulation of gene silencing	BP	74	15	0.002821817	AP1d
GO:0000422	autophagy of mitochondrion	BP	74	15	0.002821817	AP1d
GO:0061726	mitochondrion disassembly	BP	74	15	0.002821817	AP1d
GO:0099518	vesicle cytoskeletal trafficking	BP	74	15	0.002821817	AP1d
GO:0046824	positive regulation of nucleocytoplasmic transport	BP	74	15	0.002821817	AP1d
GO:0050688	regulation of defense response to virus	BP	74	15	0.002821817	AP1d
GO:0033500	carbohydrate homeostasis	BP	284	41	0.002822989	AP1d
GO:0044843	cell cycle G1/S phase transition	BP	216	33	0.002834954	AP1d
GO:0033363	secretory granule organization	BP	40	10	0.002839836	AP1d
GO:0106056	regulation of calcineurin-mediated signaling	BP	40	10	0.002839836	AP1d
GO:1903580	positive regulation of ATP metabolic process	BP	40	10	0.002839836	AP1d
GO:0006195	purine nucleotide catabolic process	BP	40	10	0.002839836	AP1d
GO:0006418	tRNA aminoacylation for protein translation	BP	40	10	0.002839836	AP1d
GO:0042551	neuron maturation	BP	60	13	0.002858674	AP1d
GO:0018107	peptidyl-threonine phosphorylation	BP	119	21	0.002861018	AP1d
GO:0090398	cellular senescence	BP	67	14	0.002866881	AP1d
GO:0000281	mitotic cytokinesis	BP	67	14	0.002866881	AP1d
GO:0055074	calcium ion homeostasis	BP	507	66	0.002891992	AP1d
GO:0016042	lipid catabolic process	BP	328	46	0.002912504	AP1d
GO:0006333	chromatin assembly or disassembly	BP	127	22	0.002925176	AP1d
GO:2001170	negative regulation of ATP biosynthetic process	BP	4	3	0.002933249	AP1d
GO:0051344	negative regulation of cyclic-nucleotide phosphodiesterase activity	BP	4	3	0.002933249	AP1d
GO:0071650	negative regulation of chemokine (C-C motif) ligand 5 production	BP	4	3	0.002933249	AP1d
GO:1905702	regulation of inhibitory synapse assembly	BP	4	3	0.002933249	AP1d
GO:0044860	protein localization to plasma membrane raft	BP	4	3	0.002933249	AP1d
GO:0021815	modulation of microtubule cytoskeleton involved in cerebral cortex radial glia guided migration	BP	4	3	0.002933249	AP1d
GO:1903061	positive regulation of protein lipidation	BP	4	3	0.002933249	AP1d
GO:0033183	negative regulation of histone ubiquitination	BP	4	3	0.002933249	AP1d
GO:1901314	regulation of histone H2A K63-linked ubiquitination	BP	4	3	0.002933249	AP1d
GO:1901315	negative regulation of histone H2A K63-linked ubiquitination	BP	4	3	0.002933249	AP1d
GO:0090327	negative regulation of locomotion involved in locomotory behavior	BP	4	3	0.002933249	AP1d
GO:0006499	N-terminal protein myristoylation	BP	4	3	0.002933249	AP1d
GO:0018377	protein myristoylation	BP	4	3	0.002933249	AP1d
GO:0072289	metanephric nephron tubule formation	BP	4	3	0.002933249	AP1d
GO:0007258	JUN phosphorylation	BP	4	3	0.002933249	AP1d
GO:0031064	negative regulation of histone deacetylation	BP	4	3	0.002933249	AP1d
GO:2001168	positive regulation of histone H2B ubiquitination	BP	4	3	0.002933249	AP1d
GO:0090170	regulation of Golgi inheritance	BP	4	3	0.002933249	AP1d
GO:0034250	positive regulation of cellular amide metabolic process	BP	159	26	0.002978698	AP1d
GO:0009799	specification of symmetry	BP	143	24	0.002987199	AP1d
GO:0048013	ephrin receptor signaling pathway	BP	34	9	0.003000477	AP1d
GO:0098884	postsynaptic neurotransmitter receptor internalization	BP	28	8	0.003019566	AP1d
GO:0140239	postsynaptic endocytosis	BP	28	8	0.003019566	AP1d
GO:0021895	cerebral cortex neuron differentiation	BP	28	8	0.003019566	AP1d
GO:0008053	mitochondrial fusion	BP	28	8	0.003019566	AP1d
GO:0034629	cellular protein-containing complex localization	BP	28	8	0.003019566	AP1d
GO:0045724	positive regulation of cilium assembly	BP	28	8	0.003019566	AP1d
GO:1990253	cellular response to leucine starvation	BP	12	5	0.003048669	AP1d
GO:0060439	trachea morphogenesis	BP	12	5	0.003048669	AP1d
GO:0014010	Schwann cell proliferation	BP	12	5	0.003048669	AP1d
GO:0042996	regulation of Golgi to plasma membrane protein transport	BP	12	5	0.003048669	AP1d
GO:0033523	histone H2B ubiquitination	BP	12	5	0.003048669	AP1d
GO:0098792	xenophagy	BP	12	5	0.003048669	AP1d
GO:0098789	pre-mRNA cleavage required for polyadenylation	BP	12	5	0.003048669	AP1d
GO:0006163	purine nucleotide metabolic process	BP	373	51	0.003061407	AP1d
GO:0051303	establishment of chromosome localization	BP	82	16	0.003116149	AP1d
GO:2001252	positive regulation of chromosome organization	BP	82	16	0.003116149	AP1d
GO:0009409	response to cold	BP	47	11	0.003123456	AP1d
GO:0006110	regulation of glycolytic process	BP	47	11	0.003123456	AP1d
GO:0008334	histone mRNA metabolic process	BP	17	6	0.003123497	AP1d
GO:1901160	primary amino compound metabolic process	BP	17	6	0.003123497	AP1d
GO:0032048	cardiolipin metabolic process	BP	17	6	0.003123497	AP1d
GO:0060788	ectodermal placode formation	BP	17	6	0.003123497	AP1d
GO:0071697	ectodermal placode morphogenesis	BP	17	6	0.003123497	AP1d
GO:0031280	negative regulation of cyclase activity	BP	17	6	0.003123497	AP1d
GO:0019896	axonal transport of mitochondrion	BP	17	6	0.003123497	AP1d
GO:1903829	positive regulation of cellular protein localization	BP	277	40	0.003135281	AP1d
GO:0046330	positive regulation of JNK cascade	BP	97	18	0.003166915	AP1d
GO:0071560	cellular response to transforming growth factor beta stimulus	BP	226	34	0.003185929	AP1d
GO:0002521	leukocyte differentiation	BP	629	79	0.003197833	AP1d
GO:0045927	positive regulation of growth	BP	321	45	0.003233964	AP1d
GO:0006412	translation	BP	676	84	0.003250526	AP1d
GO:0051347	positive regulation of transferase activity	BP	519	67	0.003302742	AP1d
GO:0007585	respiratory gaseous exchange by respiratory system	BP	68	14	0.003308993	AP1d
GO:0022029	telencephalon cell migration	BP	68	14	0.003308993	AP1d
GO:1902099	regulation of metaphase/anaphase transition of cell cycle	BP	61	13	0.003331256	AP1d
GO:0021515	cell differentiation in spinal cord	BP	61	13	0.003331256	AP1d
GO:0048278	vesicle docking	BP	61	13	0.003331256	AP1d
GO:0042391	regulation of membrane potential	BP	465	61	0.003417114	AP1d
GO:0060249	anatomical structure homeostasis	BP	322	45	0.003430739	AP1d
GO:1901605	alpha-amino acid metabolic process	BP	177	28	0.003442432	AP1d
GO:0046320	regulation of fatty acid oxidation	BP	41	10	0.003449901	AP1d
GO:0070588	calcium ion transmembrane transport	BP	296	42	0.003480447	AP1d
GO:0051100	negative regulation of binding	BP	169	27	0.003498787	AP1d
GO:0050773	regulation of dendrite development	BP	137	23	0.003587888	AP1d
GO:0009749	response to glucose	BP	186	29	0.0036555	AP1d
GO:0048813	dendrite morphogenesis	BP	186	29	0.0036555	AP1d
GO:0032388	positive regulation of intracellular transport	BP	186	29	0.0036555	AP1d
GO:0007179	transforming growth factor beta receptor signaling pathway	BP	186	29	0.0036555	AP1d
GO:0045739	positive regulation of DNA repair	BP	76	15	0.003689431	AP1d
GO:0099149	regulation of postsynaptic neurotransmitter receptor internalization	BP	23	7	0.003699714	AP1d
GO:0015812	gamma-aminobutyric acid transport	BP	23	7	0.003699714	AP1d
GO:0071763	nuclear membrane organization	BP	23	7	0.003699714	AP1d
GO:0099590	neurotransmitter receptor internalization	BP	35	9	0.003713014	AP1d
GO:0045740	positive regulation of DNA replication	BP	48	11	0.003719651	AP1d
GO:0099536	synaptic signaling	BP	926	110	0.003744977	AP1d
GO:1902774	late endosome to lysosome transport	BP	8	4	0.003751641	AP1d
GO:0006549	isoleucine metabolic process	BP	8	4	0.003751641	AP1d
GO:0099022	vesicle tethering	BP	8	4	0.003751641	AP1d
GO:2000197	regulation of ribonucleoprotein complex localization	BP	8	4	0.003751641	AP1d
GO:0071103	DNA conformation change	BP	203	31	0.003751982	AP1d
GO:2000146	negative regulation of cell motility	BP	306	43	0.003758342	AP1d
GO:0043242	negative regulation of protein-containing complex disassembly	BP	91	17	0.003781762	AP1d
GO:0022610	biological adhesion	BP	1451	164	0.003804504	AP1d
GO:0032507	maintenance of protein location in cell	BP	69	14	0.003805243	AP1d
GO:0021695	cerebellar cortex development	BP	69	14	0.003805243	AP1d
GO:0033045	regulation of sister chromatid segregation	BP	69	14	0.003805243	AP1d
GO:0060606	tube closure	BP	114	20	0.003807917	AP1d
GO:0072521	purine-containing compound metabolic process	BP	395	53	0.003821537	AP1d
GO:0031365	N-terminal protein amino acid modification	BP	29	8	0.003836865	AP1d
GO:0051560	mitochondrial calcium ion homeostasis	BP	29	8	0.003836865	AP1d
GO:0046471	phosphatidylglycerol metabolic process	BP	29	8	0.003836865	AP1d
GO:0061003	positive regulation of dendritic spine morphogenesis	BP	29	8	0.003836865	AP1d
GO:1990845	adaptive thermogenesis	BP	162	26	0.003858825	AP1d
GO:0050807	regulation of synapse organization	BP	263	38	0.003869351	AP1d
GO:0046165	alcohol biosynthetic process	BP	138	23	0.003937484	AP1d
GO:0097193	intrinsic apoptotic signaling pathway	BP	307	43	0.003989095	AP1d
GO:0050000	chromosome localization	BP	84	16	0.004001057	AP1d
GO:0071695	anatomical structure maturation	BP	290	41	0.004110834	AP1d
GO:0014037	Schwann cell differentiation	BP	42	10	0.004159494	AP1d
GO:0007616	long-term memory	BP	42	10	0.004159494	AP1d
GO:0005996	monosaccharide metabolic process	BP	273	39	0.004216145	AP1d
GO:0030073	insulin secretion	BP	230	34	0.004222474	AP1d
GO:0071559	response to transforming growth factor beta	BP	230	34	0.004222474	AP1d
GO:0006096	glycolytic process	BP	92	17	0.004248219	AP1d
GO:1900182	positive regulation of protein localization to nucleus	BP	92	17	0.004248219	AP1d
GO:0031398	positive regulation of protein ubiquitination	BP	123	21	0.004281356	AP1d
GO:0031347	regulation of defense response	BP	599	75	0.004308114	AP1d
GO:1903828	negative regulation of cellular protein localization	BP	131	22	0.004312121	AP1d
GO:0032874	positive regulation of stress-activated MAPK cascade	BP	131	22	0.004312121	AP1d
GO:0000083	regulation of transcription involved in G1/S transition of mitotic cell cycle	BP	18	6	0.004322708	AP1d
GO:0071696	ectodermal placode development	BP	18	6	0.004322708	AP1d
GO:2000369	regulation of clathrin-dependent endocytosis	BP	18	6	0.004322708	AP1d
GO:0006614	SRP-dependent cotranslational protein targeting to membrane	BP	18	6	0.004322708	AP1d
GO:0010817	regulation of hormone levels	BP	562	71	0.004334015	AP1d
GO:0097194	execution phase of apoptosis	BP	70	14	0.004360358	AP1d
GO:0047496	vesicle transport along microtubule	BP	49	11	0.004403327	AP1d
GO:0042149	cellular response to glucose starvation	BP	49	11	0.004403327	AP1d
GO:0009154	purine ribonucleotide catabolic process	BP	36	9	0.004551515	AP1d
GO:0071539	protein localization to centrosome	BP	36	9	0.004551515	AP1d
GO:0006865	amino acid transport	BP	164	26	0.004559549	AP1d
GO:0042136	neurotransmitter biosynthetic process	BP	13	5	0.004579875	AP1d
GO:0048548	regulation of pinocytosis	BP	13	5	0.004579875	AP1d
GO:0051573	negative regulation of histone H3-K9 methylation	BP	13	5	0.004579875	AP1d
GO:0042994	cytoplasmic sequestering of transcription factor	BP	13	5	0.004579875	AP1d
GO:0048012	hepatocyte growth factor receptor signaling pathway	BP	13	5	0.004579875	AP1d
GO:1902857	positive regulation of non-motile cilium assembly	BP	13	5	0.004579875	AP1d
GO:0034982	mitochondrial protein processing	BP	13	5	0.004579875	AP1d
GO:0001505	regulation of neurotransmitter levels	BP	257	37	0.004586568	AP1d
GO:0033674	positive regulation of kinase activity	BP	435	57	0.004642169	AP1d
GO:0043534	blood vessel endothelial cell migration	BP	116	20	0.004664347	AP1d
GO:0038061	NIK/NF-kappaB signaling	BP	116	20	0.004664347	AP1d
GO:0030162	regulation of proteolysis	BP	742	90	0.004683586	AP1d
GO:0006874	cellular calcium ion homeostasis	BP	490	63	0.00468577	AP1d
GO:0021954	central nervous system neuron development	BP	93	17	0.004760869	AP1d
GO:0099072	regulation of postsynaptic membrane neurotransmitter receptor levels	BP	93	17	0.004760869	AP1d
GO:0035304	regulation of protein dephosphorylation	BP	93	17	0.004760869	AP1d
GO:0044344	cellular response to fibroblast growth factor stimulus	BP	93	17	0.004760869	AP1d
GO:0008543	fibroblast growth factor receptor signaling pathway	BP	78	15	0.00476385	AP1d
GO:2001169	regulation of ATP biosynthetic process	BP	24	7	0.00481217	AP1d
GO:2000010	positive regulation of protein localization to cell surface	BP	24	7	0.00481217	AP1d
GO:0048485	sympathetic nervous system development	BP	24	7	0.00481217	AP1d
GO:0008090	retrograde axonal transport	BP	24	7	0.00481217	AP1d
GO:0047497	mitochondrion transport along microtubule	BP	24	7	0.00481217	AP1d
GO:0045324	late endosome to vacuole transport	BP	24	7	0.00481217	AP1d
GO:0048596	embryonic camera-type eye morphogenesis	BP	30	8	0.004814869	AP1d
GO:0043552	positive regulation of phosphatidylinositol 3-kinase activity	BP	30	8	0.004814869	AP1d
GO:0032509	endosome transport via multivesicular body sorting pathway	BP	30	8	0.004814869	AP1d
GO:0002831	regulation of response to biotic stimulus	BP	337	46	0.004872989	AP1d
GO:0030336	negative regulation of cell migration	BP	293	41	0.004923905	AP1d
GO:1901990	regulation of mitotic cell cycle phase transition	BP	293	41	0.004923905	AP1d
GO:0021536	diencephalon development	BP	71	14	0.004979267	AP1d
GO:0021885	forebrain cell migration	BP	71	14	0.004979267	AP1d
GO:0010765	positive regulation of sodium ion transport	BP	43	10	0.004979357	AP1d
GO:0086009	membrane repolarization	BP	43	10	0.004979357	AP1d
GO:0043410	positive regulation of MAPK cascade	BP	519	66	0.004983896	AP1d
GO:0051893	regulation of focal adhesion assembly	BP	64	13	0.005140919	AP1d
GO:0090109	regulation of cell-substrate junction assembly	BP	64	13	0.005140919	AP1d
GO:0044784	metaphase/anaphase transition of cell cycle	BP	64	13	0.005140919	AP1d
GO:0051028	mRNA transport	BP	117	20	0.0051488	AP1d
GO:0030072	peptide hormone secretion	BP	285	40	0.005155244	AP1d
GO:1902743	regulation of lamellipodium organization	BP	50	11	0.005183129	AP1d
GO:0033120	positive regulation of RNA splicing	BP	50	11	0.005183129	AP1d
GO:0021532	neural tube patterning	BP	50	11	0.005183129	AP1d
GO:0070304	positive regulation of stress-activated protein kinase signaling cascade	BP	133	22	0.005188461	AP1d
GO:0043666	regulation of phosphoprotein phosphatase activity	BP	57	12	0.005221131	AP1d
GO:0072527	pyrimidine-containing compound metabolic process	BP	57	12	0.005221131	AP1d
GO:0072698	protein localization to microtubule cytoskeleton	BP	57	12	0.005221131	AP1d
GO:0021517	ventral spinal cord development	BP	57	12	0.005221131	AP1d
GO:0006936	muscle contraction	BP	312	43	0.005332991	AP1d
GO:0009615	response to virus	BP	312	43	0.005332991	AP1d
GO:0001678	cellular glucose homeostasis	BP	166	26	0.0053637	AP1d
GO:0006006	glucose metabolic process	BP	225	33	0.005379352	AP1d
GO:0009150	purine ribonucleotide metabolic process	BP	348	47	0.005455914	AP1d
GO:0031589	cell-substrate adhesion	BP	366	49	0.005476643	AP1d
GO:0019217	regulation of fatty acid metabolic process	BP	102	18	0.005496157	AP1d
GO:0006476	protein deacetylation	BP	102	18	0.005496157	AP1d
GO:0030808	regulation of nucleotide biosynthetic process	BP	37	9	0.005530189	AP1d
GO:1900371	regulation of purine nucleotide biosynthetic process	BP	37	9	0.005530189	AP1d
GO:2000758	positive regulation of peptidyl-lysine acetylation	BP	37	9	0.005530189	AP1d
GO:0034314	Arp2/3 complex-mediated actin nucleation	BP	37	9	0.005530189	AP1d
GO:1904358	positive regulation of telomere maintenance via telomere lengthening	BP	37	9	0.005530189	AP1d
GO:1902806	regulation of cell cycle G1/S phase transition	BP	150	24	0.005562544	AP1d
GO:0051236	establishment of RNA localization	BP	150	24	0.005562544	AP1d
GO:0043506	regulation of JUN kinase activity	BP	72	14	0.005667086	AP1d
GO:0010822	positive regulation of mitochondrion organization	BP	72	14	0.005667086	AP1d
GO:0016458	gene silencing	BP	243	35	0.005668916	AP1d
GO:0071214	cellular response to abiotic stimulus	BP	322	44	0.005682724	AP1d
GO:0104004	cellular response to environmental stimulus	BP	322	44	0.005682724	AP1d
GO:0021675	nerve development	BP	87	16	0.005705213	AP1d
GO:0034249	negative regulation of cellular amide metabolic process	BP	209	31	0.005791698	AP1d
GO:0030178	negative regulation of Wnt signaling pathway	BP	167	26	0.005808057	AP1d
GO:1904385	cellular response to angiotensin	BP	19	6	0.005829986	AP1d
GO:0006089	lactate metabolic process	BP	19	6	0.005829986	AP1d
GO:0006851	mitochondrial calcium ion transmembrane transport	BP	19	6	0.005829986	AP1d
GO:0035067	negative regulation of histone acetylation	BP	19	6	0.005829986	AP1d
GO:0045821	positive regulation of glycolytic process	BP	19	6	0.005829986	AP1d
GO:0014051	gamma-aminobutyric acid secretion	BP	19	6	0.005829986	AP1d
GO:0000212	meiotic spindle organization	BP	19	6	0.005829986	AP1d
GO:0060221	retinal rod cell differentiation	BP	19	6	0.005829986	AP1d
GO:0021756	striatum development	BP	19	6	0.005829986	AP1d
GO:0051350	negative regulation of lyase activity	BP	19	6	0.005829986	AP1d
GO:0071545	inositol phosphate catabolic process	BP	19	6	0.005829986	AP1d
GO:0046755	viral budding	BP	19	6	0.005829986	AP1d
GO:0006613	cotranslational protein targeting to membrane	BP	19	6	0.005829986	AP1d
GO:1901264	carbohydrate derivative transport	BP	65	13	0.005894342	AP1d
GO:0070663	regulation of leukocyte proliferation	BP	261	37	0.005901512	AP1d
GO:0032787	monocarboxylic acid metabolic process	BP	635	78	0.005911224	AP1d
GO:0010559	regulation of glycoprotein biosynthetic process	BP	44	10	0.005920653	AP1d
GO:0046839	phospholipid dephosphorylation	BP	44	10	0.005920653	AP1d
GO:0002682	regulation of immune system process	BP	1587	176	0.005925813	AP1d
GO:0006921	cellular component disassembly involved in execution phase of apoptosis	BP	31	8	0.005972892	AP1d
GO:0035066	positive regulation of histone acetylation	BP	31	8	0.005972892	AP1d
GO:2000648	positive regulation of stem cell proliferation	BP	31	8	0.005972892	AP1d
GO:0007519	skeletal muscle tissue development	BP	201	30	0.005998363	AP1d
GO:0014009	glial cell proliferation	BP	58	12	0.006041383	AP1d
GO:0030071	regulation of mitotic metaphase/anaphase transition	BP	58	12	0.006041383	AP1d
GO:0032088	negative regulation of NF-kappaB transcription factor activity	BP	80	15	0.006079096	AP1d
GO:0038034	signal transduction in absence of ligand	BP	80	15	0.006079096	AP1d
GO:0097192	extrinsic apoptotic signaling pathway in absence of ligand	BP	80	15	0.006079096	AP1d
GO:0010770	positive regulation of cell morphogenesis involved in differentiation	BP	103	18	0.006098492	AP1d
GO:0097164	ammonium ion metabolic process	BP	25	7	0.006158642	AP1d
GO:1901984	negative regulation of protein acetylation	BP	25	7	0.006158642	AP1d
GO:0021544	subpallium development	BP	25	7	0.006158642	AP1d
GO:0071108	protein K48-linked deubiquitination	BP	25	7	0.006158642	AP1d
GO:0034764	positive regulation of transmembrane transport	BP	253	36	0.006167459	AP1d
GO:0099175	regulation of postsynapse organization	BP	111	19	0.006196739	AP1d
GO:0007052	mitotic spindle organization	BP	119	20	0.006242181	AP1d
GO:2000671	regulation of motor neuron apoptotic process	BP	9	4	0.006261218	AP1d
GO:0051126	negative regulation of actin nucleation	BP	9	4	0.006261218	AP1d
GO:2000172	regulation of branching morphogenesis of a nerve	BP	9	4	0.006261218	AP1d
GO:0010968	regulation of microtubule nucleation	BP	9	4	0.006261218	AP1d
GO:0070922	small RNA loading onto RISC	BP	9	4	0.006261218	AP1d
GO:0030917	midbrain-hindbrain boundary development	BP	9	4	0.006261218	AP1d
GO:0017185	peptidyl-lysine hydroxylation	BP	9	4	0.006261218	AP1d
GO:2000653	regulation of genetic imprinting	BP	9	4	0.006261218	AP1d
GO:0098597	observational learning	BP	9	4	0.006261218	AP1d
GO:0098828	modulation of inhibitory postsynaptic potential	BP	9	4	0.006261218	AP1d
GO:0000244	spliceosomal tri-snRNP complex assembly	BP	9	4	0.006261218	AP1d
GO:0097692	histone H3-K4 monomethylation	BP	9	4	0.006261218	AP1d
GO:0031348	negative regulation of defense response	BP	236	34	0.006304612	AP1d
GO:0034765	regulation of ion transmembrane transport	BP	497	63	0.006392804	AP1d
GO:0007517	muscle organ development	BP	360	48	0.006394244	AP1d
GO:0046890	regulation of lipid biosynthetic process	BP	202	30	0.006437641	AP1d
GO:0043488	regulation of mRNA stability	BP	152	24	0.0065692	AP1d
GO:0045091	regulation of single stranded viral RNA replication via double stranded DNA intermediate	BP	14	5	0.006587554	AP1d
GO:0090308	regulation of DNA methylation-dependent heterochromatin assembly	BP	14	5	0.006587554	AP1d
GO:0036444	calcium import into the mitochondrion	BP	14	5	0.006587554	AP1d
GO:0009083	branched-chain amino acid catabolic process	BP	14	5	0.006587554	AP1d
GO:0008298	intracellular mRNA localization	BP	14	5	0.006587554	AP1d
GO:0001553	luteinization	BP	14	5	0.006587554	AP1d
GO:0031054	pre-miRNA processing	BP	14	5	0.006587554	AP1d
GO:1902902	negative regulation of autophagosome assembly	BP	14	5	0.006587554	AP1d
GO:0019511	peptidyl-proline hydroxylation	BP	14	5	0.006587554	AP1d
GO:0070509	calcium ion import	BP	96	17	0.006609558	AP1d
GO:1901222	regulation of NIK/NF-kappaB signaling	BP	96	17	0.006609558	AP1d
GO:1902003	regulation of amyloid-beta formation	BP	38	9	0.006663711	AP1d
GO:0098751	bone cell development	BP	38	9	0.006663711	AP1d
GO:0021799	cerebral cortex radially oriented cell migration	BP	38	9	0.006663711	AP1d
GO:0034661	ncRNA catabolic process	BP	38	9	0.006663711	AP1d
GO:0000082	G1/S transition of mitotic cell cycle	BP	194	29	0.006666163	AP1d
GO:0031452	negative regulation of heterochromatin assembly	BP	5	3	0.006827997	AP1d
GO:0120262	negative regulation of heterochromatin organization	BP	5	3	0.006827997	AP1d
GO:1905268	negative regulation of chromatin organization	BP	5	3	0.006827997	AP1d
GO:1990009	retinal cell apoptotic process	BP	5	3	0.006827997	AP1d
GO:0072025	distal convoluted tubule development	BP	5	3	0.006827997	AP1d
GO:0072221	metanephric distal convoluted tubule development	BP	5	3	0.006827997	AP1d
GO:0072235	metanephric distal tubule development	BP	5	3	0.006827997	AP1d
GO:0042998	positive regulation of Golgi to plasma membrane protein transport	BP	5	3	0.006827997	AP1d
GO:0051081	nuclear membrane disassembly	BP	5	3	0.006827997	AP1d
GO:0120229	protein localization to motile cilium	BP	5	3	0.006827997	AP1d
GO:0050747	positive regulation of lipoprotein metabolic process	BP	5	3	0.006827997	AP1d
GO:1905034	regulation of antifungal innate immune response	BP	5	3	0.006827997	AP1d
GO:0046600	negative regulation of centriole replication	BP	5	3	0.006827997	AP1d
GO:0051902	negative regulation of mitochondrial depolarization	BP	5	3	0.006827997	AP1d
GO:0001834	trophectodermal cell proliferation	BP	5	3	0.006827997	AP1d
GO:0070086	ubiquitin-dependent endocytosis	BP	5	3	0.006827997	AP1d
GO:0003358	noradrenergic neuron development	BP	5	3	0.006827997	AP1d
GO:0090611	ubiquitin-independent protein catabolic process via the multivesicular body sorting pathway	BP	5	3	0.006827997	AP1d
GO:2000386	positive regulation of ovarian follicle development	BP	5	3	0.006827997	AP1d
GO:0097749	membrane tubulation	BP	5	3	0.006827997	AP1d
GO:0043328	protein transport to vacuole involved in ubiquitin-dependent protein catabolic process via the multivesicular body sorting pathway	BP	5	3	0.006827997	AP1d
GO:0030422	production of siRNA involved in RNA interference	BP	5	3	0.006827997	AP1d
GO:1901525	negative regulation of mitophagy	BP	5	3	0.006827997	AP1d
GO:2001166	regulation of histone H2B ubiquitination	BP	5	3	0.006827997	AP1d
GO:0031087	deadenylation-independent decapping of nuclear-transcribed mRNA	BP	5	3	0.006827997	AP1d
GO:0071033	nuclear retention of pre-mRNA at the site of transcription	BP	5	3	0.006827997	AP1d
GO:0099041	vesicle tethering to Golgi	BP	5	3	0.006827997	AP1d
GO:1904158	axonemal central apparatus assembly	BP	5	3	0.006827997	AP1d
GO:2000436	positive regulation of protein neddylation	BP	5	3	0.006827997	AP1d
GO:0030473	nuclear migration along microtubule	BP	5	3	0.006827997	AP1d
GO:0042752	regulation of circadian rhythm	BP	128	21	0.006834424	AP1d
GO:0003407	neural retina development	BP	81	15	0.006838348	AP1d
GO:1901888	regulation of cell junction assembly	BP	220	32	0.006841728	AP1d
GO:0001776	leukocyte homeostasis	BP	120	20	0.00685614	AP1d
GO:0050796	regulation of insulin secretion	BP	186	28	0.006892281	AP1d
GO:0090287	regulation of cellular response to growth factor stimulus	BP	299	41	0.006964029	AP1d
GO:0061013	regulation of mRNA catabolic process	BP	161	25	0.006964984	AP1d
GO:0090257	regulation of muscle system process	BP	255	36	0.006979802	AP1d
GO:1902991	regulation of amyloid precursor protein catabolic process	BP	45	10	0.006994903	AP1d
GO:0009261	ribonucleotide catabolic process	BP	45	10	0.006994903	AP1d
GO:0072583	clathrin-dependent endocytosis	BP	45	10	0.006994903	AP1d
GO:0045911	positive regulation of DNA recombination	BP	52	11	0.007067301	AP1d
GO:0046605	regulation of centrosome cycle	BP	52	11	0.007067301	AP1d
GO:0034470	ncRNA processing	BP	362	48	0.007081668	AP1d
GO:0035914	skeletal muscle cell differentiation	BP	89	16	0.007137251	AP1d
GO:0015931	nucleobase-containing compound transport	BP	195	29	0.0071572	AP1d
GO:0044262	cellular carbohydrate metabolic process	BP	291	40	0.007313613	AP1d
GO:0048729	tissue morphogenesis	BP	688	83	0.007327818	AP1d
GO:0071897	DNA biosynthetic process	BP	170	26	0.007328024	AP1d
GO:0050686	negative regulation of mRNA processing	BP	32	8	0.007330732	AP1d
GO:0099173	postsynapse organization	BP	204	30	0.00739671	AP1d
GO:0007155	cell adhesion	BP	1438	160	0.007501337	AP1d
GO:0001843	neural tube closure	BP	113	19	0.007519585	AP1d
GO:2001022	positive regulation of response to DNA damage stimulus	BP	113	19	0.007519585	AP1d
GO:0060042	retina morphogenesis in camera-type eye	BP	82	15	0.007671677	AP1d
GO:0035855	megakaryocyte development	BP	20	6	0.007686876	AP1d
GO:0006349	regulation of gene expression by genetic imprinting	BP	20	6	0.007686876	AP1d
GO:0006379	mRNA cleavage	BP	20	6	0.007686876	AP1d
GO:1904263	positive regulation of TORC1 signaling	BP	20	6	0.007686876	AP1d
GO:0019320	hexose catabolic process	BP	26	7	0.007766908	AP1d
GO:0033233	regulation of protein sumoylation	BP	26	7	0.007766908	AP1d
GO:1904353	regulation of telomere capping	BP	26	7	0.007766908	AP1d
GO:1901223	negative regulation of NIK/NF-kappaB signaling	BP	26	7	0.007766908	AP1d
GO:0008285	negative regulation of cell population proliferation	BP	766	91	0.007792947	AP1d
GO:2001020	regulation of response to DNA damage stimulus	BP	222	32	0.007803925	AP1d
GO:0019058	viral life cycle	BP	257	36	0.007879647	AP1d
GO:0043491	protein kinase B signaling	BP	205	30	0.007918893	AP1d
GO:0001782	B cell homeostasis	BP	39	9	0.007967117	AP1d
GO:0032506	cytokinetic process	BP	39	9	0.007967117	AP1d
GO:0018208	peptidyl-proline modification	BP	39	9	0.007967117	AP1d
GO:0045930	negative regulation of mitotic cell cycle	BP	231	33	0.007973994	AP1d
GO:2001238	positive regulation of extrinsic apoptotic signaling pathway	BP	60	12	0.007985723	AP1d
GO:0006457	protein folding	BP	163	25	0.008135944	AP1d
GO:0043406	positive regulation of MAP kinase activity	BP	130	21	0.008154223	AP1d
GO:0002790	peptide secretion	BP	293	40	0.008183109	AP1d
GO:0021545	cranial nerve development	BP	53	11	0.008190442	AP1d
GO:0097720	calcineurin-mediated signaling	BP	53	11	0.008190442	AP1d
GO:0065002	intracellular protein transmembrane transport	BP	53	11	0.008190442	AP1d
GO:0044091	membrane biogenesis	BP	53	11	0.008190442	AP1d
GO:0008333	endosome to lysosome transport	BP	53	11	0.008190442	AP1d
GO:0006635	fatty acid beta-oxidation	BP	75	14	0.008197809	AP1d
GO:0046854	phosphatidylinositol phosphate biosynthetic process	BP	46	10	0.008213915	AP1d
GO:0000245	spliceosomal complex assembly	BP	46	10	0.008213915	AP1d
GO:0006821	chloride transport	BP	106	18	0.00823428	AP1d
GO:0035601	protein deacylation	BP	114	19	0.008261918	AP1d
GO:0098732	macromolecule deacylation	BP	114	19	0.008261918	AP1d
GO:0043270	positive regulation of ion transport	BP	329	44	0.008282308	AP1d
GO:0051091	positive regulation of DNA-binding transcription factor activity	BP	267	37	0.008458777	AP1d
GO:1901136	carbohydrate derivative catabolic process	BP	147	23	0.008559275	AP1d
GO:0050657	nucleic acid transport	BP	147	23	0.008559275	AP1d
GO:0050658	RNA transport	BP	147	23	0.008559275	AP1d
GO:1905818	regulation of chromosome separation	BP	68	13	0.008693337	AP1d
GO:0040014	regulation of multicellular organism growth	BP	91	16	0.008844462	AP1d
GO:0009063	cellular amino acid catabolic process	BP	91	16	0.008844462	AP1d
GO:1902275	regulation of chromatin organization	BP	33	8	0.008908484	AP1d
GO:0060306	regulation of membrane repolarization	BP	33	8	0.008908484	AP1d
GO:0051642	centrosome localization	BP	33	8	0.008908484	AP1d
GO:0032418	lysosome localization	BP	99	17	0.008999469	AP1d
GO:0019751	polyol metabolic process	BP	115	19	0.009062245	AP1d
GO:0035176	social behavior	BP	61	12	0.009125593	AP1d
GO:0007091	metaphase/anaphase transition of mitotic cell cycle	BP	61	12	0.009125593	AP1d
GO:0044380	protein localization to cytoskeleton	BP	61	12	0.009125593	AP1d
GO:0039692	single stranded viral RNA replication via double stranded DNA intermediate	BP	15	5	0.009138967	AP1d
GO:0097049	motor neuron apoptotic process	BP	15	5	0.009138967	AP1d
GO:0042428	serotonin metabolic process	BP	15	5	0.009138967	AP1d
GO:0021859	pyramidal neuron differentiation	BP	15	5	0.009138967	AP1d
GO:2000811	negative regulation of anoikis	BP	15	5	0.009138967	AP1d
GO:0060211	regulation of nuclear-transcribed mRNA poly(A) tail shortening	BP	15	5	0.009138967	AP1d
GO:0001711	endodermal cell fate commitment	BP	15	5	0.009138967	AP1d
GO:0048308	organelle inheritance	BP	15	5	0.009138967	AP1d
GO:0048313	Golgi inheritance	BP	15	5	0.009138967	AP1d
GO:0007194	negative regulation of adenylate cyclase activity	BP	15	5	0.009138967	AP1d
GO:0044154	histone H3-K14 acetylation	BP	15	5	0.009138967	AP1d
GO:1903543	positive regulation of exosomal secretion	BP	15	5	0.009138967	AP1d
GO:0045842	positive regulation of mitotic metaphase/anaphase transition	BP	15	5	0.009138967	AP1d
GO:1901970	positive regulation of mitotic sister chromatid separation	BP	15	5	0.009138967	AP1d
GO:0032511	late endosome to vacuole transport via multivesicular body sorting pathway	BP	15	5	0.009138967	AP1d
GO:0006486	protein glycosylation	BP	190	28	0.009158148	AP1d
GO:0043413	macromolecule glycosylation	BP	190	28	0.009158148	AP1d
GO:0046395	carboxylic acid catabolic process	BP	216	31	0.009268296	AP1d
GO:0071331	cellular response to hexose stimulus	BP	148	23	0.009271744	AP1d
GO:0048066	developmental pigmentation	BP	54	11	0.009447162	AP1d
GO:0045047	protein targeting to ER	BP	40	9	0.009455682	AP1d
GO:0048265	response to pain	BP	40	9	0.009455682	AP1d
GO:0007219	Notch signaling pathway	BP	182	27	0.009504582	AP1d
GO:0030433	ubiquitin-dependent ERAD pathway	BP	84	15	0.009580267	AP1d
GO:1903018	regulation of glycoprotein metabolic process	BP	47	10	0.009589715	AP1d
GO:0120163	negative regulation of cold-induced thermogenesis	BP	47	10	0.009589715	AP1d
GO:2001239	regulation of extrinsic apoptotic signaling pathway in absence of ligand	BP	47	10	0.009589715	AP1d
GO:0032008	positive regulation of TOR signaling	BP	47	10	0.009589715	AP1d
GO:0070050	neuron cellular homeostasis	BP	27	7	0.009664811	AP1d
GO:0048266	behavioral response to pain	BP	27	7	0.009664811	AP1d
GO:0006376	mRNA splice site selection	BP	27	7	0.009664811	AP1d
GO:0051654	establishment of mitochondrion localization	BP	27	7	0.009664811	AP1d
GO:0048562	embryonic organ morphogenesis	BP	332	44	0.009667507	AP1d
GO:1904526	regulation of microtubule binding	BP	10	4	0.009678193	AP1d
GO:0035646	endosome to melanosome transport	BP	10	4	0.009678193	AP1d
GO:0043485	endosome to pigment granule transport	BP	10	4	0.009678193	AP1d
GO:0048757	pigment granule maturation	BP	10	4	0.009678193	AP1d
GO:0072017	distal tubule development	BP	10	4	0.009678193	AP1d
GO:0042439	ethanolamine-containing compound metabolic process	BP	10	4	0.009678193	AP1d
GO:0050847	progesterone receptor signaling pathway	BP	10	4	0.009678193	AP1d
GO:1901978	positive regulation of cell cycle checkpoint	BP	10	4	0.009678193	AP1d
GO:0044283	small molecule biosynthetic process	BP	535	66	0.009697474	AP1d
GO:0071322	cellular response to carbohydrate stimulus	BP	157	24	0.00975501	AP1d
GO:2001235	positive regulation of apoptotic signaling pathway	BP	157	24	0.00975501	AP1d
GO:0006497	protein lipidation	BP	92	16	0.009812092	AP1d
GO:0150116	regulation of cell-substrate junction organization	BP	69	13	0.009828073	AP1d
GO:0030239	myofibril assembly	BP	69	13	0.009828073	AP1d
GO:0055002	striated muscle cell development	BP	69	13	0.009828073	AP1d
GO:0010594	regulation of endothelial cell migration	BP	174	26	0.009849671	AP1d
GO:0010657	muscle cell apoptotic process	BP	100	17	0.009933985	AP1d
GO:1990776	response to angiotensin	BP	21	6	0.009934328	AP1d
GO:0006346	DNA methylation-dependent heterochromatin assembly	BP	21	6	0.009934328	AP1d
GO:0006622	protein targeting to lysosome	BP	21	6	0.009934328	AP1d
GO:0032095	regulation of response to food	BP	21	6	0.009934328	AP1d
GO:0071901	negative regulation of protein serine/threonine kinase activity	BP	108	18	0.009965597	AP1d
GO:0007006	mitochondrial membrane organization	BP	108	18	0.009965597	AP1d
GO:0005829	cytosol	CC	3817	646	5.33E-59	AP1d
GO:0012505	endomembrane system	CC	4081	675	4.55E-58	AP1d
GO:0043228	non-membrane-bounded organelle	CC	4400	711	1.65E-57	AP1d
GO:0043232	intracellular non-membrane-bounded organelle	CC	4400	711	1.65E-57	AP1d
GO:0031981	nuclear lumen	CC	4028	643	2.78E-49	AP1d
GO:0070013	intracellular organelle lumen	CC	4449	689	2.21E-48	AP1d
GO:0031974	membrane-enclosed lumen	CC	4450	689	2.40E-48	AP1d
GO:0043233	organelle lumen	CC	4450	689	2.40E-48	AP1d
GO:0005654	nucleoplasm	CC	3580	585	1.38E-47	AP1d
GO:0042995	cell projection	CC	2605	460	1.60E-45	AP1d
GO:0005794	Golgi apparatus	CC	1522	317	2.06E-45	AP1d
GO:0097708	intracellular vesicle	CC	2033	373	3.06E-40	AP1d
GO:0031410	cytoplasmic vesicle	CC	2029	372	4.68E-40	AP1d
GO:0005856	cytoskeleton	CC	2247	399	1.01E-39	AP1d
GO:0031982	vesicle	CC	2188	389	8.39E-39	AP1d
GO:0120025	plasma membrane bounded cell projection	CC	2364	407	2.48E-37	AP1d
GO:0031090	organelle membrane	CC	2275	386	6.45E-34	AP1d
GO:0005768	endosome	CC	951	210	9.44E-34	AP1d
GO:1902494	catalytic complex	CC	1430	271	2.07E-31	AP1d
GO:0015630	microtubule cytoskeleton	CC	1265	247	1.13E-30	AP1d
GO:0098588	bounding membrane of organelle	CC	1163	232	3.13E-30	AP1d
GO:1990234	transferase complex	CC	810	173	3.66E-26	AP1d
GO:0140535	intracellular protein-containing complex	CC	766	160	3.29E-23	AP1d
GO:0005815	microtubule organizing center	CC	767	155	4.95E-21	AP1d
GO:0005929	cilium	CC	705	146	6.62E-21	AP1d
GO:0030054	cell junction	CC	1963	303	6.33E-20	AP1d
GO:0043005	neuron projection	CC	1544	249	7.41E-19	AP1d
GO:0140513	nuclear protein-containing complex	CC	1173	201	3.18E-18	AP1d
GO:0031984	organelle subcompartment	CC	910	166	8.00E-18	AP1d
GO:0098791	Golgi apparatus subcompartment	CC	307	78	7.91E-17	AP1d
GO:0000151	ubiquitin ligase complex	CC	338	82	2.38E-16	AP1d
GO:0005769	early endosome	CC	321	79	3.53E-16	AP1d
GO:0030659	cytoplasmic vesicle membrane	CC	564	114	8.45E-16	AP1d
GO:0098796	membrane protein complex	CC	1180	194	9.91E-16	AP1d
GO:0045202	synapse	CC	1308	209	1.58E-15	AP1d
GO:0005694	chromosome	CC	1191	193	5.08E-15	AP1d
GO:0005813	centrosome	CC	625	119	1.82E-14	AP1d
GO:0012506	vesicle membrane	CC	589	114	2.02E-14	AP1d
GO:0005739	mitochondrion	CC	1898	274	2.40E-14	AP1d
GO:0005802	trans-Golgi network	CC	246	63	4.85E-14	AP1d
GO:0099568	cytoplasmic region	CC	234	60	1.82E-13	AP1d
GO:0036477	somatodendritic compartment	CC	1056	169	8.02E-13	AP1d
GO:0016604	nuclear body	CC	733	128	1.29E-12	AP1d
GO:0000139	Golgi membrane	CC	267	63	2.52E-12	AP1d
GO:0048471	perinuclear region of cytoplasm	CC	690	121	4.00E-12	AP1d
GO:0000785	chromatin	CC	583	107	4.15E-12	AP1d
GO:0031300	intrinsic component of organelle membrane	CC	366	77	5.13E-12	AP1d
GO:0032838	plasma membrane bounded cell projection cytoplasm	CC	183	49	5.28E-12	AP1d
GO:0099080	supramolecular complex	CC	1239	188	5.30E-12	AP1d
GO:0005730	nucleolus	CC	872	143	8.04E-12	AP1d
GO:0031301	integral component of organelle membrane	CC	346	73	1.58E-11	AP1d
GO:0005773	vacuole	CC	621	109	4.41E-11	AP1d
GO:0030424	axon	CC	729	122	7.56E-11	AP1d
GO:0099513	polymeric cytoskeletal fiber	CC	684	116	9.63E-11	AP1d
GO:0031461	cullin-RING ubiquitin ligase complex	CC	221	52	2.22E-10	AP1d
GO:0010008	endosome membrane	CC	275	60	2.46E-10	AP1d
GO:0044297	cell body	CC	816	130	5.00E-10	AP1d
GO:0097014	ciliary plasm	CC	140	38	8.06E-10	AP1d
GO:0005770	late endosome	CC	242	54	8.07E-10	AP1d
GO:0150034	distal axon	CC	371	72	1.11E-09	AP1d
GO:0099023	vesicle tethering complex	CC	70	25	1.29E-09	AP1d
GO:0031514	motile cilium	CC	245	54	1.29E-09	AP1d
GO:0030135	coated vesicle	CC	200	47	1.67E-09	AP1d
GO:0005930	axoneme	CC	138	37	1.94E-09	AP1d
GO:0036064	ciliary basal body	CC	179	43	3.99E-09	AP1d
GO:0099081	supramolecular polymer	CC	919	139	4.14E-09	AP1d
GO:0099512	supramolecular fiber	CC	912	138	4.58E-09	AP1d
GO:0031967	organelle envelope	CC	1094	159	5.49E-09	AP1d
GO:0031975	envelope	CC	1094	159	5.49E-09	AP1d
GO:0043025	neuronal cell body	CC	724	115	5.94E-09	AP1d
GO:0030027	lamellipodium	CC	175	42	6.20E-09	AP1d
GO:0005874	microtubule	CC	427	77	9.21E-09	AP1d
GO:0005783	endoplasmic reticulum	CC	1827	238	2.40E-08	AP1d
GO:0098590	plasma membrane region	CC	1224	170	4.16E-08	AP1d
GO:0098797	plasma membrane protein complex	CC	571	93	5.07E-08	AP1d
GO:0000323	lytic vacuole	CC	526	87	6.72E-08	AP1d
GO:0005764	lysosome	CC	526	87	6.72E-08	AP1d
GO:0098984	neuron to neuron synapse	CC	359	65	1.10E-07	AP1d
GO:0030426	growth cone	CC	201	43	1.46E-07	AP1d
GO:0030427	site of polarized growth	CC	208	44	1.47E-07	AP1d
GO:0005776	autophagosome	CC	75	23	1.52E-07	AP1d
GO:0000407	phagophore assembly site	CC	31	14	1.86E-07	AP1d
GO:0031252	cell leading edge	CC	411	71	1.96E-07	AP1d
GO:0097447	dendritic tree	CC	743	111	2.84E-07	AP1d
GO:0019898	extrinsic component of membrane	CC	309	57	3.43E-07	AP1d
GO:0030136	clathrin-coated vesicle	CC	114	29	3.55E-07	AP1d
GO:0030425	dendrite	CC	740	110	4.12E-07	AP1d
GO:0030055	cell-substrate junction	CC	181	39	4.46E-07	AP1d
GO:0005875	microtubule associated complex	CC	154	35	4.51E-07	AP1d
GO:0016607	nuclear speck	CC	343	61	5.02E-07	AP1d
GO:0005925	focal adhesion	CC	169	37	5.76E-07	AP1d
GO:0030286	dynein complex	CC	58	19	5.76E-07	AP1d
GO:0055037	recycling endosome	CC	158	35	8.59E-07	AP1d
GO:0097729	9+2 motile cilium	CC	172	37	9.08E-07	AP1d
GO:0098978	glutamatergic synapse	CC	319	57	1.00E-06	AP1d
GO:0005938	cell cortex	CC	304	55	1.03E-06	AP1d
GO:0098827	endoplasmic reticulum subcompartment	CC	627	95	1.08E-06	AP1d
GO:0070161	anchoring junction	CC	654	98	1.21E-06	AP1d
GO:0098794	postsynapse	CC	624	94	1.58E-06	AP1d
GO:0035097	histone methyltransferase complex	CC	73	21	1.68E-06	AP1d
GO:0017119	Golgi transport complex	CC	12	8	1.85E-06	AP1d
GO:0099572	postsynaptic specialization	CC	351	60	2.37E-06	AP1d
GO:0014069	postsynaptic density	CC	328	57	2.48E-06	AP1d
GO:0032279	asymmetric synapse	CC	337	58	2.78E-06	AP1d
GO:0030133	transport vesicle	CC	315	55	3.18E-06	AP1d
GO:0005819	spindle	CC	332	57	3.64E-06	AP1d
GO:0030139	endocytic vesicle	CC	205	40	4.49E-06	AP1d
GO:0098793	presynapse	CC	489	76	4.89E-06	AP1d
GO:0005774	vacuolar membrane	CC	228	43	5.01E-06	AP1d
GO:0031463	Cul3-RING ubiquitin ligase complex	CC	44	15	5.04E-06	AP1d
GO:0031248	protein acetyltransferase complex	CC	90	23	5.13E-06	AP1d
GO:1902493	acetyltransferase complex	CC	90	23	5.13E-06	AP1d
GO:0000123	histone acetyltransferase complex	CC	79	21	6.69E-06	AP1d
GO:0030117	membrane coat	CC	98	24	7.16E-06	AP1d
GO:0048475	coated membrane	CC	98	24	7.16E-06	AP1d
GO:0005868	cytoplasmic dynein complex	CC	26	11	8.52E-06	AP1d
GO:0031227	intrinsic component of endoplasmic reticulum membrane	CC	160	33	8.89E-06	AP1d
GO:0036126	sperm flagellum	CC	156	32	1.36E-05	AP1d
GO:0015629	actin cytoskeleton	CC	503	76	1.36E-05	AP1d
GO:0005789	endoplasmic reticulum membrane	CC	614	89	1.38E-05	AP1d
GO:0042175	nuclear outer membrane-endoplasmic reticulum membrane network	CC	641	92	1.48E-05	AP1d
GO:0005884	actin filament	CC	129	28	1.54E-05	AP1d
GO:0005635	nuclear envelope	CC	423	66	1.76E-05	AP1d
GO:0030990	intraciliary transport particle	CC	28	11	1.99E-05	AP1d
GO:0030176	integral component of endoplasmic reticulum membrane	CC	152	31	2.07E-05	AP1d
GO:0034702	ion channel complex	CC	284	48	3.11E-05	AP1d
GO:0031966	mitochondrial membrane	CC	638	90	3.52E-05	AP1d
GO:0044853	plasma membrane raft	CC	135	28	3.70E-05	AP1d
GO:0005765	lysosomal membrane	CC	171	33	3.72E-05	AP1d
GO:0098852	lytic vacuole membrane	CC	171	33	3.72E-05	AP1d
GO:0034708	methyltransferase complex	CC	101	23	3.87E-05	AP1d
GO:0036452	ESCRT complex	CC	25	10	3.96E-05	AP1d
GO:0098562	cytoplasmic side of membrane	CC	194	36	4.05E-05	AP1d
GO:1990391	DNA repair complex	CC	35	12	4.15E-05	AP1d
GO:0032153	cell division site	CC	58	16	4.99E-05	AP1d
GO:0030119	AP-type membrane coat adaptor complex	CC	42	13	6.80E-05	AP1d
GO:0090498	extrinsic component of Golgi membrane	CC	4	4	7.27E-05	AP1d
GO:0031312	extrinsic component of organelle membrane	CC	48	14	7.48E-05	AP1d
GO:0009898	cytoplasmic side of plasma membrane	CC	177	33	7.55E-05	AP1d
GO:0034703	cation channel complex	CC	216	38	8.35E-05	AP1d
GO:0005740	mitochondrial envelope	CC	689	94	8.50E-05	AP1d
GO:0045335	phagocytic vesicle	CC	113	24	8.71E-05	AP1d
GO:0036464	cytoplasmic ribonucleoprotein granule	CC	232	40	8.73E-05	AP1d
GO:0005795	Golgi stack	CC	86	20	8.84E-05	AP1d
GO:0000792	heterochromatin	CC	101	22	0.000114057	AP1d
GO:0045180	basal cortex	CC	7	5	0.000120096	AP1d
GO:0034704	calcium channel complex	CC	63	16	0.000146473	AP1d
GO:0030285	integral component of synaptic vesicle membrane	CC	19	8	0.000156164	AP1d
GO:0031902	late endosome membrane	CC	70	17	0.000166459	AP1d
GO:0043204	perikaryon	CC	140	27	0.000183257	AP1d
GO:0030123	AP-3 adaptor complex	CC	11	6	0.000189727	AP1d
GO:0030662	coated vesicle membrane	CC	84	19	0.000193828	AP1d
GO:0035770	ribonucleoprotein granule	CC	250	41	0.00021987	AP1d
GO:0005797	Golgi medial cisterna	CC	20	8	0.000239229	AP1d
GO:0008023	transcription elongation factor complex	CC	53	14	0.00024	AP1d
GO:0098687	chromosomal region	CC	301	47	0.000260126	AP1d
GO:0030991	intraciliary transport particle A	CC	8	5	0.000295757	AP1d
GO:1902495	transmembrane transporter complex	CC	363	54	0.000331719	AP1d
GO:0031985	Golgi cisterna	CC	61	15	0.000342125	AP1d
GO:0030126	COPI vesicle coat	CC	12	6	0.000349736	AP1d
GO:0005741	mitochondrial outer membrane	CC	184	32	0.000359578	AP1d
GO:0031965	nuclear membrane	CC	241	39	0.000405768	AP1d
GO:0005901	caveola	CC	96	20	0.000426004	AP1d
GO:0005814	centriole	CC	125	24	0.000435242	AP1d
GO:0030663	COPI-coated vesicle membrane	CC	17	7	0.000481358	AP1d
GO:0060077	inhibitory synapse	CC	27	9	0.000484771	AP1d
GO:0000932	P-body	CC	83	18	0.000487777	AP1d
GO:0031901	early endosome membrane	CC	98	20	0.000563794	AP1d
GO:0032009	early phagosome	CC	13	6	0.00059874	AP1d
GO:0030686	90S preribosome	CC	28	9	0.000656234	AP1d
GO:0045121	membrane raft	CC	392	56	0.000716109	AP1d
GO:0098857	membrane microdomain	CC	393	56	0.000761517	AP1d
GO:1990351	transporter complex	CC	376	54	0.000777678	AP1d
GO:0099053	activating signal cointegrator 1 complex	CC	3	3	0.000787851	AP1d
GO:0005745	m-AAA complex	CC	3	3	0.000787851	AP1d
GO:0098686	hippocampal mossy fiber to CA3 synapse	CC	29	9	0.000874155	AP1d
GO:0032281	AMPA glutamate receptor complex	CC	29	9	0.000874155	AP1d
GO:0044665	MLL1/2 complex	CC	29	9	0.000874155	AP1d
GO:0071339	MLL1 complex	CC	29	9	0.000874155	AP1d
GO:0097060	synaptic membrane	CC	387	55	0.000897728	AP1d
GO:0005667	transcription regulator complex	CC	475	65	0.000901189	AP1d
GO:0034451	centriolar satellite	CC	109	21	0.000919734	AP1d
GO:0044232	organelle membrane contact site	CC	41	11	0.000948632	AP1d
GO:0000242	pericentriolar material	CC	24	8	0.000998035	AP1d
GO:0019867	outer membrane	CC	203	33	0.000999593	AP1d
GO:0031968	organelle outer membrane	CC	203	33	0.000999593	AP1d
GO:0030120	vesicle coat	CC	54	13	0.001032917	AP1d
GO:0071203	WASH complex	CC	10	5	0.001135756	AP1d
GO:0000813	ESCRT I complex	CC	10	5	0.001135756	AP1d
GO:0070775	H3 histone acetyltransferase complex	CC	10	5	0.001135756	AP1d
GO:0005798	Golgi-associated vesicle	CC	89	18	0.001161075	AP1d
GO:0120111	neuron projection cytoplasm	CC	42	11	0.001179206	AP1d
GO:0019866	organelle inner membrane	CC	500	67	0.001314517	AP1d
GO:0098563	intrinsic component of synaptic vesicle membrane	CC	25	8	0.001349814	AP1d
GO:0032156	septin cytoskeleton	CC	15	6	0.001484726	AP1d
GO:0035859	Seh1-associated complex	CC	15	6	0.001484726	AP1d
GO:0005905	clathrin-coated pit	CC	70	15	0.001584782	AP1d
GO:0001726	ruffle	CC	153	26	0.00171798	AP1d
GO:0072686	mitotic spindle	CC	161	27	0.001729748	AP1d
GO:0044306	neuron projection terminus	CC	210	33	0.001784344	AP1d
GO:0002102	podosome	CC	26	8	0.001793348	AP1d
GO:0080008	Cul4-RING E3 ubiquitin ligase complex	CC	32	9	0.00189937	AP1d
GO:0030897	HOPS complex	CC	11	5	0.001924114	AP1d
GO:0031932	TORC2 complex	CC	11	5	0.001924114	AP1d
GO:0070382	exocytic vesicle	CC	228	35	0.001989877	AP1d
GO:0032584	growth cone membrane	CC	7	4	0.002023699	AP1d
GO:0032300	mismatch repair complex	CC	7	4	0.002023699	AP1d
GO:0044545	NSL complex	CC	7	4	0.002023699	AP1d
GO:0019897	extrinsic component of plasma membrane	CC	179	29	0.002055175	AP1d
GO:0030904	retromer complex	CC	21	7	0.002068245	AP1d
GO:0016234	inclusion body	CC	79	16	0.002095936	AP1d
GO:0019005	SCF ubiquitin ligase complex	CC	65	14	0.00212723	AP1d
GO:0043679	axon terminus	CC	188	30	0.002209315	AP1d
GO:0008021	synaptic vesicle	CC	205	32	0.002309297	AP1d
GO:0005891	voltage-gated calcium channel complex	CC	39	10	0.002319027	AP1d
GO:0030173	integral component of Golgi membrane	CC	52	12	0.002343488	AP1d
GO:0005858	axonemal dynein complex	CC	27	8	0.002344328	AP1d
GO:0030684	preribosome	CC	80	16	0.002399348	AP1d
GO:0048786	presynaptic active zone	CC	73	15	0.002455674	AP1d
GO:0005881	cytoplasmic microtubule	CC	81	16	0.002738383	AP1d
GO:0030660	Golgi-associated vesicle membrane	CC	40	10	0.002839836	AP1d
GO:0034657	GID complex	CC	4	3	0.002933249	AP1d
GO:0032839	dendrite cytoplasm	CC	28	8	0.003019566	AP1d
GO:0036156	inner dynein arm	CC	12	5	0.003048669	AP1d
GO:0005911	cell-cell junction	CC	518	67	0.003154466	AP1d
GO:0031253	cell projection membrane	CC	312	44	0.003186457	AP1d
GO:0031228	intrinsic component of Golgi membrane	CC	54	12	0.003277808	AP1d
GO:0071598	neuronal ribonucleoprotein granule	CC	8	4	0.003751641	AP1d
GO:1990316	Atg1/ULK1 kinase complex	CC	8	4	0.003751641	AP1d
GO:0016593	Cdc73/Paf1 complex	CC	8	4	0.003751641	AP1d
GO:0048500	signal recognition particle	CC	8	4	0.003751641	AP1d
GO:0034464	BBSome	CC	8	4	0.003751641	AP1d
GO:0030137	COPI-coated vesicle	CC	29	8	0.003836865	AP1d
GO:0034399	nuclear periphery	CC	115	20	0.00421816	AP1d
GO:0032580	Golgi cisterna membrane	CC	18	6	0.004322708	AP1d
GO:0005940	septin ring	CC	13	5	0.004579875	AP1d
GO:0031105	septin complex	CC	13	5	0.004579875	AP1d
GO:0035327	transcriptionally active chromatin	CC	24	7	0.00481217	AP1d
GO:0005743	mitochondrial inner membrane	CC	456	59	0.005292455	AP1d
GO:0030496	midbody	CC	183	28	0.005516002	AP1d
GO:0001650	fibrillar center	CC	142	23	0.005633252	AP1d
GO:0000145	exocyst	CC	19	6	0.005829986	AP1d
GO:0008328	ionotropic glutamate receptor complex	CC	44	10	0.005920653	AP1d
GO:0005684	U2-type spliceosomal complex	CC	95	17	0.005938066	AP1d
GO:0070461	SAGA-type complex	CC	31	8	0.005972892	AP1d
GO:0045334	clathrin-coated endocytic vesicle	CC	25	7	0.006158642	AP1d
GO:0035371	microtubule plus-end	CC	25	7	0.006158642	AP1d
GO:0000776	kinetochore	CC	135	22	0.006207126	AP1d
GO:0070776	MOZ/MORF histone acetyltransferase complex	CC	9	4	0.006261218	AP1d
GO:0005801	cis-Golgi network	CC	73	14	0.006429116	AP1d
GO:0038201	TOR complex	CC	14	5	0.006587554	AP1d
GO:0098802	plasma membrane signaling receptor complex	CC	177	27	0.00660099	AP1d
GO:0032588	trans-Golgi network membrane	CC	38	9	0.006663711	AP1d
GO:0000923	equatorial microtubule organizing center	CC	5	3	0.006827997	AP1d
GO:0098573	intrinsic component of mitochondrial membrane	CC	81	15	0.006838348	AP1d
GO:0030666	endocytic vesicle membrane	CC	45	10	0.006994903	AP1d
GO:0031234	extrinsic component of cytoplasmic side of plasma membrane	CC	105	18	0.007464267	AP1d
GO:0044233	mitochondria-associated endoplasmic reticulum membrane	CC	20	6	0.007686876	AP1d
GO:0031082	BLOC complex	CC	20	6	0.007686876	AP1d
GO:0098878	neurotransmitter receptor complex	CC	46	10	0.008213915	AP1d
GO:0098685	Schaffer collateral - CA1 synapse	CC	83	15	0.00858398	AP1d
GO:0031594	neuromuscular junction	CC	91	16	0.008844462	AP1d
GO:0071565	nBAF complex	CC	15	5	0.009138967	AP1d
GO:0005721	pericentric heterochromatin	CC	27	7	0.009664811	AP1d
GO:0099569	presynaptic cytoskeleton	CC	10	4	0.009678193	AP1d
GO:0016600	flotillin complex	CC	10	4	0.009678193	AP1d
GO:0140268	endoplasmic reticulum-plasma membrane contact site	CC	10	4	0.009678193	AP1d
GO:0061700	GATOR2 complex	CC	10	4	0.009678193	AP1d
GO:0030992	intraciliary transport particle B	CC	21	6	0.009934328	AP1d
GO:0046872	metal ion binding	MF	3576	604	2.38E-54	AP1d
GO:0043169	cation binding	MF	3674	612	5.32E-53	AP1d
GO:0003676	nucleic acid binding	MF	3439	556	1.57E-43	AP1d
GO:0043168	anion binding	MF	2318	414	6.36E-42	AP1d
GO:0000166	nucleotide binding	MF	2056	376	2.99E-40	AP1d
GO:1901265	nucleoside phosphate binding	MF	2056	376	2.99E-40	AP1d
GO:0036094	small molecule binding	MF	2403	416	8.79E-39	AP1d
GO:0032553	ribonucleotide binding	MF	1823	339	1.12E-37	AP1d
GO:0017076	purine nucleotide binding	MF	1820	336	1.12E-36	AP1d
GO:0032555	purine ribonucleotide binding	MF	1805	334	1.16E-36	AP1d
GO:0035639	purine ribonucleoside triphosphate binding	MF	1725	323	1.85E-36	AP1d
GO:0003677	DNA binding	MF	2332	391	3.09E-33	AP1d
GO:0016740	transferase activity	MF	2232	378	5.16E-33	AP1d
GO:0019899	enzyme binding	MF	2297	382	1.10E-31	AP1d
GO:0097367	carbohydrate derivative binding	MF	2177	363	2.73E-30	AP1d
GO:0043565	sequence-specific DNA binding	MF	1600	281	5.88E-27	AP1d
GO:0030554	adenyl nucleotide binding	MF	1482	265	1.22E-26	AP1d
GO:0032559	adenyl ribonucleotide binding	MF	1468	263	1.43E-26	AP1d
GO:0005524	ATP binding	MF	1398	253	3.14E-26	AP1d
GO:0003690	double-stranded DNA binding	MF	1604	276	4.49E-25	AP1d
GO:1990837	sequence-specific double-stranded DNA binding	MF	1506	262	1.59E-24	AP1d
GO:0000976	transcription cis-regulatory region binding	MF	1451	253	7.74E-24	AP1d
GO:0001067	transcription regulatory region nucleic acid binding	MF	1456	253	1.27E-23	AP1d
GO:0140110	transcription regulator activity	MF	1792	289	8.20E-22	AP1d
GO:0000977	RNA polymerase II transcription regulatory region sequence-specific DNA binding	MF	1354	233	3.07E-21	AP1d
GO:0016787	hydrolase activity	MF	2369	355	4.04E-21	AP1d
GO:0005096	GTPase activator activity	MF	405	98	3.48E-19	AP1d
GO:0051020	GTPase binding	MF	313	83	4.82E-19	AP1d
GO:0030695	GTPase regulator activity	MF	421	100	6.08E-19	AP1d
GO:0060589	nucleoside-triphosphatase regulator activity	MF	421	100	6.08E-19	AP1d
GO:0031267	small GTPase binding	MF	277	76	1.78E-18	AP1d
GO:0003682	chromatin binding	MF	649	130	1.67E-17	AP1d
GO:0000978	RNA polymerase II cis-regulatory region sequence-specific DNA binding	MF	1146	192	2.03E-16	AP1d
GO:0000987	cis-regulatory region sequence-specific DNA binding	MF	1167	194	3.16E-16	AP1d
GO:0042802	identical protein binding	MF	2358	334	3.63E-16	AP1d
GO:0003700	DNA-binding transcription factor activity	MF	1339	214	6.92E-16	AP1d
GO:0008270	zinc ion binding	MF	703	132	2.05E-15	AP1d
GO:0008092	cytoskeletal protein binding	MF	1010	170	7.57E-15	AP1d
GO:0046914	transition metal ion binding	MF	993	167	1.42E-14	AP1d
GO:0019900	kinase binding	MF	859	150	1.45E-14	AP1d
GO:0016462	pyrophosphatase activity	MF	574	111	4.74E-14	AP1d
GO:0019904	protein domain specific binding	MF	821	142	1.59E-13	AP1d
GO:0016301	kinase activity	MF	736	131	1.68E-13	AP1d
GO:0019901	protein kinase binding	MF	768	135	1.87E-13	AP1d
GO:0017111	nucleoside-triphosphatase activity	MF	521	102	2.29E-13	AP1d
GO:0004842	ubiquitin-protein transferase activity	MF	415	87	2.66E-13	AP1d
GO:0003723	RNA binding	MF	1193	186	6.09E-13	AP1d
GO:0019787	ubiquitin-like protein transferase activity	MF	437	89	7.90E-13	AP1d
GO:0008134	transcription factor binding	MF	666	119	1.68E-12	AP1d
GO:0004672	protein kinase activity	MF	579	106	6.12E-12	AP1d
GO:0061659	ubiquitin-like protein ligase activity	MF	321	70	8.34E-12	AP1d
GO:0061630	ubiquitin protein ligase activity	MF	310	68	1.25E-11	AP1d
GO:0019001	guanyl nucleotide binding	MF	381	78	1.55E-11	AP1d
GO:0032561	guanyl ribonucleotide binding	MF	381	78	1.55E-11	AP1d
GO:0005085	guanyl-nucleotide exchange factor activity	MF	197	50	2.72E-11	AP1d
GO:0044877	protein-containing complex binding	MF	1552	221	3.54E-11	AP1d
GO:0004674	protein serine/threonine kinase activity	MF	441	85	5.20E-11	AP1d
GO:0005525	GTP binding	MF	358	73	8.35E-11	AP1d
GO:0015631	tubulin binding	MF	380	75	2.26E-10	AP1d
GO:0140657	ATP-dependent activity	MF	540	96	3.14E-10	AP1d
GO:0003924	GTPase activity	MF	294	62	5.32E-10	AP1d
GO:0030234	enzyme regulator activity	MF	1169	171	8.82E-10	AP1d
GO:0019902	phosphatase binding	MF	230	52	1.01E-09	AP1d
GO:0060090	molecular adaptor activity	MF	407	76	2.37E-09	AP1d
GO:0005215	transporter activity	MF	1168	166	1.24E-08	AP1d
GO:0022857	transmembrane transporter activity	MF	1073	155	1.29E-08	AP1d
GO:0030674	protein-macromolecule adaptor activity	MF	313	61	1.72E-08	AP1d
GO:0000287	magnesium ion binding	MF	209	46	2.19E-08	AP1d
GO:0043130	ubiquitin binding	MF	85	26	2.54E-08	AP1d
GO:0003712	transcription coregulator activity	MF	480	82	3.80E-08	AP1d
GO:0001217	DNA-binding transcription repressor activity	MF	330	62	5.39E-08	AP1d
GO:0019903	protein phosphatase binding	MF	182	41	6.32E-08	AP1d
GO:0032182	ubiquitin-like protein binding	MF	106	29	6.46E-08	AP1d
GO:0140297	DNA-binding transcription factor binding	MF	431	75	6.60E-08	AP1d
GO:0106310	protein serine kinase activity	MF	246	50	8.25E-08	AP1d
GO:0001216	DNA-binding transcription activator activity	MF	515	85	1.04E-07	AP1d
GO:0016746	acyltransferase activity	MF	260	51	1.99E-07	AP1d
GO:0015291	secondary active transmembrane transporter activity	MF	242	48	3.18E-07	AP1d
GO:0004712	protein serine/threonine/tyrosine kinase activity	MF	42	16	4.34E-07	AP1d
GO:0018024	histone-lysine N-methyltransferase activity	MF	43	16	6.31E-07	AP1d
GO:0004843	thiol-dependent deubiquitinase	MF	99	26	7.25E-07	AP1d
GO:0015075	ion transmembrane transporter activity	MF	829	119	8.75E-07	AP1d
GO:0022804	active transmembrane transporter activity	MF	396	67	9.19E-07	AP1d
GO:0008242	omega peptidase activity	MF	107	27	1.05E-06	AP1d
GO:0008509	anion transmembrane transporter activity	MF	312	56	1.07E-06	AP1d
GO:0101005	deubiquitinase activity	MF	101	26	1.10E-06	AP1d
GO:0061629	RNA polymerase II-specific DNA-binding transcription factor binding	MF	329	58	1.27E-06	AP1d
GO:0046983	protein dimerization activity	MF	1084	147	1.39E-06	AP1d
GO:0004707	MAP kinase activity	MF	15	9	1.45E-06	AP1d
GO:0042054	histone methyltransferase activity	MF	56	18	1.56E-06	AP1d
GO:0042393	histone binding	MF	287	52	1.91E-06	AP1d
GO:0030145	manganese ion binding	MF	63	19	2.37E-06	AP1d
GO:0004386	helicase activity	MF	151	33	2.39E-06	AP1d
GO:0044389	ubiquitin-like protein ligase binding	MF	330	57	3.01E-06	AP1d
GO:0008276	protein methyltransferase activity	MF	88	23	3.39E-06	AP1d
GO:0008234	cysteine-type peptidase activity	MF	182	37	3.74E-06	AP1d
GO:0019783	ubiquitin-like protein-specific protease activity	MF	114	27	3.91E-06	AP1d
GO:0015318	inorganic molecular entity transmembrane transporter activity	MF	701	100	8.33E-06	AP1d
GO:0031625	ubiquitin protein ligase binding	MF	313	53	1.17E-05	AP1d
GO:0016706	2-oxoglutarate-dependent dioxygenase activity	MF	58	17	1.22E-05	AP1d
GO:0032452	histone demethylase activity	MF	27	11	1.32E-05	AP1d
GO:0140457	protein demethylase activity	MF	27	11	1.32E-05	AP1d
GO:0042803	protein homodimerization activity	MF	780	108	1.40E-05	AP1d
GO:0035091	phosphatidylinositol binding	MF	268	47	1.42E-05	AP1d
GO:0045322	unmethylated CpG binding	MF	8	6	1.47E-05	AP1d
GO:0015297	antiporter activity	MF	83	21	1.53E-05	AP1d
GO:0019842	vitamin binding	MF	136	29	1.56E-05	AP1d
GO:0031418	L-ascorbic acid binding	MF	19	9	1.89E-05	AP1d
GO:0004532	exoribonuclease activity	MF	33	12	2.10E-05	AP1d
GO:0051213	dioxygenase activity	MF	92	22	2.53E-05	AP1d
GO:0043014	alpha-tubulin binding	MF	44	14	2.54E-05	AP1d
GO:0008324	cation transmembrane transporter activity	MF	617	88	2.85E-05	AP1d
GO:0004540	ribonuclease activity	MF	113	25	3.06E-05	AP1d
GO:0016407	acetyltransferase activity	MF	100	23	3.27E-05	AP1d
GO:0048487	beta-tubulin binding	MF	45	14	3.37E-05	AP1d
GO:0022853	active ion transmembrane transporter activity	MF	246	43	3.48E-05	AP1d
GO:0098772	molecular function regulator	MF	1897	226	3.48E-05	AP1d
GO:0016278	lysine N-methyltransferase activity	MF	57	16	3.95E-05	AP1d
GO:0016279	protein-lysine N-methyltransferase activity	MF	57	16	3.95E-05	AP1d
GO:0034237	protein kinase A regulatory subunit binding	MF	25	10	3.96E-05	AP1d
GO:0030170	pyridoxal phosphate binding	MF	52	15	4.82E-05	AP1d
GO:0008017	microtubule binding	MF	266	45	5.27E-05	AP1d
[truncated: 24,517 more rows]
