# Supplementary material for: Molecular Regulation of Fetal Brain Development in Inbred and Congenic Mouse Strains Differing in Longevity
Source: Genes (Basel). 2024 May 9;15(5):604. doi: 10.3390/genes15050604 (PMC11121069; doi:10.3390/genes15050604)
Supplement: Supplementary file 1 [file genes-15-00604-s001.zip › Supplementary Table S5.csv]

Supplementary Table 5. Significant enrichment of pathways by the DE gene groups.
Pathway ID	Pathway name	Total genes	DE genes	P-value	Gene group
path:mmu05010	Alzheimer disease	384	63	0.002371822	AP1d
path:mmu04140	Autophagy - animal	166	48	7.83E-10	AP1d
path:mmu04662	B cell receptor signaling pathway	83	18	0.005852221	AP1d
path:mmu05100	Bacterial invasion of epithelial cells	76	22	3.05E-05	AP1d
path:mmu00410	beta-Alanine metabolism	32	10	0.002421936	AP1d
path:mmu04062	Chemokine signaling pathway	192	36	0.002180179	AP1d
path:mmu05231	Choline metabolism in cancer	98	25	9.24E-05	AP1d
path:mmu05220	Chronic myeloid leukemia	76	22	3.05E-05	AP1d
path:mmu05210	Colorectal cancer	88	24	3.98E-05	AP1d
path:mmu01521	EGFR tyrosine kinase inhibitor resistance	79	18	0.003364193	AP1d
path:mmu01522	Endocrine resistance	93	24	0.000104278	AP1d
path:mmu04144	Endocytosis	271	63	2.84E-08	AP1d
path:mmu05213	Endometrial cancer	58	18	5.78E-05	AP1d
path:mmu04012	ErbB signaling pathway	84	28	1.03E-07	AP1d
path:mmu04664	Fc epsilon RI signaling pathway	66	21	9.24E-06	AP1d
path:mmu04666	Fc gamma R-mediated phagocytosis	93	23	0.000285319	AP1d
path:mmu04068	FoxO signaling pathway	131	27	0.001880377	AP1d
path:mmu05214	Glioma	74	21	6.34E-05	AP1d
path:mmu04929	GnRH secretion	63	17	0.00059224	AP1d
path:mmu04912	GnRH signaling pathway	90	21	0.001166875	AP1d
path:mmu04935	Growth hormone synthesis, secretion and action	117	29	4.65E-05	AP1d
path:mmu05161	Hepatitis B	163	33	0.000868324	AP1d
path:mmu05160	Hepatitis C	166	33	0.001203633	AP1d
path:mmu05225	Hepatocellular carcinoma	174	33	0.002700397	AP1d
path:mmu05168	Herpes simplex virus 1 infection	459	82	2.99E-05	AP1d
path:mmu04657	IL-17 signaling pathway	93	19	0.009162645	AP1d
path:mmu00562	Inositol phosphate metabolism	72	21	4.06E-05	AP1d
path:mmu04931	Insulin resistance	110	22	0.006874237	AP1d
path:mmu04910	Insulin signaling pathway	139	35	5.42E-06	AP1d
path:mmu05167	Kaposi sarcoma-associated herpesvirus infection	224	39	0.005617324	AP1d
path:mmu05417	Lipid and atherosclerosis	216	37	0.008925004	AP1d
path:mmu04211	Longevity regulating pathway	90	20	0.002812281	AP1d
path:mmu00310	Lysine degradation	64	18	0.000235713	AP1d
path:mmu04010	MAPK signaling pathway	301	59	2.71E-05	AP1d
path:mmu05218	Melanoma	72	16	0.007124418	AP1d
path:mmu04137	Mitophagy - animal	99	23	0.000741209	AP1d
path:mmu04150	mTOR signaling pathway	157	36	3.69E-05	AP1d
path:mmu04722	Neurotrophin signaling pathway	121	40	2.57E-10	AP1d
path:mmu05223	Non-small cell lung cancer	72	21	4.06E-05	AP1d
path:mmu00514	Other types of O-glycan biosynthesis	43	12	0.002708734	AP1d
path:mmu05212	Pancreatic cancer	76	22	3.05E-05	AP1d
path:mmu05200	Pathways in cancer	543	82	0.006067364	AP1d
path:mmu05235	PD-L1 expression and PD-1 checkpoint pathway in cancer	88	19	0.004953861	AP1d
path:mmu04070	Phosphatidylinositol signaling system	96	26	2.20E-05	AP1d
path:mmu04072	Phospholipase D signaling pathway	149	28	0.006207694	AP1d
path:mmu04914	Progesterone-mediated oocyte maturation	92	21	0.001569471	AP1d
path:mmu04917	Prolactin signaling pathway	74	20	0.00019644	AP1d
path:mmu05215	Prostate cancer	99	23	0.000741209	AP1d
path:mmu05205	Proteoglycans in cancer	205	40	0.00056964	AP1d
path:mmu04015	Rap1 signaling pathway	214	37	0.007691344	AP1d
path:mmu04014	Ras signaling pathway	235	44	0.000772308	AP1d
path:mmu04810	Regulation of actin cytoskeleton	231	43	0.000996482	AP1d
path:mmu04926	Relaxin signaling pathway	129	25	0.006302616	AP1d
path:mmu05211	Renal cell carcinoma	68	24	2.50E-07	AP1d
path:mmu03018	RNA degradation	84	18	0.006665593	AP1d
path:mmu05132	Salmonella infection	253	62	4.31E-09	AP1d
path:mmu04550	Signaling pathways regulating pluripotency of stem cells	140	26	0.009519316	AP1d
path:mmu04660	T cell receptor signaling pathway	122	26	0.001369982	AP1d
path:mmu04919	Thyroid hormone signaling pathway	120	30	2.90E-05	AP1d
path:mmu04620	Toll-like receptor signaling pathway	104	24	0.000636532	AP1d
path:mmu05152	Tuberculosis	180	32	0.008424167	AP1d
path:mmu00350	Tyrosine metabolism	40	11	0.004553687	AP1d
path:mmu04962	Vasopressin-regulated water reabsorption	44	11	0.009823459	AP1d
path:mmu04370	VEGF signaling pathway	58	18	5.78E-05	AP1d
path:mmu03250	Viral life cycle - HIV-1	61	14	0.008553595	AP1d
path:mmu05135	Yersinia infection	135	36	9.25E-07	AP1d
path:mmu04261	Adrenergic signaling in cardiomyocytes	156	22	4.37E-05	AP1d:BP1d
path:mmu04925	Aldosterone synthesis and secretion	102	14	0.001372612	AP1d:BP1d
path:mmu04140	Autophagy - animal	166	19	0.001973036	AP1d:BP1d
path:mmu04360	Axon guidance	181	30	5.05E-08	AP1d:BP1d
path:mmu00650	Butanoate metabolism	27	7	0.000506559	AP1d:BP1d
path:mmu04020	Calcium signaling pathway	253	25	0.003333305	AP1d:BP1d
path:mmu04260	Cardiac muscle contraction	87	11	0.008111134	AP1d:BP1d
path:mmu04514	Cell adhesion molecules	183	21	0.00113154	AP1d:BP1d
path:mmu04022	cGMP-PKG signaling pathway	173	19	0.003162882	AP1d:BP1d
path:mmu04725	Cholinergic synapse	112	16	0.000407379	AP1d:BP1d
path:mmu04927	Cortisol synthesis and secretion	72	11	0.001840261	AP1d:BP1d
path:mmu05414	Dilated cardiomyopathy	101	12	0.009493927	AP1d:BP1d
path:mmu04728	Dopaminergic synapse	135	16	0.003065061	AP1d:BP1d
path:mmu04961	Endocrine and other factor-regulated calcium reabsorption	61	12	0.000102676	AP1d:BP1d
path:mmu04144	Endocytosis	271	30	0.00020404	AP1d:BP1d
path:mmu04915	Estrogen signaling pathway	133	15	0.006478663	AP1d:BP1d
path:mmu04727	GABAergic synapse	89	12	0.003433664	AP1d:BP1d
path:mmu04971	Gastric acid secretion	75	13	0.000205697	AP1d:BP1d
path:mmu04724	Glutamatergic synapse	114	17	0.000159758	AP1d:BP1d
path:mmu00564	Glycerophospholipid metabolism	98	15	0.00028706	AP1d:BP1d
path:mmu04750	Inflammatory mediator regulation of TRP channels	127	15	0.004213432	AP1d:BP1d
path:mmu04931	Insulin resistance	110	14	0.002832726	AP1d:BP1d
path:mmu04911	Insulin secretion	86	11	0.007444017	AP1d:BP1d
path:mmu00515	Mannose type O-glycan biosynthesis	23	6	0.00123976	AP1d:BP1d
path:mmu05032	Morphine addiction	91	12	0.004130674	AP1d:BP1d
path:mmu04921	Oxytocin signaling pathway	153	19	0.000741648	AP1d:BP1d
path:mmu05022	Pathways of neurodegeneration - multiple diseases	473	39	0.007493572	AP1d:BP1d
path:mmu04070	Phosphatidylinositol signaling system	96	12	0.006376771	AP1d:BP1d
path:mmu04072	Phospholipase D signaling pathway	149	17	0.003447868	AP1d:BP1d
path:mmu04924	Renin secretion	76	10	0.008629311	AP1d:BP1d
path:mmu04970	Salivary secretion	86	13	0.000811442	AP1d:BP1d
path:mmu00600	Sphingolipid metabolism	55	10	0.000744231	AP1d:BP1d
path:mmu04071	Sphingolipid signaling pathway	126	16	0.001497942	AP1d:BP1d
path:mmu05017	Spinocerebellar ataxia	141	17	0.001916552	AP1d:BP1d
path:mmu00500	Starch and sucrose metabolism	34	6	0.009869411	AP1d:BP1d
path:mmu04721	Synaptic vesicle cycle	77	15	1.62E-05	AP1d:BP1d
path:mmu04919	Thyroid hormone signaling pathway	120	15	0.002433172	AP1d:BP1d
path:mmu04261	Adrenergic signaling in cardiomyocytes	156	31	6.28E-11	AP1d:BP1d:CP1d
path:mmu05034	Alcoholism	205	21	0.002144446	AP1d:BP1d:CP1d
path:mmu04925	Aldosterone synthesis and secretion	102	21	4.22E-08	AP1d:BP1d:CP1d
path:mmu04960	Aldosterone-regulated sodium reabsorption	38	8	0.000604196	AP1d:BP1d:CP1d
path:mmu05031	Amphetamine addiction	69	22	1.98E-12	AP1d:BP1d:CP1d
path:mmu04371	Apelin signaling pathway	137	25	2.83E-08	AP1d:BP1d:CP1d
path:mmu05412	Arrhythmogenic right ventricular cardiomyopathy	84	13	0.000352048	AP1d:BP1d:CP1d
path:mmu04360	Axon guidance	181	30	1.19E-08	AP1d:BP1d:CP1d
path:mmu04976	Bile secretion	100	12	0.005381382	AP1d:BP1d:CP1d
path:mmu04020	Calcium signaling pathway	253	65	1.60E-28	AP1d:BP1d:CP1d
path:mmu04024	cAMP signaling pathway	224	55	3.64E-23	AP1d:BP1d:CP1d
path:mmu04973	Carbohydrate digestion and absorption	48	10	0.000139996	AP1d:BP1d:CP1d
path:mmu04260	Cardiac muscle contraction	87	13	0.000499569	AP1d:BP1d:CP1d
path:mmu04022	cGMP-PKG signaling pathway	173	27	2.33E-07	AP1d:BP1d:CP1d
path:mmu05207	Chemical carcinogenesis - receptor activation	225	23	0.001384069	AP1d:BP1d:CP1d
path:mmu04062	Chemokine signaling pathway	192	21	0.000939245	AP1d:BP1d:CP1d
path:mmu05231	Choline metabolism in cancer	98	14	0.000492126	AP1d:BP1d:CP1d
path:mmu04725	Cholinergic synapse	112	34	8.72E-18	AP1d:BP1d:CP1d
path:mmu04713	Circadian entrainment	98	35	6.81E-21	AP1d:BP1d:CP1d
path:mmu04710	Circadian rhythm	34	7	0.001521743	AP1d:BP1d:CP1d
path:mmu05030	Cocaine addiction	48	14	7.90E-08	AP1d:BP1d:CP1d
path:mmu04927	Cortisol synthesis and secretion	72	10	0.003773299	AP1d:BP1d:CP1d
path:mmu05414	Dilated cardiomyopathy	101	16	5.66E-05	AP1d:BP1d:CP1d
path:mmu04728	Dopaminergic synapse	135	35	6.91E-16	AP1d:BP1d:CP1d
path:mmu01521	EGFR tyrosine kinase inhibitor resistance	79	11	0.002380965	AP1d:BP1d:CP1d
path:mmu04961	Endocrine and other factor-regulated calcium reabsorption	61	14	1.98E-06	AP1d:BP1d:CP1d
path:mmu04012	ErbB signaling pathway	84	13	0.000352048	AP1d:BP1d:CP1d
path:mmu04915	Estrogen signaling pathway	133	19	5.15E-05	AP1d:BP1d:CP1d
path:mmu04666	Fc gamma R-mediated phagocytosis	93	11	0.008397199	AP1d:BP1d:CP1d
path:mmu04727	GABAergic synapse	89	32	2.66E-19	AP1d:BP1d:CP1d
path:mmu04540	Gap junction	86	18	3.03E-07	AP1d:BP1d:CP1d
path:mmu04971	Gastric acid secretion	75	18	3.23E-08	AP1d:BP1d:CP1d
path:mmu05214	Glioma	74	11	0.001389766	AP1d:BP1d:CP1d
path:mmu04922	Glucagon signaling pathway	104	13	0.002682124	AP1d:BP1d:CP1d
path:mmu04724	Glutamatergic synapse	114	42	1.71E-25	AP1d:BP1d:CP1d
path:mmu00534	Glycosaminoglycan biosynthesis - heparan sulfate / heparin	24	5	0.006848054	AP1d:BP1d:CP1d
path:mmu00604	Glycosphingolipid biosynthesis - ganglio series	15	5	0.000711835	AP1d:BP1d:CP1d
path:mmu04929	GnRH secretion	63	21	2.38E-12	AP1d:BP1d:CP1d
path:mmu04912	GnRH signaling pathway	90	15	5.26E-05	AP1d:BP1d:CP1d
path:mmu04935	Growth hormone synthesis, secretion and action	117	19	8.03E-06	AP1d:BP1d:CP1d
path:mmu05410	Hypertrophic cardiomyopathy	98	15	0.000143375	AP1d:BP1d:CP1d
path:mmu04750	Inflammatory mediator regulation of TRP channels	127	17	0.000282801	AP1d:BP1d:CP1d
path:mmu00562	Inositol phosphate metabolism	72	11	0.001103075	AP1d:BP1d:CP1d
path:mmu04911	Insulin secretion	86	26	7.72E-14	AP1d:BP1d:CP1d
path:mmu04910	Insulin signaling pathway	139	15	0.005476665	AP1d:BP1d:CP1d
path:mmu04730	Long-term depression	60	17	5.16E-09	AP1d:BP1d:CP1d
path:mmu04720	Long-term potentiation	67	20	7.89E-11	AP1d:BP1d:CP1d
path:mmu04211	Longevity regulating pathway	90	12	0.002237532	AP1d:BP1d:CP1d
path:mmu04213	Longevity regulating pathway - multiple species	61	9	0.00390585	AP1d:BP1d:CP1d
path:mmu04010	MAPK signaling pathway	301	32	8.24E-05	AP1d:BP1d:CP1d
path:mmu04978	Mineral absorption	54	8	0.006223908	AP1d:BP1d:CP1d
path:mmu05032	Morphine addiction	91	37	2.28E-24	AP1d:BP1d:CP1d
path:mmu04080	Neuroactive ligand-receptor interaction	391	78	2.95E-26	AP1d:BP1d:CP1d
path:mmu05033	Nicotine addiction	40	23	6.35E-20	AP1d:BP1d:CP1d
path:mmu04921	Oxytocin signaling pathway	153	34	2.47E-13	AP1d:BP1d:CP1d
path:mmu04972	Pancreatic secretion	114	18	2.06E-05	AP1d:BP1d:CP1d
path:mmu04928	Parathyroid hormone synthesis, secretion and action	108	20	5.48E-07	AP1d:BP1d:CP1d
path:mmu04070	Phosphatidylinositol signaling system	96	18	1.68E-06	AP1d:BP1d:CP1d
path:mmu04072	Phospholipase D signaling pathway	149	27	9.17E-09	AP1d:BP1d:CP1d
path:mmu04611	Platelet activation	125	16	0.00070118	AP1d:BP1d:CP1d
path:mmu04914	Progesterone-mediated oocyte maturation	92	11	0.007753849	AP1d:BP1d:CP1d
path:mmu00230	Purine metabolism	134	18	0.000180482	AP1d:BP1d:CP1d
path:mmu04015	Rap1 signaling pathway	214	28	5.23E-06	AP1d:BP1d:CP1d
path:mmu04014	Ras signaling pathway	235	33	1.42E-07	AP1d:BP1d:CP1d
path:mmu04923	Regulation of lipolysis in adipocytes	57	11	0.000135839	AP1d:BP1d:CP1d
path:mmu04926	Relaxin signaling pathway	129	18	0.000110241	AP1d:BP1d:CP1d
path:mmu04924	Renin secretion	76	15	6.38E-06	AP1d:BP1d:CP1d
path:mmu04723	Retrograde endocannabinoid signaling	149	40	1.38E-18	AP1d:BP1d:CP1d
path:mmu04970	Salivary secretion	86	21	1.62E-09	AP1d:BP1d:CP1d
path:mmu04726	Serotonergic synapse	131	32	7.76E-14	AP1d:BP1d:CP1d
path:mmu04071	Sphingolipid signaling pathway	126	15	0.002133722	AP1d:BP1d:CP1d
path:mmu05017	Spinocerebellar ataxia	141	23	8.30E-07	AP1d:BP1d:CP1d
path:mmu04721	Synaptic vesicle cycle	77	20	1.23E-09	AP1d:BP1d:CP1d
path:mmu04742	Taste transduction	92	20	3.38E-08	AP1d:BP1d:CP1d
path:mmu04919	Thyroid hormone signaling pathway	120	15	0.001303583	AP1d:BP1d:CP1d
path:mmu04918	Thyroid hormone synthesis	74	11	0.001389766	AP1d:BP1d:CP1d
path:mmu04930	Type II diabetes mellitus	48	11	2.54E-05	AP1d:BP1d:CP1d
path:mmu04270	Vascular smooth muscle contraction	144	20	4.96E-05	AP1d:BP1d:CP1d
path:mmu04370	VEGF signaling pathway	58	8	0.009577734	AP1d:BP1d:CP1d
path:mmu05231	Choline metabolism in cancer	98	5	0.003671118	AP1d:CP1d
path:mmu00564	Glycerophospholipid metabolism	98	5	0.003671118	AP1d:CP1d
path:mmu04310	Wnt signaling pathway	175	7	0.00242911	AP1d:CP1d
path:mmu05010	Alzheimer disease	384	84	5.40E-14	AP1u
path:mmu05014	Amyotrophic lateral sclerosis	370	75	6.72E-11	AP1u
path:mmu04612	Antigen processing and presentation	90	18	0.001561516	AP1u
path:mmu04260	Cardiac muscle contraction	87	24	9.00E-07	AP1u
path:mmu05208	Chemical carcinogenesis - reactive oxygen species	224	67	1.34E-18	AP1u
path:mmu04979	Cholesterol metabolism	50	12	0.001866456	AP1u
path:mmu04610	Complement and coagulation cascades	94	18	0.002594649	AP1u
path:mmu05171	Coronavirus disease - COVID-19	249	36	0.005864612	AP1u
path:mmu05415	Diabetic cardiomyopathy	212	69	2.06E-21	AP1u
path:mmu04216	Ferroptosis	40	12	0.000206802	AP1u
path:mmu05168	Herpes simplex virus 1 infection	459	81	1.18E-08	AP1u
path:mmu05016	Huntington disease	303	76	3.96E-16	AP1u
path:mmu04978	Mineral absorption	54	14	0.000344894	AP1u
path:mmu04932	Non-alcoholic fatty liver disease	157	56	1.09E-19	AP1u
path:mmu03420	Nucleotide excision repair	57	13	0.002012864	AP1u
path:mmu00190	Oxidative phosphorylation	136	68	1.77E-34	AP1u
path:mmu05012	Parkinson disease	266	79	1.49E-21	AP1u
path:mmu05022	Pathways of neurodegeneration - multiple diseases	473	91	1.15E-11	AP1u
path:mmu05020	Prion disease	268	74	3.10E-18	AP1u
path:mmu04723	Retrograde endocannabinoid signaling	149	35	2.44E-07	AP1u
path:mmu03010	Ribosome	177	46	8.71E-11	AP1u
path:mmu04714	Thermogenesis	232	79	7.48E-26	AP1u
path:mmu04120	Ubiquitin mediated proteolysis	148	28	0.000242768	AP1u
path:mmu05010	Alzheimer disease	384	28	0.000346756	AP1u:BP1u
path:mmu05014	Amyotrophic lateral sclerosis	370	32	4.41E-06	AP1u:BP1u
path:mmu03022	Basal transcription factors	44	7	0.000952004	AP1u:BP1u
path:mmu05171	Coronavirus disease - COVID-19	249	70	5.94E-44	AP1u:BP1u
path:mmu03440	Homologous recombination	41	7	0.000613272	AP1u:BP1u
path:mmu05016	Huntington disease	303	31	1.68E-07	AP1u:BP1u
path:mmu03420	Nucleotide excision repair	57	11	5.17E-06	AP1u:BP1u
path:mmu05012	Parkinson disease	266	29	1.10E-07	AP1u:BP1u
path:mmu05022	Pathways of neurodegeneration - multiple diseases	473	33	0.00023447	AP1u:BP1u
path:mmu05020	Prion disease	268	26	4.67E-06	AP1u:BP1u
path:mmu03050	Proteasome	47	13	7.17E-09	AP1u:BP1u
path:mmu03060	Protein export	29	6	0.000518428	AP1u:BP1u
path:mmu03010	Ribosome	177	82	1.75E-72	AP1u:BP1u
path:mmu03018	RNA degradation	84	11	0.000216567	AP1u:BP1u
path:mmu03020	RNA polymerase	32	8	1.38E-05	AP1u:BP1u
path:mmu05017	Spinocerebellar ataxia	141	14	0.000601531	AP1u:BP1u
path:mmu03040	Spliceosome	186	28	1.24E-10	AP1u:BP1u
path:mmu05217	Basal cell carcinoma	63	7	0.008746723	AP1u:BP1u:CP1u
path:mmu03410	Base excision repair	47	11	8.76E-07	AP1u:BP1u:CP1u
path:mmu05219	Bladder cancer	41	7	0.000715742	AP1u:BP1u:CP1u
path:mmu05224	Breast cancer	147	21	1.10E-07	AP1u:BP1u:CP1u
path:mmu04110	Cell cycle	155	55	6.69E-40	AP1u:BP1u:CP1u
path:mmu04218	Cellular senescence	184	27	8.71E-10	AP1u:BP1u:CP1u
path:mmu05220	Chronic myeloid leukemia	76	8	0.007201264	AP1u:BP1u:CP1u
path:mmu03030	DNA replication	35	18	3.30E-17	AP1u:BP1u:CP1u
path:mmu01522	Endocrine resistance	93	10	0.002380513	AP1u:BP1u:CP1u
path:mmu03460	Fanconi anemia pathway	51	15	2.67E-10	AP1u:BP1u:CP1u
path:mmu04068	FoxO signaling pathway	131	11	0.009792936	AP1u:BP1u:CP1u
path:mmu05226	Gastric cancer	150	17	4.21E-05	AP1u:BP1u:CP1u
path:mmu04340	Hedgehog signaling pathway	58	7	0.005568401	AP1u:BP1u:CP1u
path:mmu04390	Hippo signaling pathway	157	14	0.002192346	AP1u:BP1u:CP1u
path:mmu04392	Hippo signaling pathway - multiple species	27	5	0.002889768	AP1u:BP1u:CP1u
path:mmu03440	Homologous recombination	41	16	4.49E-13	AP1u:BP1u:CP1u
path:mmu05166	Human T-cell leukemia virus 1 infection	250	20	0.001079032	AP1u:BP1u:CP1u
path:mmu05218	Melanoma	72	8	0.005197211	AP1u:BP1u:CP1u
path:mmu05206	MicroRNAs in cancer	303	20	0.009607046	AP1u:BP1u:CP1u
path:mmu03430	Mismatch repair	22	6	0.000116599	AP1u:BP1u:CP1u
path:mmu04330	Notch signaling pathway	63	9	0.00050688	AP1u:BP1u:CP1u
path:mmu03420	Nucleotide excision repair	57	9	0.000234603	AP1u:BP1u:CP1u
path:mmu04114	Oocyte meiosis	121	15	4.18E-05	AP1u:BP1u:CP1u
path:mmu04115	p53 signaling pathway	73	14	3.95E-07	AP1u:BP1u:CP1u
path:mmu05212	Pancreatic cancer	76	9	0.001994608	AP1u:BP1u:CP1u
path:mmu05200	Pathways in cancer	543	41	1.15E-05	AP1u:BP1u:CP1u
path:mmu04914	Progesterone-mediated oocyte maturation	92	14	7.07E-06	AP1u:BP1u:CP1u
path:mmu00240	Pyrimidine metabolism	56	8	0.001033494	AP1u:BP1u:CP1u
path:mmu05222	Small cell lung cancer	93	12	0.000166086	AP1u:BP1u:CP1u
path:mmu03040	Spliceosome	186	14	0.009821696	AP1u:BP1u:CP1u
path:mmu04520	Adherens junction	92	5	0.009396281	AP1u:CP1u
path:mmu05412	Arrhythmogenic right ventricular cardiomyopathy	84	5	0.006445073	AP1u:CP1u
path:mmu05230	Central carbon metabolism in cancer	69	6	0.000397448	AP1u:CP1u
path:mmu04512	ECM-receptor interaction	89	8	3.32E-05	AP1u:CP1u
path:mmu04510	Focal adhesion	203	10	0.000559584	AP1u:CP1u
path:mmu04066	HIF-1 signaling pathway	114	7	0.001086611	AP1u:CP1u
path:mmu04390	Hippo signaling pathway	157	10	6.90E-05	AP1u:CP1u
path:mmu05165	Human papillomavirus infection	362	13	0.001687427	AP1u:CP1u
path:mmu05200	Pathways in cancer	543	20	6.45E-05	AP1u:CP1u
path:mmu05205	Proteoglycans in cancer	205	12	2.95E-05	AP1u:CP1u
path:mmu04810	Regulation of actin cytoskeleton	231	9	0.005180572	AP1u:CP1u
path:mmu04530	Tight junction	168	7	0.009364165	AP1u:CP1u
path:mmu04020	Calcium signaling pathway	253	13	0.001761588	AP2d
path:mmu04024	cAMP signaling pathway	224	11	0.00551114	AP2d
path:mmu04725	Cholinergic synapse	112	7	0.007303743	AP2d
path:mmu04713	Circadian entrainment	98	7	0.003524373	AP2d
path:mmu04727	GABAergic synapse	89	6	0.008925705	AP2d
path:mmu04724	Glutamatergic synapse	114	12	2.84E-06	AP2d
path:mmu04929	GnRH secretion	63	6	0.001601669	AP2d
path:mmu05032	Morphine addiction	91	9	8.41E-05	AP2d
path:mmu04080	Neuroactive ligand-receptor interaction	391	18	0.000876427	AP2d
path:mmu04924	Renin secretion	76	6	0.004157796	AP2d
path:mmu04721	Synaptic vesicle cycle	77	6	0.004435492	AP2d
path:mmu05010	Alzheimer disease	384	15	0.005294459	AP2d:BP2d
path:mmu05031	Amphetamine addiction	69	6	0.001735753	AP2d:BP2d
path:mmu04020	Calcium signaling pathway	253	13	0.000872476	AP2d:BP2d
path:mmu04024	cAMP signaling pathway	224	10	0.009035169	AP2d:BP2d
path:mmu05208	Chemical carcinogenesis - reactive oxygen species	224	13	0.000274426	AP2d:BP2d
path:mmu05231	Choline metabolism in cancer	98	6	0.009806923	AP2d:BP2d
path:mmu05415	Diabetic cardiomyopathy	212	12	0.000590613	AP2d:BP2d
path:mmu04728	Dopaminergic synapse	135	9	0.000916751	AP2d:BP2d
path:mmu04144	Endocytosis	271	12	0.004681214	AP2d:BP2d
path:mmu04915	Estrogen signaling pathway	133	8	0.003345347	AP2d:BP2d
path:mmu04912	GnRH signaling pathway	90	6	0.006548123	AP2d:BP2d
path:mmu04720	Long-term potentiation	67	6	0.001489826	AP2d:BP2d
path:mmu04080	Neuroactive ligand-receptor interaction	391	20	3.77E-05	AP2d:BP2d
path:mmu04932	Non-alcoholic fatty liver disease	157	9	0.002619285	AP2d:BP2d
path:mmu00190	Oxidative phosphorylation	136	9	0.000966296	AP2d:BP2d
path:mmu04921	Oxytocin signaling pathway	153	9	0.002198027	AP2d:BP2d
path:mmu05012	Parkinson disease	266	16	3.48E-05	AP2d:BP2d
path:mmu05022	Pathways of neurodegeneration - multiple diseases	473	20	0.000491316	AP2d:BP2d
path:mmu04070	Phosphatidylinositol signaling system	96	6	0.008902441	AP2d:BP2d
path:mmu05020	Prion disease	268	14	0.000469415	AP2d:BP2d
path:mmu04015	Rap1 signaling pathway	214	11	0.002160855	AP2d:BP2d
path:mmu04014	Ras signaling pathway	235	12	0.001450019	AP2d:BP2d
path:mmu04723	Retrograde endocannabinoid signaling	149	8	0.006619495	AP2d:BP2d
path:mmu04714	Thermogenesis	232	14	0.000105525	AP2d:BP2d
path:mmu04370	VEGF signaling pathway	58	5	0.004362578	AP2d:BP2d
path:mmu04261	Adrenergic signaling in cardiomyocytes	156	13	9.92E-05	AP2d:BP2d:CP2d
path:mmu04925	Aldosterone synthesis and secretion	102	9	0.000777827	AP2d:BP2d:CP2d
path:mmu05031	Amphetamine addiction	69	8	0.000240393	AP2d:BP2d:CP2d
path:mmu04371	Apelin signaling pathway	137	12	0.000114263	AP2d:BP2d:CP2d
path:mmu04360	Axon guidance	181	11	0.004405766	AP2d:BP2d:CP2d
path:mmu04020	Calcium signaling pathway	253	24	8.79E-09	AP2d:BP2d:CP2d
path:mmu04024	cAMP signaling pathway	224	24	7.54E-10	AP2d:BP2d:CP2d
path:mmu04062	Chemokine signaling pathway	192	12	0.002369707	AP2d:BP2d:CP2d
path:mmu04725	Cholinergic synapse	112	15	6.87E-08	AP2d:BP2d:CP2d
path:mmu04713	Circadian entrainment	98	16	1.29E-09	AP2d:BP2d:CP2d
path:mmu04728	Dopaminergic synapse	135	15	8.22E-07	AP2d:BP2d:CP2d
path:mmu04727	GABAergic synapse	89	17	2.88E-11	AP2d:BP2d:CP2d
path:mmu04540	Gap junction	86	9	0.00021795	AP2d:BP2d:CP2d
path:mmu04971	Gastric acid secretion	75	7	0.002150163	AP2d:BP2d:CP2d
path:mmu05214	Glioma	74	6	0.008770508	AP2d:BP2d:CP2d
path:mmu04724	Glutamatergic synapse	114	15	8.74E-08	AP2d:BP2d:CP2d
path:mmu04912	GnRH signaling pathway	90	7	0.005973775	AP2d:BP2d:CP2d
path:mmu05410	Hypertrophic cardiomyopathy	98	7	0.009413827	AP2d:BP2d:CP2d
path:mmu04911	Insulin secretion	86	11	6.36E-06	AP2d:BP2d:CP2d
path:mmu04730	Long-term depression	60	6	0.003130817	AP2d:BP2d:CP2d
path:mmu04720	Long-term potentiation	67	9	3.01E-05	AP2d:BP2d:CP2d
path:mmu05032	Morphine addiction	91	20	2.83E-14	AP2d:BP2d:CP2d
path:mmu04080	Neuroactive ligand-receptor interaction	391	36	2.67E-12	AP2d:BP2d:CP2d
path:mmu05033	Nicotine addiction	40	10	2.49E-08	AP2d:BP2d:CP2d
path:mmu04921	Oxytocin signaling pathway	153	16	8.03E-07	AP2d:BP2d:CP2d
path:mmu04972	Pancreatic secretion	114	10	0.000419592	AP2d:BP2d:CP2d
path:mmu04072	Phospholipase D signaling pathway	149	10	0.003237346	AP2d:BP2d:CP2d
path:mmu04014	Ras signaling pathway	235	19	3.82E-06	AP2d:BP2d:CP2d
path:mmu04923	Regulation of lipolysis in adipocytes	57	7	0.00041322	AP2d:BP2d:CP2d
path:mmu04926	Relaxin signaling pathway	129	9	0.003975571	AP2d:BP2d:CP2d
path:mmu04924	Renin secretion	76	7	0.002320707	AP2d:BP2d:CP2d
path:mmu04723	Retrograde endocannabinoid signaling	149	20	3.95E-10	AP2d:BP2d:CP2d
path:mmu04970	Salivary secretion	86	8	0.001074008	AP2d:BP2d:CP2d
path:mmu04726	Serotonergic synapse	131	18	2.10E-09	AP2d:BP2d:CP2d
path:mmu04721	Synaptic vesicle cycle	77	7	0.0025015	AP2d:BP2d:CP2d
path:mmu04742	Taste transduction	92	9	0.00036332	AP2d:BP2d:CP2d
path:mmu04919	Thyroid hormone signaling pathway	120	8	0.008471945	AP2d:BP2d:CP2d
path:mmu04270	Vascular smooth muscle contraction	144	9	0.008093186	AP2d:BP2d:CP2d
path:mmu04261	Adrenergic signaling in cardiomyocytes	156	5	0.006375846	AP2d:CP2d
path:mmu04925	Aldosterone synthesis and secretion	102	6	0.000114002	AP2d:CP2d
path:mmu05031	Amphetamine addiction	69	6	1.23E-05	AP2d:CP2d
path:mmu04020	Calcium signaling pathway	253	9	0.000111491	AP2d:CP2d
path:mmu04024	cAMP signaling pathway	224	10	6.25E-06	AP2d:CP2d
path:mmu04713	Circadian entrainment	98	6	9.13E-05	AP2d:CP2d
path:mmu05030	Cocaine addiction	48	5	2.84E-05	AP2d:CP2d
path:mmu04728	Dopaminergic synapse	135	5	0.003459257	AP2d:CP2d
path:mmu04512	ECM-receptor interaction	89	5	0.000541129	AP2d:CP2d
path:mmu04510	Focal adhesion	203	7	0.000815503	AP2d:CP2d
path:mmu04971	Gastric acid secretion	75	6	2.00E-05	AP2d:CP2d
path:mmu04724	Glutamatergic synapse	114	10	1.15E-08	AP2d:CP2d
path:mmu04750	Inflammatory mediator regulation of TRP channels	127	6	0.00037743	AP2d:CP2d
path:mmu04911	Insulin secretion	86	5	0.000462035	AP2d:CP2d
path:mmu04720	Long-term potentiation	67	6	1.04E-05	AP2d:CP2d
path:mmu04080	Neuroactive ligand-receptor interaction	391	11	0.000151231	AP2d:CP2d
path:mmu04921	Oxytocin signaling pathway	153	5	0.005879671	AP2d:CP2d
path:mmu04974	Protein digestion and absorption	108	5	0.001301023	AP2d:CP2d
path:mmu04014	Ras signaling pathway	235	6	0.00847085	AP2d:CP2d
path:mmu04723	Retrograde endocannabinoid signaling	149	5	0.005261437	AP2d:CP2d
path:mmu04970	Salivary secretion	86	6	4.38E-05	AP2d:CP2d
path:mmu04726	Serotonergic synapse	131	6	0.00044563	AP2d:CP2d
path:mmu05017	Spinocerebellar ataxia	141	6	0.000658566	AP2d:CP2d
path:mmu04918	Thyroid hormone synthesis	74	5	0.000229208	AP2d:CP2d
path:mmu04270	Vascular smooth muscle contraction	144	5	0.004555409	AP2d:CP2d
path:mmu05034	Alcoholism	205	8	0.007160871	AP2u
path:mmu04670	Leukocyte transendothelial migration	119	7	0.001221541	AP2u
path:mmu04613	Neutrophil extracellular trap formation	208	8	0.00779062	AP2u
path:mmu05200	Pathways in cancer	543	17	0.001166393	AP2u
path:mmu04668	TNF signaling pathway	115	6	0.004943776	AP2u
path:mmu04520	Adherens junction	92	16	6.74E-06	AP2u:BP2u
path:mmu04920	Adipocytokine signaling pathway	71	9	0.006670969	AP2u:BP2u
path:mmu04933	AGE-RAGE signaling pathway in diabetic complications	101	12	0.003216704	AP2u:BP2u
path:mmu04360	Axon guidance	181	24	5.64E-06	AP2u:BP2u
path:mmu05100	Bacterial invasion of epithelial cells	76	11	0.000949927	AP2u:BP2u
path:mmu05217	Basal cell carcinoma	63	16	2.84E-08	AP2u:BP2u
path:mmu05224	Breast cancer	147	28	2.73E-10	AP2u:BP2u
path:mmu04110	Cell cycle	155	19	0.000155042	AP2u:BP2u
path:mmu05230	Central carbon metabolism in cancer	69	10	0.001586451	AP2u:BP2u
path:mmu05220	Chronic myeloid leukemia	76	12	0.000247655	AP2u:BP2u
path:mmu05210	Colorectal cancer	88	14	7.05E-05	AP2u:BP2u
path:mmu04934	Cushing syndrome	162	17	0.001989663	AP2u:BP2u
path:mmu04512	ECM-receptor interaction	89	12	0.00107685	AP2u:BP2u
path:mmu01521	EGFR tyrosine kinase inhibitor resistance	79	11	0.001316948	AP2u:BP2u
path:mmu01522	Endocrine resistance	93	13	0.000474923	AP2u:BP2u
path:mmu04510	Focal adhesion	203	26	4.41E-06	AP2u:BP2u
path:mmu04068	FoxO signaling pathway	131	14	0.004083131	AP2u:BP2u
path:mmu05226	Gastric cancer	150	29	8.91E-11	AP2u:BP2u
path:mmu04340	Hedgehog signaling pathway	58	9	0.001652823	AP2u:BP2u
path:mmu05161	Hepatitis B	163	17	0.002125602	AP2u:BP2u
path:mmu05225	Hepatocellular carcinoma	174	31	1.73E-10	AP2u:BP2u
path:mmu04390	Hippo signaling pathway	157	33	3.67E-13	AP2u:BP2u
path:mmu04392	Hippo signaling pathway - multiple species	27	6	0.00149256	AP2u:BP2u
path:mmu05165	Human papillomavirus infection	362	38	4.25E-06	AP2u:BP2u
path:mmu04010	MAPK signaling pathway	301	28	0.000603635	AP2u:BP2u
path:mmu04916	Melanogenesis	100	13	0.000958538	AP2u:BP2u
path:mmu05206	MicroRNAs in cancer	303	28	0.000670239	AP2u:BP2u
path:mmu03430	Mismatch repair	22	5	0.003353402	AP2u:BP2u
path:mmu04150	mTOR signaling pathway	157	17	0.001414356	AP2u:BP2u
path:mmu04330	Notch signaling pathway	63	15	1.96E-07	AP2u:BP2u
path:mmu05200	Pathways in cancer	543	64	1.15E-11	AP2u:BP2u
path:mmu05205	Proteoglycans in cancer	205	28	5.06E-07	AP2u:BP2u
path:mmu04015	Rap1 signaling pathway	214	21	0.00146783	AP2u:BP2u
path:mmu04810	Regulation of actin cytoskeleton	231	23	0.000727112	AP2u:BP2u
path:mmu04550	Signaling pathways regulating pluripotency of stem cells	140	23	1.95E-07	AP2u:BP2u
path:mmu05222	Small cell lung cancer	93	15	3.31E-05	AP2u:BP2u
path:mmu03040	Spliceosome	186	19	0.001526004	AP2u:BP2u
path:mmu04658	Th1 and Th2 cell differentiation	88	10	0.009374883	AP2u:BP2u
path:mmu04919	Thyroid hormone signaling pathway	120	15	0.000609857	AP2u:BP2u
path:mmu04530	Tight junction	168	21	5.29E-05	AP2u:BP2u
path:mmu04120	Ubiquitin mediated proteolysis	148	15	0.004968751	AP2u:BP2u
path:mmu04310	Wnt signaling pathway	175	34	1.73E-12	AP2u:BP2u
path:mmu05135	Yersinia infection	135	15	0.002052817	AP2u:BP2u
path:mmu03410	Base excision repair	47	7	0.000130897	AP2u:BP2u:CP2u
path:mmu05224	Breast cancer	147	13	6.15E-05	AP2u:BP2u:CP2u
path:mmu04110	Cell cycle	155	48	1.02E-40	AP2u:BP2u:CP2u
path:mmu04218	Cellular senescence	184	22	6.33E-10	AP2u:BP2u:CP2u
path:mmu05220	Chronic myeloid leukemia	76	7	0.002498714	AP2u:BP2u:CP2u
path:mmu03030	DNA replication	35	13	7.37E-13	AP2u:BP2u:CP2u
path:mmu01522	Endocrine resistance	93	9	0.000433664	AP2u:BP2u:CP2u
path:mmu05169	Epstein-Barr virus infection	231	14	0.001598301	AP2u:BP2u:CP2u
path:mmu03460	Fanconi anemia pathway	51	11	2.98E-08	AP2u:BP2u:CP2u
path:mmu05226	Gastric cancer	150	10	0.003729926	AP2u:BP2u:CP2u
path:mmu03440	Homologous recombination	41	12	1.46E-10	AP2u:BP2u:CP2u
path:mmu05166	Human T-cell leukemia virus 1 infection	250	19	1.13E-05	AP2u:BP2u:CP2u
path:mmu05218	Melanoma	72	6	0.008186393	AP2u:BP2u:CP2u
path:mmu05206	MicroRNAs in cancer	303	17	0.001222091	AP2u:BP2u:CP2u
path:mmu04330	Notch signaling pathway	63	7	0.000826694	AP2u:BP2u:CP2u
path:mmu04114	Oocyte meiosis	121	16	3.59E-08	AP2u:BP2u:CP2u
path:mmu04115	p53 signaling pathway	73	15	1.77E-10	AP2u:BP2u:CP2u
path:mmu05200	Pathways in cancer	543	27	0.000334443	AP2u:BP2u:CP2u
path:mmu04914	Progesterone-mediated oocyte maturation	92	13	3.24E-07	AP2u:BP2u:CP2u
path:mmu00240	Pyrimidine metabolism	56	6	0.002349251	AP2u:BP2u:CP2u
path:mmu04550	Signaling pathways regulating pluripotency of stem cells	140	9	0.007355378	AP2u:BP2u:CP2u
path:mmu05222	Small cell lung cancer	93	9	0.000433664	AP2u:BP2u:CP2u
path:mmu05202	Transcriptional misregulation in cancer	224	14	0.001192585	AP2u:BP2u:CP2u
path:mmu05203	Viral carcinogenesis	229	15	0.000492286	AP2u:BP2u:CP2u
path:mmu04520	Adherens junction	92	7	0.002395287	BP1d
path:mmu05412	Arrhythmogenic right ventricular cardiomyopathy	84	6	0.00660854	BP1d
path:mmu04140	Autophagy - animal	166	9	0.006058331	BP1d
path:mmu04020	Calcium signaling pathway	253	14	0.000543052	BP1d
path:mmu04024	cAMP signaling pathway	224	11	0.005298562	BP1d
path:mmu04022	cGMP-PKG signaling pathway	173	9	0.00787488	BP1d
path:mmu05414	Dilated cardiomyopathy	101	7	0.004047696	BP1d
path:mmu04512	ECM-receptor interaction	89	8	0.000390765	BP1d
path:mmu01521	EGFR tyrosine kinase inhibitor resistance	79	7	0.000984933	BP1d
path:mmu04510	Focal adhesion	203	11	0.002507845	BP1d
path:mmu05225	Hepatocellular carcinoma	174	9	0.008165048	BP1d
path:mmu05410	Hypertrophic cardiomyopathy	98	7	0.003422503	BP1d
path:mmu04211	Longevity regulating pathway	90	6	0.009178224	BP1d
path:mmu04213	Longevity regulating pathway - multiple species	61	8	2.62E-05	BP1d
path:mmu05200	Pathways in cancer	543	23	0.000506591	BP1d
path:mmu04151	PI3K-Akt signaling pathway	364	16	0.00256429	BP1d
path:mmu04924	Renin secretion	76	7	0.0007811	BP1d
path:mmu04919	Thyroid hormone signaling pathway	120	8	0.002751582	BP1d
path:mmu03250	Viral life cycle - HIV-1	61	5	0.007300149	BP1d
path:mmu03018	RNA degradation	84	7	3.29E-05	BP1u
path:mmu04218	Cellular senescence	184	6	0.00530449	BP1u:CP1u
path:mmu03030	DNA replication	35	5	1.18E-05	BP1u:CP1u
path:mmu04390	Hippo signaling pathway	157	6	0.002429465	BP1u:CP1u
path:mmu03040	Spliceosome	186	7	0.001154455	BP1u:CP1u
path:mmu05010	Alzheimer disease	384	32	1.44E-09	BP2d
path:mmu05014	Amyotrophic lateral sclerosis	370	31	2.34E-09	BP2d
path:mmu04260	Cardiac muscle contraction	87	11	9.52E-06	BP2d
path:mmu05208	Chemical carcinogenesis - reactive oxygen species	224	31	4.00E-15	BP2d
path:mmu04966	Collecting duct acid secretion	27	5	0.000472354	BP2d
path:mmu05415	Diabetic cardiomyopathy	212	28	3.12E-13	BP2d
path:mmu05016	Huntington disease	303	31	1.52E-11	BP2d
path:mmu00760	Nicotinate and nicotinamide metabolism	42	5	0.003676463	BP2d
path:mmu04932	Non-alcoholic fatty liver disease	157	25	8.34E-14	BP2d
path:mmu00190	Oxidative phosphorylation	136	34	3.77E-25	BP2d
path:mmu05012	Parkinson disease	266	30	2.76E-12	BP2d
path:mmu05022	Pathways of neurodegeneration - multiple diseases	473	33	6.41E-08	BP2d
path:mmu04146	Peroxisome	87	8	0.00140729	BP2d
path:mmu05020	Prion disease	268	29	1.85E-11	BP2d
path:mmu00240	Pyrimidine metabolism	56	6	0.002561151	BP2d
path:mmu04723	Retrograde endocannabinoid signaling	149	14	1.96E-05	BP2d
path:mmu05323	Rheumatoid arthritis	87	8	0.00140729	BP2d
path:mmu04714	Thermogenesis	232	34	2.70E-17	BP2d
path:mmu05221	Acute myeloid leukemia	70	19	8.65E-05	BP2u
path:mmu04520	Adherens junction	92	24	2.19E-05	BP2u
path:mmu04933	AGE-RAGE signaling pathway in diabetic complications	101	21	0.00186946	BP2u
path:mmu05146	Amoebiasis	107	21	0.0038841	BP2u
path:mmu04152	AMPK signaling pathway	127	24	0.00353836	BP2u
path:mmu05412	Arrhythmogenic right ventricular cardiomyopathy	84	17	0.006473068	BP2u
path:mmu04140	Autophagy - animal	166	41	1.56E-07	BP2u
path:mmu04136	Autophagy - other	32	11	0.000289702	BP2u
path:mmu04360	Axon guidance	181	45	3.12E-08	BP2u
path:mmu05100	Bacterial invasion of epithelial cells	76	18	0.000809477	BP2u
path:mmu05217	Basal cell carcinoma	63	14	0.005511868	BP2u
path:mmu03022	Basal transcription factors	44	12	0.001628085	BP2u
path:mmu05224	Breast cancer	147	27	0.003122867	BP2u
path:mmu05210	Colorectal cancer	88	18	0.004597773	BP2u
path:mmu04512	ECM-receptor interaction	89	19	0.002195496	BP2u
path:mmu01522	Endocrine resistance	93	18	0.008337249	BP2u
path:mmu04144	Endocytosis	271	44	0.002667687	BP2u
path:mmu05213	Endometrial cancer	58	13	0.006815435	BP2u
path:mmu04510	Focal adhesion	203	41	3.49E-05	BP2u
path:mmu04068	FoxO signaling pathway	131	24	0.005322813	BP2u
path:mmu05226	Gastric cancer	150	27	0.004171626	BP2u
path:mmu05225	Hepatocellular carcinoma	174	36	6.11E-05	BP2u
path:mmu04390	Hippo signaling pathway	157	32	0.000205958	BP2u
path:mmu05165	Human papillomavirus infection	362	60	0.000283807	BP2u
path:mmu04931	Insulin resistance	110	22	0.002478259	BP2u
path:mmu04670	Leukocyte transendothelial migration	119	22	0.006663509	BP2u
path:mmu04211	Longevity regulating pathway	90	20	0.001009913	BP2u
path:mmu00310	Lysine degradation	64	20	5.69E-06	BP2u
path:mmu04010	MAPK signaling pathway	301	48	0.002547767	BP2u
path:mmu04916	Melanogenesis	100	19	0.008363216	BP2u
path:mmu04137	Mitophagy - animal	99	22	0.000577705	BP2u
path:mmu03015	mRNA surveillance pathway	103	28	1.92E-06	BP2u
path:mmu04150	mTOR signaling pathway	157	31	0.000460548	BP2u
path:mmu00510	N-Glycan biosynthesis	53	17	1.94E-05	BP2u
path:mmu04722	Neurotrophin signaling pathway	121	33	2.18E-07	BP2u
path:mmu03013	Nucleocytoplasmic transport	117	34	2.57E-08	BP2u
path:mmu05200	Pathways in cancer	543	88	2.69E-05	BP2u
path:mmu04151	PI3K-Akt signaling pathway	364	57	0.001633811	BP2u
path:mmu05215	Prostate cancer	99	21	0.001436617	BP2u
path:mmu04141	Protein processing in endoplasmic reticulum	171	40	1.01E-06	BP2u
path:mmu05205	Proteoglycans in cancer	205	45	1.44E-06	BP2u
path:mmu04015	Rap1 signaling pathway	214	42	5.67E-05	BP2u
path:mmu04810	Regulation of actin cytoskeleton	231	43	0.0001646	BP2u
path:mmu04926	Relaxin signaling pathway	129	26	0.000935496	BP2u
path:mmu05211	Renal cell carcinoma	68	18	0.000186807	BP2u
path:mmu05132	Salmonella infection	253	42	0.002161388	BP2u
path:mmu04550	Signaling pathways regulating pluripotency of stem cells	140	32	1.99E-05	BP2u
path:mmu05222	Small cell lung cancer	93	20	0.001548786	BP2u
path:mmu05017	Spinocerebellar ataxia	141	28	0.000774963	BP2u
path:mmu04660	T cell receptor signaling pathway	122	23	0.004379549	BP2u
path:mmu04350	TGF-beta signaling pathway	110	22	0.002478259	BP2u
path:mmu04919	Thyroid hormone signaling pathway	120	32	5.77E-07	BP2u
path:mmu04120	Ubiquitin mediated proteolysis	148	29	0.000788571	BP2u
path:mmu00513	Various types of N-glycan biosynthesis	43	11	0.004336941	BP2u
path:mmu03250	Viral life cycle - HIV-1	61	25	6.99E-10	BP2u
path:mmu04310	Wnt signaling pathway	175	30	0.005483095	BP2u
path:mmu05135	Yersinia infection	135	27	0.000852212	BP2u
path:mmu05169	Epstein-Barr virus infection	231	5	0.005681437	BP2u:CP2u
path:mmu03040	Spliceosome	186	6	0.000302885	BP2u:CP2u
path:mmu05203	Viral carcinogenesis	229	5	0.005478096	BP2u:CP2u
path:mmu05143	African trypanosomiasis	39	6	1.34E-05	CP1d
path:mmu04610	Complement and coagulation cascades	94	7	0.000296096	CP1d
path:mmu04915	Estrogen signaling pathway	133	7	0.002316676	CP1d
path:mmu05150	Staphylococcus aureus infection	128	6	0.00825423	CP1d
path:mmu05010	Alzheimer disease	384	29	0.007107381	CP1u
path:mmu00970	Aminoacyl-tRNA biosynthesis	66	9	0.003375398	CP1u
path:mmu05014	Amyotrophic lateral sclerosis	370	33	0.000254693	CP1u
path:mmu04210	Apoptosis	136	18	5.86E-05	CP1u
path:mmu04360	Axon guidance	181	22	3.50E-05	CP1u
path:mmu05100	Bacterial invasion of epithelial cells	76	9	0.008629589	CP1u
path:mmu05217	Basal cell carcinoma	63	9	0.002441288	CP1u
path:mmu03410	Base excision repair	47	7	0.005749016	CP1u
path:mmu05224	Breast cancer	147	17	0.00048424	CP1u
path:mmu05210	Colorectal cancer	88	12	0.000753687	CP1u
path:mmu05169	Epstein-Barr virus infection	231	23	0.000485468	CP1u
path:mmu05418	Fluid shear stress and atherosclerosis	147	15	0.00355843	CP1u
path:mmu04510	Focal adhesion	203	19	0.002992183	CP1u
path:mmu05160	Hepatitis C	166	16	0.004668751	CP1u
path:mmu05225	Hepatocellular carcinoma	174	16	0.007314281	CP1u
path:mmu04390	Hippo signaling pathway	157	16	0.002684553	CP1u
path:mmu05165	Human papillomavirus infection	362	33	0.000169608	CP1u
path:mmu04670	Leukocyte transendothelial migration	119	13	0.003603499	CP1u
path:mmu03430	Mismatch repair	22	5	0.0029547	CP1u
path:mmu03013	Nucleocytoplasmic transport	117	22	1.75E-08	CP1u
path:mmu05200	Pathways in cancer	543	45	0.000112575	CP1u
path:mmu01524	Platinum drug resistance	80	12	0.000309845	CP1u
path:mmu03050	Proteasome	47	9	0.000272058	CP1u
path:mmu04141	Protein processing in endoplasmic reticulum	171	25	3.33E-07	CP1u
path:mmu05205	Proteoglycans in cancer	205	20	0.001430701	CP1u
path:mmu04550	Signaling pathways regulating pluripotency of stem cells	140	17	0.000271341	CP1u
path:mmu03040	Spliceosome	186	18	0.002659072	CP1u
path:mmu05216	Thyroid cancer	37	7	0.001405591	CP1u
path:mmu04668	TNF signaling pathway	115	12	0.007294677	CP1u
path:mmu04310	Wnt signaling pathway	175	22	2.06E-05	CP1u
path:mmu05135	Yersinia infection	135	14	0.004137256	CP1u
path:mmu04261	Adrenergic signaling in cardiomyocytes	156	7	0.008333273	CP2d
path:mmu04925	Aldosterone synthesis and secretion	102	9	1.86E-05	CP2d
path:mmu04020	Calcium signaling pathway	253	16	9.28E-07	CP2d
path:mmu04024	cAMP signaling pathway	224	10	0.001763908	CP2d
path:mmu05230	Central carbon metabolism in cancer	69	7	6.68E-05	CP2d
path:mmu04022	cGMP-PKG signaling pathway	173	9	0.001040273	CP2d
path:mmu05231	Choline metabolism in cancer	98	6	0.003244009	CP2d
path:mmu04725	Cholinergic synapse	112	7	0.001324196	CP2d
path:mmu04934	Cushing syndrome	162	8	0.002732372	CP2d
path:mmu01521	EGFR tyrosine kinase inhibitor resistance	79	9	2.23E-06	CP2d
path:mmu04012	ErbB signaling pathway	84	7	0.000233157	CP2d
path:mmu04510	Focal adhesion	203	18	9.19E-10	CP2d
path:mmu04068	FoxO signaling pathway	131	7	0.0032364	CP2d
path:mmu04540	Gap junction	86	6	0.001673473	CP2d
path:mmu04971	Gastric acid secretion	75	5	0.004958081	CP2d
path:mmu05214	Glioma	74	9	1.28E-06	CP2d
path:mmu04922	Glucagon signaling pathway	104	6	0.004352005	CP2d
path:mmu00010	Glycolysis / Gluconeogenesis	67	6	0.000446582	CP2d
path:mmu04929	GnRH secretion	63	5	0.002324626	CP2d
path:mmu04912	GnRH signaling pathway	90	7	0.000357349	CP2d
path:mmu04935	Growth hormone synthesis, secretion and action	117	7	0.001705538	CP2d
path:mmu05160	Hepatitis C	166	8	0.003175405	CP2d
path:mmu04066	HIF-1 signaling pathway	114	10	6.65E-06	CP2d
path:mmu05163	Human cytomegalovirus infection	256	10	0.004618789	CP2d
path:mmu05165	Human papillomavirus infection	362	13	0.002678565	CP2d
path:mmu04911	Insulin secretion	86	5	0.008796864	CP2d
path:mmu04630	JAK-STAT signaling pathway	171	8	0.003805737	CP2d
path:mmu04010	MAPK signaling pathway	301	11	0.004970203	CP2d
path:mmu05218	Melanoma	72	6	0.00065823	CP2d
path:mmu04722	Neurotrophin signaling pathway	121	6	0.0089972	CP2d
path:mmu04921	Oxytocin signaling pathway	153	9	0.000429206	CP2d
path:mmu05212	Pancreatic cancer	76	5	0.005245433	CP2d
path:mmu05200	Pathways in cancer	543	16	0.006315286	CP2d
path:mmu05235	PD-L1 expression and PD-1 checkpoint pathway in cancer	88	6	0.001883137	CP2d
path:mmu04072	Phospholipase D signaling pathway	149	10	6.88E-05	CP2d
path:mmu04151	PI3K-Akt signaling pathway	364	17	2.48E-05	CP2d
path:mmu05215	Prostate cancer	99	6	0.003412152	CP2d
path:mmu05205	Proteoglycans in cancer	205	9	0.003332394	CP2d
path:mmu04015	Rap1 signaling pathway	214	11	0.000321064	CP2d
path:mmu04014	Ras signaling pathway	235	12	0.000181738	CP2d
path:mmu04810	Regulation of actin cytoskeleton	231	9	0.007223029	CP2d
path:mmu04926	Relaxin signaling pathway	129	8	0.00063359	CP2d
path:mmu05211	Renal cell carcinoma	68	5	0.003250781	CP2d
path:mmu05034	Alcoholism	205	11	3.67E-05	CP2u
path:mmu05171	Coronavirus disease - COVID-19	249	14	1.72E-06	CP2u
path:mmu03030	DNA replication	35	6	3.40E-06	CP2u
path:mmu05168	Herpes simplex virus 1 infection	459	13	0.003623325	CP2u
path:mmu04613	Neutrophil extracellular trap formation	208	9	0.000931597	CP2u
path:mmu03010	Ribosome	177	17	3.31E-11	CP2u
path:mmu03008	Ribosome biogenesis in eukaryotes	121	7	0.00064924	CP2u
path:mmu03040	Spliceosome	186	15	5.97E-09	CP2u
path:mmu05322	Systemic lupus erythematosus	149	10	1.23E-05	CP2u
path:mmu05203	Viral carcinogenesis	229	8	0.006602492	CP2u
