# Supplementary material for: Molecular Regulation of Fetal Brain Development in Inbred and Congenic Mouse Strains Differing in Longevity
Source: Genes (Basel). 2024 May 9;15(5):604. doi: 10.3390/genes15050604 (PMC11121069; doi:10.3390/genes15050604)
Supplement: Supplementary file 1 [file genes-15-00604-s001.zip › Supplementary Table S6.csv]

Supplementary Table 6. List of splice variants produced in the fetal brain at specific developmental time points in the mouse strains. Number of mapped reads to the splice junction sites in each sample is shown. If a junction site is novel, it is indicated so. The motif types of the junction sites are also shown. The strains are abbreviated as A for AKR/J, B for C57BL/6J and C for B6.Cg-Cav1tm1Ml…
Gene	Transcript	Exon (Ensembl ID)	Known or novel splice site	Junction motif type	Jucntion site	A1d12	A2d12	A3d12	A4d15	A5d15	A6d15	A7d17	A8d17	A9d17	B1d12	B2d12	B3d12	B4d15	B5d15	B6d15	B7d17	B8d17	B9d17	C1d12	C2d12	C3d12	C4d15	C5d15	C6d15	C7d17	C8d17	C9d17
Kif21b	Kif21b-204	ENSMUSE00000796794	Known	type1	1:136100741-136101774	25	47	33	0	0	0	0	0	0	0	0	0	0	0	0	0	0	0	0	0	0	69	0	0	29	0	0
Parp1	Parp1-204	ENSMUSE00001343957	Known	type1	1:180420497-180421607	93	0	111	142	0	0	0	0	0	0	0	0	0	0	0	0	82	0	0	0	0	80	111	84	0	0	0
Map4k4	Map4k4-201	ENSMUSE00000998876	Known	type1	1:40046691-40047490	0	0	0	0	0	0	180	135	120	0	0	0	0	0	0	0	0	227	0	0	234	0	167	166	0	0	199
Map4k4	Map4k4-207	ENSMUSE00001345840	Known	type1	1:40046691-40047490	0	0	0	0	0	0	180	135	120	0	0	0	0	0	0	0	0	227	0	0	234	0	167	166	0	0	199
Agfg1	Agfg1-207	ENSMUSE00001330730	Known	type1	1:82857849-82859948	0	0	16	50	66	40	0	26	19	0	0	0	0	0	0	25	17	14	79	0	0	28	31	0	21	0	18
Gcc2	Gcc2-205	ENSMUSE00000848849	Known	type1	10:58108228-58110557	25	33	13	48	51	48	0	78	0	34	48	28	0	0	0	0	0	0	33	37	41	0	45	59	43	0	0
Micu1	Micu1-203	ENSMUSE00000877382	Known	type1	10:59586370-59603959	29	0	44	106	0	104	85	52	0	0	0	0	0	0	0	65	30	74	74	0	91	0	61	61	57	0	60
Micu1	Micu1-206	ENSMUSE00000895731	Known	type1	10:59586370-59603959	29	0	44	106	0	104	85	52	0	0	0	0	0	0	0	65	30	74	74	0	91	0	61	61	57	0	60
Micu1	Micu1-211	ENSMUSE00000899752	Known	type1	10:59586370-59603959	29	0	44	106	0	104	85	52	0	0	0	0	0	0	0	65	30	74	74	0	91	0	61	61	57	0	60
Ank3	Ank3-241	ENSMUSE00001207816	Known	type1	10:69370115-69644245	24	40	32	0	0	0	0	0	0	0	0	0	0	0	0	0	0	0	0	70	0	0	0	0	0	0	0
Ank3	Ank3-209	ENSMUSE00001218237	Known	type1	10:69370115-69644245	24	40	32	0	0	0	0	0	0	0	0	0	0	0	0	0	0	0	0	70	0	0	0	0	0	0	0
Ank3	Ank3-218	ENSMUSE00001238860	Known	type1	10:69370115-69644245	24	40	32	0	0	0	0	0	0	0	0	0	0	0	0	0	0	0	0	70	0	0	0	0	0	0	0
Ank3	Ank3-233	ENSMUSE00001240581	Known	type1	10:69370115-69644245	24	40	32	0	0	0	0	0	0	0	0	0	0	0	0	0	0	0	0	70	0	0	0	0	0	0	0
Ank3	Ank3-221	ENSMUSE00001245749	Known	type1	10:69370115-69644245	24	40	32	0	0	0	0	0	0	0	0	0	0	0	0	0	0	0	0	70	0	0	0	0	0	0	0
Ank3	Ank3-211	ENSMUSE00001251651	Known	type1	10:69370115-69644245	24	40	32	0	0	0	0	0	0	0	0	0	0	0	0	0	0	0	0	70	0	0	0	0	0	0	0
Ank3	Ank3-234	ENSMUSE00001263979	Known	type1	10:69370115-69644245	24	40	32	0	0	0	0	0	0	0	0	0	0	0	0	0	0	0	0	70	0	0	0	0	0	0	0
Ank3	Ank3-218	ENSMUSE00001282312	Known	type1	10:69370115-69644245	24	40	32	0	0	0	0	0	0	0	0	0	0	0	0	0	0	0	0	70	0	0	0	0	0	0	0
Ank3	Ank3-222	ENSMUSE00001301975	Known	type1	10:69370115-69644245	24	40	32	0	0	0	0	0	0	0	0	0	0	0	0	0	0	0	0	70	0	0	0	0	0	0	0
Ank3	Ank3-246	ENSMUSE00001407167	Known	type1	10:69370115-69644245	24	40	32	0	0	0	0	0	0	0	0	0	0	0	0	0	0	0	0	70	0	0	0	0	0	0	0
Gm46231	Gm46231-201	ENSMUSE00001411498	Known	type1	10:69370115-69644245	24	40	32	0	0	0	0	0	0	0	0	0	0	0	0	0	0	0	0	70	0	0	0	0	0	0	0
Cfap410	Cfap410-204	ENSMUSE00000731823	Known	type1	10:77817648-77818703	52	0	62	0	46	0	78	61	72	0	0	61	61	68	49	42	0	0	0	0	0	40	56	43	0	0	0
Cfap410	Cfap410-207	ENSMUSE00000786196	Known	type1	10:77817648-77818703	52	0	62	0	46	0	78	61	72	0	0	61	61	68	49	42	0	0	0	0	0	40	56	43	0	0	0
Cfap410	Cfap410-205	ENSMUSE00000817043	Known	type1	10:77817648-77818703	52	0	62	0	46	0	78	61	72	0	0	61	61	68	49	42	0	0	0	0	0	40	56	43	0	0	0
Atp6v0a1	Atp6v0a1-206	ENSMUSE00000844591	Known	type1	11:100900391-100902582	28	38	27	0	0	0	0	0	0	90	111	0	159	200	0	0	0	0	61	53	62	72	0	70	82	112	128
Patz1	Patz1-211	ENSMUSE00000595384	Known	type1	11:3243344-3249033	0	0	0	0	0	0	78	30	35	0	0	0	0	0	0	0	29	0	109	0	0	59	0	0	0	0	0
Patz1	Patz1-210	ENSMUSE00000729806	Known	type1	11:3243344-3249033	0	0	0	0	0	0	78	30	35	0	0	0	0	0	0	0	29	0	109	0	0	59	0	0	0	0	0
Patz1	Patz1-203	ENSMUSE00000759832	Known	type1	11:3243344-3249033	0	0	0	0	0	0	78	30	35	0	0	0	0	0	0	0	29	0	109	0	0	59	0	0	0	0	0
Patz1	Patz1-208	ENSMUSE00000835001	Known	type1	11:3243344-3249033	0	0	0	0	0	0	78	30	35	0	0	0	0	0	0	0	29	0	109	0	0	59	0	0	0	0	0
Patz1	Patz1-212	ENSMUSE00000845235	Known	type1	11:3243344-3249033	0	0	0	0	0	0	78	30	35	0	0	0	0	0	0	0	29	0	109	0	0	59	0	0	0	0	0
Patz1	Patz1-207	ENSMUSE00001290161	Known	type1	11:3243344-3249033	0	0	0	0	0	0	78	30	35	0	0	0	0	0	0	0	29	0	109	0	0	59	0	0	0	0	0
Patz1	Patz1-206	ENSMUSE00001308271	Known	type1	11:3243344-3249033	0	0	0	0	0	0	78	30	35	0	0	0	0	0	0	0	29	0	109	0	0	59	0	0	0	0	0
Ebf1	Ebf1-207	ENSMUSE00000750056	Known	type1	11:44534297-44759918	27	43	23	0	0	0	0	0	0	0	0	0	0	0	0	34	0	19	0	0	0	34	0	34	0	0	43
Gm12158	Gm12158-201	ENSMUSE00000778383	Known	type1	11:44534297-44759918	27	43	23	0	0	0	0	0	0	0	0	0	0	0	0	34	0	19	0	0	0	34	0	34	0	0	43
Gm12158	Gm12158-201	ENSMUSE00000787231	Known	type1	11:44534297-44759918	27	43	23	0	0	0	0	0	0	0	0	0	0	0	0	34	0	19	0	0	0	34	0	34	0	0	43
Dlg4	Dlg4-207	ENSMUSE00000777095	Known	type1	11:69934594-69935101	35	41	26	0	0	0	0	0	0	0	0	0	0	0	0	0	0	0	0	0	0	0	0	128	142	0	0
Pimreg	Pimreg-205	ENSMUSE00000754622	Known	type1	11:71936601-71937165	0	0	0	0	0	0	38	32	41	0	0	0	0	0	87	39	22	0	0	0	0	47	0	0	22	0	26
Mettl16	Mettl16-202	ENSMUSE00000732092	Known	type1	11:74683145-74686807	28	31	23	0	0	0	0	0	0	60	81	64	0	92	90	66	0	0	54	0	0	46	0	0	0	37	0
Mettl16	Mettl16-201	ENSMUSE00000578431	Known	type1	11:74686951-74694656	31	37	33	0	0	0	0	0	0	64	77	86	0	0	0	0	0	0	52	0	0	82	0	0	42	47	0
Mettl16	Mettl16-202	ENSMUSE00000776295	Known	type1	11:74686951-74694656	31	37	33	0	0	0	0	0	0	64	77	86	0	0	0	0	0	0	52	0	0	82	0	0	42	47	0
Mettl16	Mettl16-206	ENSMUSE00000792858	Known	type1	11:74686951-74694656	31	37	33	0	0	0	0	0	0	64	77	86	0	0	0	0	0	0	52	0	0	82	0	0	42	47	0
Phf12	Phf12-204	ENSMUSE00000800659	Known	type1	11:77918245-77919052	76	0	48	0	0	0	0	0	0	0	0	0	0	0	0	90	70	55	83	0	92	0	0	72	53	0	69
Mbtd1	Mbtd1-201	ENSMUSE00000674596	Known	type1	11:93777243-93777847	79	59	62	0	0	0	0	0	0	92	136	86	82	78	0	53	61	49	104	125	94	74	76	100	64	57	70
Tdp2	Tdp2-204	ENSMUSE00001423649	Known	type1	13:25020170-25020837	0	0	0	0	0	0	0	28	54	0	0	0	0	0	0	22	27	36	73	0	0	0	0	40	0	35	37
Mef2c	Mef2c-210	ENSMUSE00001350016	Known	type1	13:83723850-83740896	11	2	13	0	0	26	0	0	0	31	0	15	117	0	0	0	0	0	34	30	29	0	0	0	0	0	0
Gm6169	Gm6169-201	ENSMUSE00000500128	Known	type1	13:97234220-97243461	9	11	4	38	0	42	66	0	0	40	0	21	0	52	0	48	74	0	47	49	40	0	0	0	0	0	0
Gm45645	Gm45645-201	ENSMUSE00001384835	Known	type1	14:27499200-27598543	0	11	0	0	54	78	100	98	0	0	82	20	0	0	0	0	127	0	30	66	58	0	0	0	0	0	0
Erc2	Erc2-208	ENSMUSE00001386277	Known	type1	14:27499200-27598543	0	11	0	0	54	78	100	98	0	0	82	20	0	0	0	0	127	0	30	66	58	0	0	0	0	0	0
Gm45645	Gm45645-201	ENSMUSE00001386765	Known	type1	14:27499200-27598543	0	11	0	0	54	78	100	98	0	0	82	20	0	0	0	0	127	0	30	66	58	0	0	0	0	0	0
Gm45645	Gm45645-201	ENSMUSE00001386969	Known	type1	14:27499200-27598543	0	11	0	0	54	78	100	98	0	0	82	20	0	0	0	0	127	0	30	66	58	0	0	0	0	0	0
Erc2	Erc2-213	ENSMUSE00001387049	Known	type1	14:27499200-27598543	0	11	0	0	54	78	100	98	0	0	82	20	0	0	0	0	127	0	30	66	58	0	0	0	0	0	0
Erc2	Erc2-202	ENSMUSE00001387560	Known	type1	14:27499200-27598543	0	11	0	0	54	78	100	98	0	0	82	20	0	0	0	0	127	0	30	66	58	0	0	0	0	0	0
Erc2	Erc2-212	ENSMUSE00001388361	Known	type1	14:27499200-27598543	0	11	0	0	54	78	100	98	0	0	82	20	0	0	0	0	127	0	30	66	58	0	0	0	0	0	0
Erc2	Erc2-207	ENSMUSE00001388840	Known	type1	14:27499200-27598543	0	11	0	0	54	78	100	98	0	0	82	20	0	0	0	0	127	0	30	66	58	0	0	0	0	0	0
Gm45645	Gm45645-201	ENSMUSE00001388891	Known	type1	14:27499200-27598543	0	11	0	0	54	78	100	98	0	0	82	20	0	0	0	0	127	0	30	66	58	0	0	0	0	0	0
Erc2	Erc2-212	ENSMUSE00001389497	Known	type1	14:27499200-27598543	0	11	0	0	54	78	100	98	0	0	82	20	0	0	0	0	127	0	30	66	58	0	0	0	0	0	0
Erc2	Erc2-207	ENSMUSE00001386742	Known	type1	14:27598619-27620522	0	14	0	0	50	0	108	78	0	0	0	24	0	0	0	0	109	0	28	57	65	0	0	0	0	0	0
Erc2	Erc2-213	ENSMUSE00001386913	Known	type1	14:27598619-27620522	0	14	0	0	50	0	108	78	0	0	0	24	0	0	0	0	109	0	28	57	65	0	0	0	0	0	0
Erc2	Erc2-202	ENSMUSE00001387757	Known	type1	14:27598619-27620522	0	14	0	0	50	0	108	78	0	0	0	24	0	0	0	0	109	0	28	57	65	0	0	0	0	0	0
Dlg1	Dlg1-215	ENSMUSE00000842441	Known	type1	16:31590674-31600599	0	0	30	0	0	0	0	0	0	0	0	0	0	0	26	13	0	0	16	20	16	0	0	0	0	0	0
Ttc3	Ttc3-222	ENSMUSE00000737510	Known	type1	16:94204228-94216807	58	77	33	0	0	0	0	0	0	0	0	0	0	0	0	0	205	0	0	0	0	0	0	181	0	0	0
Ttc3	Ttc3-218	ENSMUSE00000754236	Known	type1	16:94204228-94216807	58	77	33	0	0	0	0	0	0	0	0	0	0	0	0	0	205	0	0	0	0	0	0	181	0	0	0
Ttc3	Ttc3-205	ENSMUSE00000754742	Known	type1	16:94204228-94216807	58	77	33	0	0	0	0	0	0	0	0	0	0	0	0	0	205	0	0	0	0	0	0	181	0	0	0
Ttc3	Ttc3-205	ENSMUSE00000772848	Known	type1	16:94204228-94216807	58	77	33	0	0	0	0	0	0	0	0	0	0	0	0	0	205	0	0	0	0	0	0	181	0	0	0
Ttc3	Ttc3-222	ENSMUSE00000819100	Known	type1	16:94204228-94216807	58	77	33	0	0	0	0	0	0	0	0	0	0	0	0	0	205	0	0	0	0	0	0	181	0	0	0
Ttc3	Ttc3-213	ENSMUSE00001217283	Known	type1	16:94204228-94216807	58	77	33	0	0	0	0	0	0	0	0	0	0	0	0	0	205	0	0	0	0	0	0	181	0	0	0
Ttc3	Ttc3-204	ENSMUSE00001225400	Known	type1	16:94204228-94216807	58	77	33	0	0	0	0	0	0	0	0	0	0	0	0	0	205	0	0	0	0	0	0	181	0	0	0
Ttc3	Ttc3-213	ENSMUSE00001233254	Known	type1	16:94204228-94216807	58	77	33	0	0	0	0	0	0	0	0	0	0	0	0	0	205	0	0	0	0	0	0	181	0	0	0
Ttc3	Ttc3-203	ENSMUSE00001233281	Known	type1	16:94204228-94216807	58	77	33	0	0	0	0	0	0	0	0	0	0	0	0	0	205	0	0	0	0	0	0	181	0	0	0
Ttc3	Ttc3-217	ENSMUSE00001233281	Known	type1	16:94204228-94216807	58	77	33	0	0	0	0	0	0	0	0	0	0	0	0	0	205	0	0	0	0	0	0	181	0	0	0
Ttc3	Ttc3-223	ENSMUSE00001233281	Known	type1	16:94204228-94216807	58	77	33	0	0	0	0	0	0	0	0	0	0	0	0	0	205	0	0	0	0	0	0	181	0	0	0
Ttc3	Ttc3-229	ENSMUSE00001233281	Known	type1	16:94204228-94216807	58	77	33	0	0	0	0	0	0	0	0	0	0	0	0	0	205	0	0	0	0	0	0	181	0	0	0
Ttc3	Ttc3-213	ENSMUSE00001266578	Known	type1	16:94204228-94216807	58	77	33	0	0	0	0	0	0	0	0	0	0	0	0	0	205	0	0	0	0	0	0	181	0	0	0
Ttc3	Ttc3-220	ENSMUSE00001270375	Known	type1	16:94204228-94216807	58	77	33	0	0	0	0	0	0	0	0	0	0	0	0	0	205	0	0	0	0	0	0	181	0	0	0
Ttc3	Ttc3-226	ENSMUSE00001270375	Known	type1	16:94204228-94216807	58	77	33	0	0	0	0	0	0	0	0	0	0	0	0	0	205	0	0	0	0	0	0	181	0	0	0
Ttc3	Ttc3-230	ENSMUSE00001270375	Known	type1	16:94204228-94216807	58	77	33	0	0	0	0	0	0	0	0	0	0	0	0	0	205	0	0	0	0	0	0	181	0	0	0
Ttc3	Ttc3-203	ENSMUSE00001276988	Known	type1	16:94204228-94216807	58	77	33	0	0	0	0	0	0	0	0	0	0	0	0	0	205	0	0	0	0	0	0	181	0	0	0
Ttc3	Ttc3-217	ENSMUSE00001276988	Known	type1	16:94204228-94216807	58	77	33	0	0	0	0	0	0	0	0	0	0	0	0	0	205	0	0	0	0	0	0	181	0	0	0
Ttc3	Ttc3-220	ENSMUSE00001276988	Known	type1	16:94204228-94216807	58	77	33	0	0	0	0	0	0	0	0	0	0	0	0	0	205	0	0	0	0	0	0	181	0	0	0
Ttc3	Ttc3-223	ENSMUSE00001276988	Known	type1	16:94204228-94216807	58	77	33	0	0	0	0	0	0	0	0	0	0	0	0	0	205	0	0	0	0	0	0	181	0	0	0
Ttc3	Ttc3-226	ENSMUSE00001276988	Known	type1	16:94204228-94216807	58	77	33	0	0	0	0	0	0	0	0	0	0	0	0	0	205	0	0	0	0	0	0	181	0	0	0
Ttc3	Ttc3-229	ENSMUSE00001276988	Known	type1	16:94204228-94216807	58	77	33	0	0	0	0	0	0	0	0	0	0	0	0	0	205	0	0	0	0	0	0	181	0	0	0
Ttc3	Ttc3-230	ENSMUSE00001276988	Known	type1	16:94204228-94216807	58	77	33	0	0	0	0	0	0	0	0	0	0	0	0	0	205	0	0	0	0	0	0	181	0	0	0
Ttc3	Ttc3-208	ENSMUSE00001289341	Known	type1	16:94204228-94216807	58	77	33	0	0	0	0	0	0	0	0	0	0	0	0	0	205	0	0	0	0	0	0	181	0	0	0
Ttc3	Ttc3-216	ENSMUSE00001289341	Known	type1	16:94204228-94216807	58	77	33	0	0	0	0	0	0	0	0	0	0	0	0	0	205	0	0	0	0	0	0	181	0	0	0
Ttc3	Ttc3-221	ENSMUSE00001289341	Known	type1	16:94204228-94216807	58	77	33	0	0	0	0	0	0	0	0	0	0	0	0	0	205	0	0	0	0	0	0	181	0	0	0
Ttc3	Ttc3-224	ENSMUSE00001289341	Known	type1	16:94204228-94216807	58	77	33	0	0	0	0	0	0	0	0	0	0	0	0	0	205	0	0	0	0	0	0	181	0	0	0
Ttc3	Ttc3-203	ENSMUSE00001289622	Known	type1	16:94204228-94216807	58	77	33	0	0	0	0	0	0	0	0	0	0	0	0	0	205	0	0	0	0	0	0	181	0	0	0
Ttc3	Ttc3-217	ENSMUSE00001289622	Known	type1	16:94204228-94216807	58	77	33	0	0	0	0	0	0	0	0	0	0	0	0	0	205	0	0	0	0	0	0	181	0	0	0
Ttc3	Ttc3-220	ENSMUSE00001289622	Known	type1	16:94204228-94216807	58	77	33	0	0	0	0	0	0	0	0	0	0	0	0	0	205	0	0	0	0	0	0	181	0	0	0
Ttc3	Ttc3-223	ENSMUSE00001289622	Known	type1	16:94204228-94216807	58	77	33	0	0	0	0	0	0	0	0	0	0	0	0	0	205	0	0	0	0	0	0	181	0	0	0
Ttc3	Ttc3-226	ENSMUSE00001289622	Known	type1	16:94204228-94216807	58	77	33	0	0	0	0	0	0	0	0	0	0	0	0	0	205	0	0	0	0	0	0	181	0	0	0
Ttc3	Ttc3-229	ENSMUSE00001289622	Known	type1	16:94204228-94216807	58	77	33	0	0	0	0	0	0	0	0	0	0	0	0	0	205	0	0	0	0	0	0	181	0	0	0
Ttc3	Ttc3-230	ENSMUSE00001289622	Known	type1	16:94204228-94216807	58	77	33	0	0	0	0	0	0	0	0	0	0	0	0	0	205	0	0	0	0	0	0	181	0	0	0
Ttc3	Ttc3-203	ENSMUSE00001296199	Known	type1	16:94204228-94216807	58	77	33	0	0	0	0	0	0	0	0	0	0	0	0	0	205	0	0	0	0	0	0	181	0	0	0
Ttc3	Ttc3-208	ENSMUSE00001296199	Known	type1	16:94204228-94216807	58	77	33	0	0	0	0	0	0	0	0	0	0	0	0	0	205	0	0	0	0	0	0	181	0	0	0
Ttc3	Ttc3-216	ENSMUSE00001296199	Known	type1	16:94204228-94216807	58	77	33	0	0	0	0	0	0	0	0	0	0	0	0	0	205	0	0	0	0	0	0	181	0	0	0
Ttc3	Ttc3-217	ENSMUSE00001296199	Known	type1	16:94204228-94216807	58	77	33	0	0	0	0	0	0	0	0	0	0	0	0	0	205	0	0	0	0	0	0	181	0	0	0
Ttc3	Ttc3-220	ENSMUSE00001296199	Known	type1	16:94204228-94216807	58	77	33	0	0	0	0	0	0	0	0	0	0	0	0	0	205	0	0	0	0	0	0	181	0	0	0
Ttc3	Ttc3-221	ENSMUSE00001296199	Known	type1	16:94204228-94216807	58	77	33	0	0	0	0	0	0	0	0	0	0	0	0	0	205	0	0	0	0	0	0	181	0	0	0
Ttc3	Ttc3-223	ENSMUSE00001296199	Known	type1	16:94204228-94216807	58	77	33	0	0	0	0	0	0	0	0	0	0	0	0	0	205	0	0	0	0	0	0	181	0	0	0
Ttc3	Ttc3-224	ENSMUSE00001296199	Known	type1	16:94204228-94216807	58	77	33	0	0	0	0	0	0	0	0	0	0	0	0	0	205	0	0	0	0	0	0	181	0	0	0
Ttc3	Ttc3-226	ENSMUSE00001296199	Known	type1	16:94204228-94216807	58	77	33	0	0	0	0	0	0	0	0	0	0	0	0	0	205	0	0	0	0	0	0	181	0	0	0
Ttc3	Ttc3-229	ENSMUSE00001296199	Known	type1	16:94204228-94216807	58	77	33	0	0	0	0	0	0	0	0	0	0	0	0	0	205	0	0	0	0	0	0	181	0	0	0
Ttc3	Ttc3-230	ENSMUSE00001296199	Known	type1	16:94204228-94216807	58	77	33	0	0	0	0	0	0	0	0	0	0	0	0	0	205	0	0	0	0	0	0	181	0	0	0
Ttc3	Ttc3-208	ENSMUSE00001446901	Known	type1	16:94204228-94216807	58	77	33	0	0	0	0	0	0	0	0	0	0	0	0	0	205	0	0	0	0	0	0	181	0	0	0
Ttc3	Ttc3-213	ENSMUSE00001446901	Known	type1	16:94204228-94216807	58	77	33	0	0	0	0	0	0	0	0	0	0	0	0	0	205	0	0	0	0	0	0	181	0	0	0
Ttc3	Ttc3-216	ENSMUSE00001446901	Known	type1	16:94204228-94216807	58	77	33	0	0	0	0	0	0	0	0	0	0	0	0	0	205	0	0	0	0	0	0	181	0	0	0
Ttc3	Ttc3-221	ENSMUSE00001446901	Known	type1	16:94204228-94216807	58	77	33	0	0	0	0	0	0	0	0	0	0	0	0	0	205	0	0	0	0	0	0	181	0	0	0
Ttc3	Ttc3-222	ENSMUSE00001446901	Known	type1	16:94204228-94216807	58	77	33	0	0	0	0	0	0	0	0	0	0	0	0	0	205	0	0	0	0	0	0	181	0	0	0
Ttc3	Ttc3-204	ENSMUSE00001467721	Known	type1	16:94204228-94216807	58	77	33	0	0	0	0	0	0	0	0	0	0	0	0	0	205	0	0	0	0	0	0	181	0	0	0
Get1	Get1-204	ENSMUSE00001447898	Known	type1	16:95955396-95957078	33	111	47	0	152	128	0	148	0	150	149	94	0	0	0	0	0	0	106	117	132	0	159	159	0	0	214
Caskin1	Caskin1-203	ENSMUSE00001452002	Known	type1	17:24718595-24719670	21	54	19	88	65	68	97	75	99	92	106	27	0	0	0	0	0	0	25	32	31	47	0	47	55	71	0
Caskin1	Caskin1-202	ENSMUSE00001452681	Known	type1	17:24718595-24719670	21	54	19	88	65	68	97	75	99	92	106	27	0	0	0	0	0	0	25	32	31	47	0	47	55	71	0
Hagh	Hagh-206	ENSMUSE00000892511	Known	type1	17:25076599-25079919	0	34	33	0	0	0	67	69	0	0	0	0	62	68	69	0	0	0	36	59	0	0	0	0	73	0	80
Ccdc167	Ccdc167-205	ENSMUSE00000759528	Known	type1	17:29908966-29909281	0	0	36	0	0	0	0	39	52	0	137	0	0	0	0	0	0	82	0	0	0	65	67	42	0	0	0
Cmtr1	Cmtr1-208	ENSMUSE00000938990	Known	type1	17:29908966-29909281	0	0	36	0	0	0	0	39	52	0	137	0	0	0	0	0	0	82	0	0	0	65	67	42	0	0	0
Cmtr1	Cmtr1-209	ENSMUSE00000943657	Known	type1	17:29908966-29909281	0	0	36	0	0	0	0	39	52	0	137	0	0	0	0	0	0	82	0	0	0	65	67	42	0	0	0
Shd	Shd-204	ENSMUSE00001423185	Known	type1	17:56281354-56283163	196	166	178	0	0	0	0	0	0	0	0	0	301	205	0	204	0	202	0	0	260	0	0	0	0	0	233
Shd	Shd-203	ENSMUSE00001424704	Known	type1	17:56281354-56283163	196	166	178	0	0	0	0	0	0	0	0	0	301	205	0	204	0	202	0	0	260	0	0	0	0	0	233
Fbl-ps2	Fbl-ps2-201	ENSMUSE00000387097	Known	type1	17:6157272-6172102	58	0	0	0	0	21	14	18	21	0	0	0	0	0	0	12	16	28	49	0	0	34	0	0	35	27	22
Tulp4	Tulp4-206	ENSMUSE00000738717	Known	type1	17:6157272-6172102	58	0	0	0	0	21	14	18	21	0	0	0	0	0	0	12	16	28	49	0	0	34	0	0	35	27	22
Tulp4	Tulp4-207	ENSMUSE00000738717	Known	type1	17:6157272-6172102	58	0	0	0	0	21	14	18	21	0	0	0	0	0	0	12	16	28	49	0	0	34	0	0	35	27	22
Tulp4	Tulp4-211	ENSMUSE00000739145	Known	type1	17:6157272-6172102	58	0	0	0	0	21	14	18	21	0	0	0	0	0	0	12	16	28	49	0	0	34	0	0	35	27	22
Tulp4	Tulp4-211	ENSMUSE00000823740	Known	type1	17:6157272-6172102	58	0	0	0	0	21	14	18	21	0	0	0	0	0	0	12	16	28	49	0	0	34	0	0	35	27	22
Tulp4	Tulp4-202	ENSMUSE00000844864	Known	type1	17:6157272-6172102	58	0	0	0	0	21	14	18	21	0	0	0	0	0	0	12	16	28	49	0	0	34	0	0	35	27	22
Lpin2	Lpin2-213	ENSMUSE00000795510	Known	type1	17:71538515-71540822	0	0	0	0	0	0	55	55	30	45	78	53	71	60	62	0	44	52	43	47	81	40	44	51	47	53	35
Gm10544	Gm10544-201	ENSMUSE00001128617	Known	type1	18:37292407-37317998	13	25	18	0	0	0	0	0	0	0	0	33	0	0	0	0	0	0	58	70	53	0	0	0	0	0	0
Gm10544	Gm10544-201	ENSMUSE00001130003	Known	type1	18:37292407-37317998	13	25	18	0	0	0	0	0	0	0	0	33	0	0	0	0	0	0	58	70	53	0	0	0	0	0	0
Gm10544	Gm10544-202	ENSMUSE00001148335	Known	type1	18:37292407-37317998	13	25	18	0	0	0	0	0	0	0	0	33	0	0	0	0	0	0	58	70	53	0	0	0	0	0	0
Gm10544	Gm10544-201	ENSMUSE00001152479	Known	type1	18:37292407-37317998	13	25	18	0	0	0	0	0	0	0	0	33	0	0	0	0	0	0	58	70	53	0	0	0	0	0	0
Gm10544	Gm10544-202	ENSMUSE00001167133	Known	type1	18:37292407-37317998	13	25	18	0	0	0	0	0	0	0	0	33	0	0	0	0	0	0	58	70	53	0	0	0	0	0	0
Gm10544	Gm10544-201	ENSMUSE00001202433	Known	type1	18:37292407-37317998	13	25	18	0	0	0	0	0	0	0	0	33	0	0	0	0	0	0	58	70	53	0	0	0	0	0	0
Gm10544	Gm10544-203	ENSMUSE00001336496	Known	type1	18:37292407-37317998	13	25	18	0	0	0	0	0	0	0	0	33	0	0	0	0	0	0	58	70	53	0	0	0	0	0	0
Gm38097	Gm38097-201	ENSMUSE00001338051	Known	type1	18:37292407-37317998	13	25	18	0	0	0	0	0	0	0	0	33	0	0	0	0	0	0	58	70	53	0	0	0	0	0	0
Pcdha11	Pcdha11-206	ENSMUSE00001341334	Known	type1	18:37292407-37317998	13	25	18	0	0	0	0	0	0	0	0	33	0	0	0	0	0	0	58	70	53	0	0	0	0	0	0
Lmnb1	Lmnb1-202	ENSMUSE00000731004	Known	type1	18:56866410-56872892	169	236	163	218	0	372	154	105	97	0	0	0	0	0	0	319	70	185	0	0	286	182	158	172	74	108	0
Gnal	Gnal-205	ENSMUSE00000659128	Known	type1	18:67221945-67267283	5	3	3	0	0	55	0	0	108	24	35	21	0	65	0	0	0	0	26	18	41	0	0	0	0	0	0
Gnal	Gnal-206	ENSMUSE00001456450	Known	type1	18:67221945-67267283	5	3	3	0	0	55	0	0	108	24	35	21	0	65	0	0	0	0	26	18	41	0	0	0	0	0	0
Gnal	Gnal-207	ENSMUSE00001460190	Known	type1	18:67221945-67267283	5	3	3	0	0	55	0	0	108	24	35	21	0	65	0	0	0	0	26	18	41	0	0	0	0	0	0
Gm50170	Gm50170-201	ENSMUSE00001461681	Known	type1	18:67221945-67267283	5	3	3	0	0	55	0	0	108	24	35	21	0	65	0	0	0	0	26	18	41	0	0	0	0	0	0
Gnal	Gnal-206	ENSMUSE00001462718	Known	type1	18:67221945-67267283	5	3	3	0	0	55	0	0	108	24	35	21	0	65	0	0	0	0	26	18	41	0	0	0	0	0	0
Cyb5a	Cyb5a-203	ENSMUSE00000860888	Known	type1	18:84891295-84894958	76	19	90	0	0	0	0	0	0	0	0	5	0	0	0	0	0	0	4	0	0	0	0	0	0	0	0
4930414N06Rik	4930414N06Rik-201	ENSMUSE00001456568	Known	type1	19:44960125-44961572	0	65	0	0	0	0	0	150	0	0	0	0	0	119	0	0	192	0	0	0	0	0	0	0	177	117	137
4930414N06Rik	4930414N06Rik-202	ENSMUSE00001456568	Known	type1	19:44960125-44961572	0	65	0	0	0	0	0	150	0	0	0	0	0	119	0	0	192	0	0	0	0	0	0	0	177	117	137
4930414N06Rik	4930414N06Rik-203	ENSMUSE00001456568	Known	type1	19:44960125-44961572	0	65	0	0	0	0	0	150	0	0	0	0	0	119	0	0	192	0	0	0	0	0	0	0	177	117	137
4930414N06Rik	4930414N06Rik-202	ENSMUSE00001459562	Known	type1	19:44960125-44961572	0	65	0	0	0	0	0	150	0	0	0	0	0	119	0	0	192	0	0	0	0	0	0	0	177	117	137
4930414N06Rik	4930414N06Rik-201	ENSMUSE00001456568	Known	type1	19:44961705-44962046	44	60	0	0	0	0	0	158	0	0	0	0	0	130	0	0	196	0	0	0	0	0	0	0	196	155	155
4930414N06Rik	4930414N06Rik-202	ENSMUSE00001456568	Known	type1	19:44961705-44962046	44	60	0	0	0	0	0	158	0	0	0	0	0	130	0	0	196	0	0	0	0	0	0	0	196	155	155
4930414N06Rik	4930414N06Rik-203	ENSMUSE00001456568	Known	type1	19:44961705-44962046	44	60	0	0	0	0	0	158	0	0	0	0	0	130	0	0	196	0	0	0	0	0	0	0	196	155	155
Cfl1	Cfl1-204	ENSMUSE00001458444	Known	type1	19:5543260-5543408	4463	2183	3423	0	0	0	0	0	0	5452	0	5527	0	0	0	4925	0	5467	5486	0	6270	0	0	0	0	0	0
Fau	Fau-204	ENSMUSE00001457694	Known	type1	19:6108356-6108457	0	0	0	0	0	0	5368	0	0	4650	3780	5021	0	0	0	0	0	0	0	0	0	5660	5977	5468	0	0	0
Mpped2	Mpped2-205	ENSMUSE00000754080	Known	type1	2:106529881-106575044	121	88	41	0	0	0	0	0	0	0	0	0	0	0	0	0	0	0	0	0	0	0	0	0	0	0	0
Mga	Mga-212	ENSMUSE00000759252	Known	type1	2:119772327-119776652	20	38	18	0	0	0	0	0	0	0	0	0	0	44	0	40	0	39	0	0	46	0	0	0	47	0	0
Gm11743	Gm11743-201	ENSMUSE00000716540	Known	type1	2:144588994-144610130	51	50	27	0	0	0	0	0	0	118	0	0	0	0	0	0	0	0	0	0	0	0	0	0	0	0	0
Gm11743	Gm11743-201	ENSMUSE00000717390	Known	type1	2:144588994-144610130	51	50	27	0	0	0	0	0	0	118	0	0	0	0	0	0	0	0	0	0	0	0	0	0	0	0	0
Trp53inp2	Trp53inp2-202	ENSMUSE00000835418	Known	type1	2:155223938-155227209	67	85	50	0	0	142	62	0	77	0	0	0	0	0	0	139	66	91	0	127	0	85	0	0	55	0	77
Dnajc5	Dnajc5-206	ENSMUSE00000794277	Known	type1	2:181162491-181188163	75	102	69	0	0	0	0	0	0	0	0	193	0	0	0	0	0	0	266	0	235	0	256	190	302	0	0
Tank	Tank-202	ENSMUSE00000691854	Known	type1	2:61480633-61483722	0	0	0	59	62	59	0	0	0	67	44	0	0	0	47	0	0	0	0	0	0	0	62	0	0	0	90
Tank	Tank-208	ENSMUSE00000834622	Known	type1	2:61480633-61483722	0	0	0	59	62	59	0	0	0	67	44	0	0	0	47	0	0	0	0	0	0	0	62	0	0	0	90
H2az1	H2az1-203	ENSMUSE00000751414	Known	type1	3:137571902-137572146	0	0	0	0	0	0	2206	1633	1707	3852	2892	0	2238	1890	1812	911	1385	1350	4550	6498	0	2545	0	3033	0	1205	1624
H2az1	H2az1-202	ENSMUSE00000777639	Known	type1	3:137571902-137572146	0	0	0	0	0	0	2206	1633	1707	3852	2892	0	2238	1890	1812	911	1385	1350	4550	6498	0	2545	0	3033	0	1205	1624
Lamtor3	Lamtor3-208	ENSMUSE00001355231	Known	type1	3:137633172-137633707	0	0	0	0	0	0	0	0	0	211	163	187	0	0	0	0	0	0	0	0	272	0	239	229	208	188	186
Mfn1	Mfn1-204	ENSMUSE00000754111	Known	type1	3:32583845-32586046	48	81	31	0	0	0	0	0	0	0	0	0	0	0	0	0	0	0	0	0	0	0	0	0	0	0	0
Actl6a	Actl6a-202	ENSMUSE00000725060	Known	type1	3:32763030-32766016	0	141	104	0	0	0	71	0	58	0	0	0	0	0	0	65	29	73	209	372	0	101	113	103	0	49	33
Actl6a	Actl6a-203	ENSMUSE00000844837	Known	type1	3:32763030-32766016	0	141	104	0	0	0	71	0	58	0	0	0	0	0	0	65	29	73	209	372	0	101	113	103	0	49	33
Actl6a	Actl6a-207	ENSMUSE00001345568	Known	type1	3:32763030-32766016	0	141	104	0	0	0	71	0	58	0	0	0	0	0	0	65	29	73	209	372	0	101	113	103	0	49	33
Cct3	Cct3-205	ENSMUSE00000886413	Known	type1	3:88220945-88225652	394	466	312	0	0	0	0	0	0	0	0	0	0	663	0	0	0	0	0	0	0	433	0	0	0	366	410
Khdc4	Khdc4-210	ENSMUSE00001352338	Known	type1	3:88618160-88618936	77	0	39	74	0	0	0	0	63	0	0	0	0	0	0	81	42	76	85	126	0	0	0	65	47	40	57
Khdc4	Khdc4-206	ENSMUSE00001357695	Known	type1	3:88618160-88618936	77	0	39	74	0	0	0	0	63	0	0	0	0	0	0	81	42	76	85	126	0	0	0	65	47	40	57
Med8	Med8-208	ENSMUSE00000784510	Known	type1	4:118271073-118271920	0	0	0	0	0	0	0	0	115	0	0	0	0	0	0	86	130	113	0	0	0	121	0	0	0	82	0
Cdk11b	Cdk11b-208	ENSMUSE00000793065	Known	type1	4:155727033-155731939	82	0	80	0	0	146	0	0	119	0	0	0	0	0	0	140	88	112	0	0	0	99	113	119	110	99	102
Cdk11b	Cdk11b-206	ENSMUSE00000831510	Known	type1	4:155727033-155731939	82	0	80	0	0	146	0	0	119	0	0	0	0	0	0	140	88	112	0	0	0	99	113	119	110	99	102
Gm10563	Gm10563-201	ENSMUSE00000905965	Known	type1	4:155727033-155731939	82	0	80	0	0	146	0	0	119	0	0	0	0	0	0	140	88	112	0	0	0	99	113	119	110	99	102
Tmod1	Tmod1-204	ENSMUSE00000740723	Known	type1	4:46097079-46106869	18	18	16	0	0	0	0	0	0	0	0	4	2	3	0	3	4	1	0	3	4	3	3	4	1	2	2
Tmod1	Tmod1-202	ENSMUSE00000795616	Known	type1	4:46097079-46106869	18	18	16	0	0	0	0	0	0	0	0	4	2	3	0	3	4	1	0	3	4	3	3	4	1	2	2
Sh3gl2	Sh3gl2-202	ENSMUSE00000672347	Known	type1	4:85295765-85297488	6	3	1	88	0	0	0	121	91	36	46	23	0	0	0	0	0	0	0	39	0	0	129	0	115	0	0
Msi1	Msi1-209	ENSMUSE00000739052	Known	type1	5:115585246-115588273	0	0	0	0	0	0	172	123	107	0	0	0	0	0	0	0	0	0	0	237	0	151	0	0	0	0	0
Mdh2	Mdh2-207	ENSMUSE00001351333	Known	type1	5:135816473-135818054	0	0	269	549	0	0	0	432	415	0	0	0	0	0	0	0	0	0	0	0	0	0	0	0	372	432	449
Trrap	Trrap-213	ENSMUSE00001357369	Known	type1	5:144748825-144750243	34	54	22	0	0	62	0	59	0	88	155	76	0	0	0	0	0	0	43	50	0	48	46	36	0	0	36
Fry	Fry-210	ENSMUSE00001359603	Known	type1	5:150381381-150384853	0	0	0	31	30	38	0	0	0	0	0	0	0	0	0	138	36	56	0	0	0	28	33	0	29	0	33
Maea	Maea-203	ENSMUSE00001358327	Known	type1	5:33492990-33515783	76	77	56	120	0	0	132	109	86	0	0	0	0	0	0	137	92	151	116	0	0	91	130	0	86	108	0
Maea	Maea-204	ENSMUSE00001364344	Known	type1	5:33492990-33515783	76	77	56	120	0	0	132	109	86	0	0	0	0	0	0	137	92	151	116	0	0	91	130	0	86	108	0
Sh3bp2	Sh3bp2-206	ENSMUSE00000779005	Known	type1	5:34714324-34714638	14	30	11	69	38	0	57	0	40	72	71	0	0	86	94	0	37	63	51	46	60	0	0	0	0	0	0
Gm42603	Gm42603-201	ENSMUSE00001349781	Known	type1	5:96945313-96958908	0	0	0	30	38	17	0	0	0	0	31	77	55	17	54	34	45	38	54	34	98	33	38	27	69	0	43
Anxa3	Anxa3-209	ENSMUSE00001355509	Known	type1	5:96945313-96958908	0	0	0	30	38	17	0	0	0	0	31	77	55	17	54	34	45	38	54	34	98	33	38	27	69	0	43
Chl1	Chl1-206	ENSMUSE00001367707	Known	type1	6:103672464-103675065	14	20	34	0	0	247	0	0	0	123	218	64	0	0	0	0	0	0	0	0	0	0	239	0	0	0	0
Phb2	Phb2-208	ENSMUSE00000738323	Known	type1	6:124689752-124690024	511	0	0	0	0	567	0	0	320	0	0	0	748	657	681	0	0	0	525	0	0	412	0	392	0	298	472
Phb2	Phb2-202	ENSMUSE00000811705	Known	type1	6:124690105-124690946	337	0	0	0	0	387	0	0	261	0	0	0	555	458	504	0	0	0	0	0	0	312	0	298	0	258	334
Parp11	Parp11-203	ENSMUSE00000239863	Known	type1	6:127447794-127451198	0	16	0	68	0	0	0	0	0	24	32	24	0	0	0	0	0	0	17	0	0	0	0	32	0	0	0
Parp11	Parp11-204	ENSMUSE00000239863	Known	type1	6:127447794-127451198	0	16	0	68	0	0	0	0	0	24	32	24	0	0	0	0	0	0	17	0	0	0	0	32	0	0	0
Parp11	Parp11-208	ENSMUSE00000768967	Known	type1	6:127447794-127451198	0	16	0	68	0	0	0	0	0	24	32	24	0	0	0	0	0	0	17	0	0	0	0	32	0	0	0
Parp11	Parp11-205	ENSMUSE00000831643	Known	type1	6:127447794-127451198	0	16	0	68	0	0	0	0	0	24	32	24	0	0	0	0	0	0	17	0	0	0	0	32	0	0	0
Parp11	Parp11-206	ENSMUSE00000835672	Known	type1	6:127447794-127451198	0	16	0	68	0	0	0	0	0	24	32	24	0	0	0	0	0	0	17	0	0	0	0	32	0	0	0
Parp11	Parp11-210	ENSMUSE00001364138	Known	type1	6:127447794-127451198	0	16	0	68	0	0	0	0	0	24	32	24	0	0	0	0	0	0	17	0	0	0	0	32	0	0	0
Parp11	Parp11-207	ENSMUSE00000744103	Known	type1	6:127451275-127454806	0	44	0	138	0	0	0	0	0	92	91	89	0	0	0	0	0	0	93	0	0	0	0	107	0	0	88
Ptpro	Ptpro-204	ENSMUSE00001368840	Known	type1	6:137355156-137357171	6	21	30	0	0	0	72	0	61	0	0	0	156	141	112	0	0	0	0	0	0	0	46	0	0	44	29
Ccdc91	Ccdc91-202	ENSMUSE00000688503	Known	type1	6:147438979-147464132	0	48	0	0	75	0	0	0	0	43	54	0	62	0	0	80	67	0	0	0	0	53	72	104	0	0	0
Tead1	Tead1-205	ENSMUSE00000904841	Known	type1	7:112358847-112438622	0	31	6	0	0	0	0	29	0	0	0	0	0	0	0	25	34	16	0	23	23	0	0	0	0	21	0
Fbxl19	Fbxl19-204	ENSMUSE00001324589	Known	type1	7:127346310-127347421	100	140	70	0	0	0	0	0	0	0	0	0	0	0	0	0	0	0	163	0	0	0	0	0	0	0	0
Slc17a6	Slc17a6-202	ENSMUSE00001381158	Known	type1	7:51272469-51275028	51	98	36	0	0	0	0	0	0	0	195	0	0	0	172	0	0	0	0	0	0	0	0	0	0	0	0
Sh3gl3	Sh3gl3-205	ENSMUSE00000991097	Known	type1	7:81824768-81909339	101	44	74	0	0	0	0	0	0	0	73	27	86	73	111	0	154	0	0	55	107	95	0	95	0	114	0
Sh3gl3	Sh3gl3-205	ENSMUSE00000993201	Known	type1	7:81824768-81909339	101	44	74	0	0	0	0	0	0	0	73	27	86	73	111	0	154	0	0	55	107	95	0	95	0	114	0
Sh3gl3	Sh3gl3-205	ENSMUSE00001066898	Known	type1	7:81824768-81909339	101	44	74	0	0	0	0	0	0	0	73	27	86	73	111	0	154	0	0	55	107	95	0	95	0	114	0
Sh3gl3	Sh3gl3-209	ENSMUSE00001095008	Known	type1	7:81824768-81909339	101	44	74	0	0	0	0	0	0	0	73	27	86	73	111	0	154	0	0	55	107	95	0	95	0	114	0
Mtss2	Mtss2-202	ENSMUSE00000732615	Known	type1	8:111458811-111463777	28	20	22	0	0	0	0	0	0	0	0	0	0	0	0	0	0	0	0	62	0	0	0	0	0	0	0
Mtss2	Mtss2-206	ENSMUSE00000801748	Known	type1	8:111458811-111463777	28	20	22	0	0	0	0	0	0	0	0	0	0	0	0	0	0	0	0	62	0	0	0	0	0	0	0
Usp10	Usp10-205	ENSMUSE00000807648	Known	type1	8:120668878-120673813	33	0	0	70	0	0	0	30	0	0	0	81	0	0	0	0	51	0	0	0	0	45	49	45	0	0	0
Usp10	Usp10-213	ENSMUSE00001390242	Known	type1	8:120668878-120673813	33	0	0	70	0	0	0	30	0	0	0	81	0	0	0	0	51	0	0	0	0	45	49	45	0	0	0
Gse1	Gse1-207	ENSMUSE00001392646	Known	type1	8:121289565-121293106	0	0	22	0	0	63	39	0	15	0	0	0	0	0	0	101	27	37	48	0	24	32	25	38	28	0	33
Tcf25	Tcf25-210	ENSMUSE00001393272	Known	type1	8:124123834-124124721	116	0	99	376	0	0	0	325	0	0	520	0	636	0	0	0	0	0	0	0	0	368	382	383	0	0	0
Mcf2l	Mcf2l-217	ENSMUSE00000730603	Known	type1	8:13023094-13034859	30	91	48	0	0	0	0	0	0	0	0	0	0	0	0	0	0	266	0	0	0	0	0	0	0	0	0
Mcf2l	Mcf2l-206	ENSMUSE00000800268	Known	type1	8:13023094-13034859	30	91	48	0	0	0	0	0	0	0	0	0	0	0	0	0	0	266	0	0	0	0	0	0	0	0	0
Mcf2l	Mcf2l-221	ENSMUSE00000934128	Known	type1	8:13023094-13034859	30	91	48	0	0	0	0	0	0	0	0	0	0	0	0	0	0	266	0	0	0	0	0	0	0	0	0
Mcf2l	Mcf2l-219	ENSMUSE00000812245	Known	type1	8:13034951-13043828	22	83	43	0	0	0	0	0	0	0	0	0	0	0	0	0	0	249	0	0	0	0	0	0	0	0	0
Mcf2l	Mcf2l-212	ENSMUSE00000832877	Known	type1	8:13034951-13043828	22	83	43	0	0	0	0	0	0	0	0	0	0	0	0	0	0	249	0	0	0	0	0	0	0	0	0
Gmip	Gmip-209	ENSMUSE00000791480	Known	type1	8:70264291-70266265	13	17	8	34	34	0	0	26	0	0	58	39	0	97	0	0	0	0	0	0	0	0	0	0	65	57	76
Gmip	Gmip-208	ENSMUSE00000827801	Known	type1	8:70264291-70266265	13	17	8	34	34	0	0	26	0	0	58	39	0	97	0	0	0	0	0	0	0	0	0	0	65	57	76
Ndrg4	Ndrg4-206	ENSMUSE00000855776	Known	type1	8:96436583-96437291	22	41	26	0	0	0	0	0	0	0	0	66	0	0	0	0	0	0	0	0	0	0	0	0	0	0	0
Ndrg4	Ndrg4-204	ENSMUSE00000870374	Known	type1	8:96436583-96437291	22	41	26	0	0	0	0	0	0	0	0	66	0	0	0	0	0	0	0	0	0	0	0	0	0	0	0
Ndrg4	Ndrg4-211	ENSMUSE00001392070	Known	type1	8:96436583-96437291	22	41	26	0	0	0	0	0	0	0	0	66	0	0	0	0	0	0	0	0	0	0	0	0	0	0	0
Rpl29	Rpl29-206	ENSMUSE00001394429	Known	type1	9:106306776-106307168	0	0	0	0	0	0	2211	2338	2793	1882	1654	2230	0	0	1296	1046	0	0	0	0	2762	0	2223	0	1838	0	1842
Rpl29	Rpl29-204	ENSMUSE00001400548	Known	type1	9:106306776-106307168	0	0	0	0	0	0	2211	2338	2793	1882	1654	2230	0	0	1296	1046	0	0	0	0	2762	0	2223	0	1838	0	1842
Gm47198	Gm47198-201	ENSMUSE00001396495	Known	type1	9:47441804-47699268	66	72	15	0	0	0	0	0	0	141	0	0	0	0	0	0	0	0	0	0	0	0	0	0	0	0	0
Cadm1	Cadm1-210	ENSMUSE00001398522	Known	type1	9:47441804-47699268	66	72	15	0	0	0	0	0	0	141	0	0	0	0	0	0	0	0	0	0	0	0	0	0	0	0	0
Gm47197	Gm47197-201	ENSMUSE00001402022	Known	type1	9:47441804-47699268	66	72	15	0	0	0	0	0	0	141	0	0	0	0	0	0	0	0	0	0	0	0	0	0	0	0	0
Ctps2	Ctps2-203	ENSMUSE00000691104	Known	type1	X:161724841-161758178	62	67	29	0	0	0	0	0	0	97	0	0	0	0	0	0	0	0	0	0	0	0	0	0	0	134	111
Kdm6a	Kdm6a-203	ENSMUSE00001274234	Known	type1	X:18112656-18113805	5	0	5	0	16	0	20	0	0	0	0	0	32	24	18	0	0	0	24	24	21	0	0	0	0	13	0
Kdm6a	Kdm6a-206	ENSMUSE00001299049	Known	type1	X:18112656-18113805	5	0	5	0	16	0	20	0	0	0	0	0	32	24	18	0	0	0	24	24	21	0	0	0	0	13	0
Kdm6a	Kdm6a-210	ENSMUSE00001425723	Known	type1	X:18112656-18113805	5	0	5	0	16	0	20	0	0	0	0	0	32	24	18	0	0	0	24	24	21	0	0	0	0	13	0
AA986860	AA986860-203	ENSMUSE00001319257	Known	type2	1:130667976-130668716	67	22	120	0	0	0	0	0	0	0	0	0	0	0	0	0	0	0	0	0	0	0	0	0	0	0	2
Dars2	Dars2-207	ENSMUSE00000862713	Known	type2	1:160896750-160897562	11	8	5	24	10	12	0	0	18	0	0	0	0	0	0	25	0	20	35	37	23	0	0	0	0	0	0
Rgs4	Rgs4-203	ENSMUSE00000825552	Known	type2	1:169572087-169572243	19	16	37	0	61	0	149	115	0	39	37	51	0	0	0	0	0	0	52	0	53	77	108	0	156	0	0
Gm18956	Gm18956-201	ENSMUSE00001339323	Known	type2	1:3287192-3491924	6	11	0	33	0	41	47	0	82	14	31	19	0	0	0	0	0	0	32	25	42	36	0	46	59	76	0
Gm37180	Gm37180-201	ENSMUSE00001343189	Known	type2	1:3287192-3491924	6	11	0	33	0	41	47	0	82	14	31	19	0	0	0	0	0	0	32	25	42	36	0	46	59	76	0
Gm37363	Gm37363-201	ENSMUSE00001343686	Known	type2	1:3287192-3491924	6	11	0	33	0	41	47	0	82	14	31	19	0	0	0	0	0	0	32	25	42	36	0	46	59	76	0
Fam126b	Fam126b-203	ENSMUSE00000851288	Known	type2	1:58597217-58605015	23	26	11	0	0	0	0	0	0	0	0	15	0	32	17	0	62	0	0	0	30	0	43	0	0	0	48
Fam126b	Fam126b-205	ENSMUSE00000860880	Known	type2	1:58597217-58605015	23	26	11	0	0	0	0	0	0	0	0	15	0	32	17	0	62	0	0	0	30	0	43	0	0	0	48
Fam126b	Fam126b-204	ENSMUSE00000862320	Known	type2	1:58597217-58605015	23	26	11	0	0	0	0	0	0	0	0	15	0	32	17	0	62	0	0	0	30	0	43	0	0	0	48
Fam126b	Fam126b-209	ENSMUSE00001320339	Known	type2	1:58597217-58605015	23	26	11	0	0	0	0	0	0	0	0	15	0	32	17	0	62	0	0	0	30	0	43	0	0	0	48
Fam241b	Fam241b-211	ENSMUSE00000823046	Known	type2	10:61945792-61946014	29	26	12	0	0	0	0	0	0	96	0	44	0	0	0	0	0	0	0	0	0	0	0	0	0	0	0
Rmst	Rmst-202	ENSMUSE00001407421	Known	type2	10:91971668-91972418	13	9	6	0	0	0	0	0	12	15	0	0	8	8	7	8	15	0	0	0	0	0	0	0	10	10	11
Rmst	Rmst-208	ENSMUSE00001407421	Known	type2	10:91971668-91972418	13	9	6	0	0	0	0	0	12	15	0	0	8	8	7	8	15	0	0	0	0	0	0	0	10	10	11
Rmst	Rmst-209	ENSMUSE00001407421	Known	type2	10:91971668-91972418	13	9	6	0	0	0	0	0	12	15	0	0	8	8	7	8	15	0	0	0	0	0	0	0	10	10	11
Rmst	Rmst-210	ENSMUSE00001407421	Known	type2	10:91971668-91972418	13	9	6	0	0	0	0	0	12	15	0	0	8	8	7	8	15	0	0	0	0	0	0	0	10	10	11
Rmst	Rmst-213	ENSMUSE00001407421	Known	type2	10:91971668-91972418	13	9	6	0	0	0	0	0	12	15	0	0	8	8	7	8	15	0	0	0	0	0	0	0	10	10	11
Rmst	Rmst-203	ENSMUSE00001408576	Known	type2	10:91971668-91972418	13	9	6	0	0	0	0	0	12	15	0	0	8	8	7	8	15	0	0	0	0	0	0	0	10	10	11
Sptbn1	Sptbn1-204	ENSMUSE00000775498	Known	type2	11:30169773-30217947	24	26	11	0	0	0	0	0	0	0	0	53	146	0	0	0	87	93	0	43	0	0	0	47	102	0	87
Gm8098	Gm8098-201	ENSMUSE00000864838	Known	type2	11:30169773-30217947	24	26	11	0	0	0	0	0	0	0	0	53	146	0	0	0	87	93	0	43	0	0	0	47	102	0	87
Limk2	Limk2-213	ENSMUSE00000734479	Known	type2	11:3302378-3303276	18	38	47	0	0	0	0	0	0	0	0	0	0	0	0	0	0	0	0	0	0	0	0	0	0	0	83
Limk2	Limk2-209	ENSMUSE00000839877	Known	type2	11:3302378-3303276	18	38	47	0	0	0	0	0	0	0	0	0	0	0	0	0	0	0	0	0	0	0	0	0	0	0	83
Limk2	Limk2-202	ENSMUSE00001467051	Known	type2	11:3302378-3303276	18	38	47	0	0	0	0	0	0	0	0	0	0	0	0	0	0	0	0	0	0	0	0	0	0	0	83
Limk2	Limk2-208	ENSMUSE00001472008	Known	type2	11:3302378-3303276	18	38	47	0	0	0	0	0	0	0	0	0	0	0	0	0	0	0	0	0	0	0	0	0	0	0	83
Camk2b	Camk2b-215	ENSMUSE00000814506	Known	type2	11:5922727-5922812	0	8	3	97	67	109	249	0	183	62	109	12	0	0	0	0	0	0	65	71	53	156	0	0	0	0	272
Usp22	Usp22-203	ENSMUSE00000927282	Known	type2	11:61046156-61046593	95	175	82	0	0	0	0	0	0	0	0	304	0	0	0	0	0	0	0	0	0	271	0	0	0	0	0
Cltc	Cltc-206	ENSMUSE00000782587	Known	type2	11:86617279-86621036	48	82	45	0	0	0	0	0	0	0	0	0	0	0	0	0	100	0	156	0	0	0	0	0	0	194	170
Akap1	Akap1-204	ENSMUSE00000674780	Known	type2	11:88736692-88755222	0	10	5	0	17	0	0	0	12	30	40	16	0	0	0	0	0	0	25	24	0	0	0	15	0	39	27
Akap1	Akap1-203	ENSMUSE00000674794	Known	type2	11:88736692-88755222	0	10	5	0	17	0	0	0	12	30	40	16	0	0	0	0	0	0	25	24	0	0	0	15	0	39	27
4930556N13Rik	4930556N13Rik-201	ENSMUSE00000935203	Known	type2	11:88736692-88755222	0	10	5	0	17	0	0	0	12	30	40	16	0	0	0	0	0	0	25	24	0	0	0	15	0	39	27
4930556N13Rik	4930556N13Rik-201	ENSMUSE00000938138	Known	type2	11:88736692-88755222	0	10	5	0	17	0	0	0	12	30	40	16	0	0	0	0	0	0	25	24	0	0	0	15	0	39	27
4930556N13Rik	4930556N13Rik-201	ENSMUSE00000939074	Known	type2	11:88736692-88755222	0	10	5	0	17	0	0	0	12	30	40	16	0	0	0	0	0	0	25	24	0	0	0	15	0	39	27
Ubqln1	Ubqln1-204	ENSMUSE00001423549	Known	type2	13:58328720-58330995	28	65	45	0	0	0	44	45	52	110	145	106	0	0	0	0	0	0	0	0	73	0	52	0	37	53	0
Gm48357	Gm48357-201	ENSMUSE00001422672	Known	type2	13:58331139-58339535	79	88	74	0	0	0	178	124	145	259	426	228	0	0	0	0	0	0	0	0	136	0	155	0	123	146	0
Gm48357	Gm48357-201	ENSMUSE00001424141	Known	type2	13:58331139-58339535	79	88	74	0	0	0	178	124	145	259	426	228	0	0	0	0	0	0	0	0	136	0	155	0	123	146	0
Xrcc4	Xrcc4-204	ENSMUSE00000859055	Known	type2	13:90219809-90237615	21	19	19	22	21	20	19	28	22	17	9	11	10	19	18	9	33	0	0	0	0	0	0	0	27	33	31
Xrcc4	Xrcc4-203	ENSMUSE00000862332	Known	type2	13:90219809-90237615	21	19	19	22	21	20	19	28	22	17	9	11	10	19	18	9	33	0	0	0	0	0	0	0	27	33	31
Tasor	Tasor-204	ENSMUSE00001421641	Known	type2	14:27204560-27205764	64	36	39	28	31	33	26	27	31	0	0	0	42	20	39	0	0	0	34	48	31	25	31	0	19	43	29
Ccdc66	Ccdc66-203	ENSMUSE00001422859	Known	type2	14:27204560-27205764	64	36	39	28	31	33	26	27	31	0	0	0	42	20	39	0	0	0	34	48	31	25	31	0	19	43	29
Cyrib	Cyrib-205	ENSMUSE00001431016	Known	type2	15:63828532-63842778	105	74	47	0	0	0	0	0	0	0	0	0	0	138	128	90	136	121	0	0	0	0	0	119	0	114	0
Cyrib	Cyrib-206	ENSMUSE00001431874	Known	type2	15:63828532-63842778	105	74	47	0	0	0	0	0	0	0	0	0	0	138	128	90	136	121	0	0	0	0	0	119	0	114	0
Cyrib	Cyrib-204	ENSMUSE00001432979	Known	type2	15:63828532-63842778	105	74	47	0	0	0	0	0	0	0	0	0	0	138	128	90	136	121	0	0	0	0	0	119	0	114	0
Ptk2	Ptk2-213	ENSMUSE00001430553	Known	type2	15:73181719-73192623	29	67	37	0	0	0	0	0	0	0	0	0	0	0	0	0	0	0	0	102	0	0	0	0	0	0	0
2610020C07Rik	2610020C07Rik-201	ENSMUSE00001182288	Known	type2	16:11041166-11042283	178	168	0	182	180	0	0	0	147	0	0	0	0	0	0	162	141	140	197	0	262	133	0	0	112	0	0
2610020C07Rik	2610020C07Rik-202	ENSMUSE00001438931	Known	type2	16:11041166-11042283	178	168	0	182	180	0	0	0	147	0	0	0	0	0	0	162	141	140	197	0	262	133	0	0	112	0	0
2610020C07Rik	2610020C07Rik-203	ENSMUSE00001439038	Known	type2	16:11041166-11042283	178	168	0	182	180	0	0	0	147	0	0	0	0	0	0	162	141	140	197	0	262	133	0	0	112	0	0
2610020C07Rik	2610020C07Rik-202	ENSMUSE00001443617	Known	type2	16:11041166-11042283	178	168	0	182	180	0	0	0	147	0	0	0	0	0	0	162	141	140	197	0	262	133	0	0	112	0	0
2610020C07Rik	2610020C07Rik-204	ENSMUSE00001443617	Known	type2	16:11041166-11042283	178	168	0	182	180	0	0	0	147	0	0	0	0	0	0	162	141	140	197	0	262	133	0	0	112	0	0
Parl	Parl-206	ENSMUSE00000834491	Known	type2	16:20117077-20120958	0	0	0	0	0	0	101	88	113	0	0	0	118	141	116	0	0	0	146	161	184	95	117	97	90	0	113
Parl	Parl-208	ENSMUSE00000845466	Known	type2	16:20117077-20120958	0	0	0	0	0	0	101	88	113	0	0	0	118	141	116	0	0	0	146	161	184	95	117	97	90	0	113
Rit2	Rit2-204	ENSMUSE00000769409	Known	type2	18:31108558-31286757	2	11	7	0	0	0	0	0	0	0	57	13	0	0	0	0	0	0	37	51	50	0	0	0	0	0	0
Rps14	Rps14-210	ENSMUSE00001459103	Known	type2	18:60846705-60881382	0	0	5	0	13	0	25	11	0	0	0	0	0	0	0	51	25	52	0	0	19	24	11	12	13	24	16
Ndst1	Ndst1-202	ENSMUSE00001459790	Known	type2	18:60846705-60881382	0	0	5	0	13	0	25	11	0	0	0	0	0	0	0	51	25	52	0	0	19	24	11	12	13	24	16
Ndst1	Ndst1-206	ENSMUSE00001460659	Known	type2	18:60846705-60881382	0	0	5	0	13	0	25	11	0	0	0	0	0	0	0	51	25	52	0	0	19	24	11	12	13	24	16
Mir6995	Mir6995-201	ENSMUSE00001316569	Known	type2	19:47261958-47266751	0	23	19	13	0	27	0	8	6	0	0	0	0	0	0	29	14	20	0	15	43	0	19	9	10	7	7
Aurka	Aurka-204	ENSMUSE00000833273	Known	type2	2:172206417-172208841	0	0	0	0	0	0	23	15	0	0	0	0	0	0	0	19	12	25	0	0	0	24	0	0	11	7	16
Ppp4r1l-ps	Ppp4r1l-ps-203	ENSMUSE00000825112	Known	type2	2:173450673-173457275	24	32	13	0	0	0	0	0	0	33	0	0	36	0	0	16	20	26	0	27	23	21	34	0	24	0	9
Paxx	Paxx-212	ENSMUSE00000768299	Known	type2	2:25349714-25349786	0	0	45	0	70	0	0	130	0	0	0	31	0	0	73	0	0	0	62	83	70	0	0	0	0	0	0
Paxx	Paxx-207	ENSMUSE00000737670	Known	type2	2:25349872-25350020	0	0	42	0	54	0	0	120	0	0	0	25	0	0	76	0	0	0	52	54	65	0	0	0	0	0	0
Paxx	Paxx-209	ENSMUSE00000737670	Known	type2	2:25349872-25350020	0	0	42	0	54	0	0	120	0	0	0	25	0	0	76	0	0	0	52	54	65	0	0	0	0	0	0
Paxx	Paxx-203	ENSMUSE00000751467	Known	type2	2:25349872-25350020	0	0	42	0	54	0	0	120	0	0	0	25	0	0	76	0	0	0	52	54	65	0	0	0	0	0	0
Entr1	Entr1-211	ENSMUSE00000698146	Known	type2	2:26277684-26279160	0	127	60	0	117	0	98	0	0	138	143	115	0	0	0	0	0	0	122	124	0	0	132	0	0	0	0
Entr1	Entr1-212	ENSMUSE00000747487	Known	type2	2:26277684-26279160	0	127	60	0	117	0	98	0	0	138	143	115	0	0	0	0	0	0	122	124	0	0	132	0	0	0	0
Gm13563	Gm13563-202	ENSMUSE00000747685	Known	type2	2:26277684-26279160	0	127	60	0	117	0	98	0	0	138	143	115	0	0	0	0	0	0	122	124	0	0	132	0	0	0	0
Gm13563	Gm13563-202	ENSMUSE00000748651	Known	type2	2:26277684-26279160	0	127	60	0	117	0	98	0	0	138	143	115	0	0	0	0	0	0	122	124	0	0	132	0	0	0	0
Entr1	Entr1-210	ENSMUSE00000756219	Known	type2	2:26277684-26279160	0	127	60	0	117	0	98	0	0	138	143	115	0	0	0	0	0	0	122	124	0	0	132	0	0	0	0
Gm13563	Gm13563-203	ENSMUSE00000788810	Known	type2	2:26277684-26279160	0	127	60	0	117	0	98	0	0	138	143	115	0	0	0	0	0	0	122	124	0	0	132	0	0	0	0
Gm13563	Gm13563-202	ENSMUSE00000819324	Known	type2	2:26277684-26279160	0	127	60	0	117	0	98	0	0	138	143	115	0	0	0	0	0	0	122	124	0	0	132	0	0	0	0
Entr1	Entr1-207	ENSMUSE00001209177	Known	type2	2:26277684-26279160	0	127	60	0	117	0	98	0	0	138	143	115	0	0	0	0	0	0	122	124	0	0	132	0	0	0	0
Entr1	Entr1-205	ENSMUSE00001230261	Known	type2	2:26277684-26279160	0	127	60	0	117	0	98	0	0	138	143	115	0	0	0	0	0	0	122	124	0	0	132	0	0	0	0
Entr1	Entr1-207	ENSMUSE00001230261	Known	type2	2:26277684-26279160	0	127	60	0	117	0	98	0	0	138	143	115	0	0	0	0	0	0	122	124	0	0	132	0	0	0	0
Entr1	Entr1-210	ENSMUSE00001230261	Known	type2	2:26277684-26279160	0	127	60	0	117	0	98	0	0	138	143	115	0	0	0	0	0	0	122	124	0	0	132	0	0	0	0
Entr1	Entr1-203	ENSMUSE00001297475	Known	type2	2:26277684-26279160	0	127	60	0	117	0	98	0	0	138	143	115	0	0	0	0	0	0	122	124	0	0	132	0	0	0	0
Larp7	Larp7-203	ENSMUSE00001353648	Known	type2	3:127341196-127346831	0	87	0	112	135	96	57	60	62	0	0	0	0	0	0	49	55	70	0	173	158	72	87	73	50	44	64
Elf2	Elf2-210	ENSMUSE00001345858	Known	type2	3:51166786-51168419	76	0	80	117	0	102	103	0	0	0	0	0	0	0	0	81	75	70	0	148	0	0	0	0	52	0	0
Cd1d1	Cd1d1-203	ENSMUSE00000735125	Known	type2	3:86904924-86905378	0	0	0	0	0	0	22	16	21	0	44	46	0	0	23	12	15	12	33	31	34	22	28	37	12	12	16
Bcl9	Bcl9-206	ENSMUSE00000723768	Known	type2	3:97131294-97205072	13	0	22	0	0	0	0	0	0	0	0	0	0	0	0	55	32	35	0	42	0	0	0	0	0	0	0
Bcl9	Bcl9-204	ENSMUSE00000745799	Known	type2	3:97131294-97205072	13	0	22	0	0	0	0	0	0	0	0	0	0	0	0	55	32	35	0	42	0	0	0	0	0	0	0
Bcl9	Bcl9-205	ENSMUSE00000820766	Known	type2	3:97131294-97205072	13	0	22	0	0	0	0	0	0	0	0	0	0	0	0	55	32	35	0	42	0	0	0	0	0	0	0
Bcl9	Bcl9-202	ENSMUSE00000827724	Known	type2	3:97131294-97205072	13	0	22	0	0	0	0	0	0	0	0	0	0	0	0	55	32	35	0	42	0	0	0	0	0	0	0
Gm43073	Gm43073-201	ENSMUSE00001349446	Known	type2	3:97131294-97205072	13	0	22	0	0	0	0	0	0	0	0	0	0	0	0	55	32	35	0	42	0	0	0	0	0	0	0
Gm42508	Gm42508-201	ENSMUSE00001354939	Known	type2	3:97131294-97205072	13	0	22	0	0	0	0	0	0	0	0	0	0	0	0	55	32	35	0	42	0	0	0	0	0	0	0
Cdca8	Cdca8-203	ENSMUSE00000786101	Known	type2	4:124815858-124817509	0	0	0	0	0	0	50	25	33	0	241	0	136	145	131	61	35	41	0	228	140	61	70	0	13	18	33
Gm13061	Gm13061-201	ENSMUSE00000771994	Known	type2	4:133745561-133746021	12	14	10	0	0	0	0	0	0	0	0	18	0	0	0	2	0	0	3	4	3	0	0	0	0	0	0
Lin28a	Lin28a-204	ENSMUSE00000956188	Known	type2	4:133745561-133746021	12	14	10	0	0	0	0	0	0	0	0	18	0	0	0	2	0	0	3	4	3	0	0	0	0	0	0
Miip	Miip-203	ENSMUSE00000776836	Known	type2	4:147947407-147949645	15	0	0	0	20	0	9	13	17	0	0	0	0	0	0	15	0	0	0	0	0	0	0	0	15	23	14
Miip	Miip-202	ENSMUSE00001223640	Known	type2	4:147947407-147949645	15	0	0	0	20	0	9	13	17	0	0	0	0	0	0	15	0	0	0	0	0	0	0	0	15	23	14
Miip	Miip-205	ENSMUSE00001239445	Known	type2	4:147947407-147949645	15	0	0	0	20	0	9	13	17	0	0	0	0	0	0	15	0	0	0	0	0	0	0	0	15	23	14
Ube4b	Ube4b-201	ENSMUSE00000667132	Known	type2	4:149445798-149449910	33	51	13	0	0	0	0	0	0	0	0	50	0	0	0	0	48	79	0	67	66	0	0	54	0	48	0
Ube4bos1	Ube4bos1-202	ENSMUSE00000752278	Known	type2	4:149445798-149449910	33	51	13	0	0	0	0	0	0	0	0	50	0	0	0	0	48	79	0	67	66	0	0	54	0	48	0
Tmem68	Tmem68-206	ENSMUSE00000767631	Known	type2	4:3560693-3564092	0	66	111	81	90	0	98	128	0	87	58	0	74	101	59	0	0	106	0	0	0	0	0	0	143	97	127
Mllt3	Mllt3-204	ENSMUSE00000815262	Known	type2	4:87792219-87798302	0	0	63	0	0	0	0	0	0	0	0	0	0	0	0	0	0	0	183	251	238	0	0	0	0	0	0
Elavl2	Elavl2-206	ENSMUSE00000672161	Known	type2	4:91197092-91264172	73	75	94	0	0	0	0	0	0	0	151	0	0	0	0	0	0	0	0	0	207	0	0	0	0	114	0
Elavl2	Elavl2-207	ENSMUSE00000672163	Known	type2	4:91197092-91264172	73	75	94	0	0	0	0	0	0	0	151	0	0	0	0	0	0	0	0	0	207	0	0	0	0	114	0
Elavl2	Elavl2-206	ENSMUSE00000672166	Known	type2	4:91197092-91264172	73	75	94	0	0	0	0	0	0	0	151	0	0	0	0	0	0	0	0	0	207	0	0	0	0	114	0
Elavl2	Elavl2-207	ENSMUSE00000672166	Known	type2	4:91197092-91264172	73	75	94	0	0	0	0	0	0	0	151	0	0	0	0	0	0	0	0	0	207	0	0	0	0	114	0
Elavl2	Elavl2-212	ENSMUSE00000672166	Known	type2	4:91197092-91264172	73	75	94	0	0	0	0	0	0	0	151	0	0	0	0	0	0	0	0	0	207	0	0	0	0	114	0
Gm12653	Gm12653-201	ENSMUSE00000714470	Known	type2	4:91197092-91264172	73	75	94	0	0	0	0	0	0	0	151	0	0	0	0	0	0	0	0	0	207	0	0	0	0	114	0
Elavl2	Elavl2-212	ENSMUSE00000789935	Known	type2	4:91197092-91264172	73	75	94	0	0	0	0	0	0	0	151	0	0	0	0	0	0	0	0	0	207	0	0	0	0	114	0
Elavl2	Elavl2-214	ENSMUSE00000949916	Known	type2	4:91197092-91264172	73	75	94	0	0	0	0	0	0	0	151	0	0	0	0	0	0	0	0	0	207	0	0	0	0	114	0
Elavl2	Elavl2-216	ENSMUSE00000952538	Known	type2	4:91197092-91264172	73	75	94	0	0	0	0	0	0	0	151	0	0	0	0	0	0	0	0	0	207	0	0	0	0	114	0
Mir6402	Mir6402-201	ENSMUSE00001313752	Known	type2	4:91197092-91264172	73	75	94	0	0	0	0	0	0	0	151	0	0	0	0	0	0	0	0	0	207	0	0	0	0	114	0
Gm26703	Gm26703-201	ENSMUSE00001129032	Known	type2	5:104245640-104261242	15	20	28	0	0	0	0	0	0	96	207	118	0	0	0	666	0	0	106	96	217	187	0	110	0	0	0
Gm26703	Gm26703-201	ENSMUSE00001138029	Known	type2	5:104245640-104261242	15	20	28	0	0	0	0	0	0	96	207	118	0	0	0	666	0	0	106	96	217	187	0	110	0	0	0
Sparcl1	Sparcl1-202	ENSMUSE00001348357	Known	type2	5:104245640-104261242	15	20	28	0	0	0	0	0	0	96	207	118	0	0	0	666	0	0	106	96	217	187	0	110	0	0	0
Gm26703	Gm26703-203	ENSMUSE00001354586	Known	type2	5:104245640-104261242	15	20	28	0	0	0	0	0	0	96	207	118	0	0	0	666	0	0	106	96	217	187	0	110	0	0	0
Gm26703	Gm26703-203	ENSMUSE00001356017	Known	type2	5:104245640-104261242	15	20	28	0	0	0	0	0	0	96	207	118	0	0	0	666	0	0	106	96	217	187	0	110	0	0	0
Camkk2	Camkk2-208	ENSMUSE00001351133	Known	type2	5:122902366-122917314	10	0	0	0	55	47	38	0	50	51	42	50	0	0	0	0	0	0	60	47	42	71	60	0	0	0	0
Ccdc92	Ccdc92-202	ENSMUSE00000772277	Known	type2	5:124916872-124939078	8	16	3	0	18	0	0	32	0	36	51	28	0	0	0	0	0	0	0	17	32	37	50	27	30	15	0
Ccdc92	Ccdc92-203	ENSMUSE00000801276	Known	type2	5:124916872-124939078	8	16	3	0	18	0	0	32	0	36	51	28	0	0	0	0	0	0	0	17	32	37	50	27	30	15	0
Gm3527	Gm3527-201	ENSMUSE00001356749	Known	type2	5:18513824-18565049	31	14	23	105	0	0	0	103	119	68	92	41	0	0	0	0	0	0	0	76	74	103	0	0	0	0	0
Srpk2	Srpk2-203	ENSMUSE00001356110	Known	type2	5:23770264-23821324	42	65	30	0	0	0	0	0	0	0	0	0	0	0	225	0	0	0	0	0	0	0	0	0	0	0	0
Tyms	Tyms-206	ENSMUSE00000731059	Known	type2	5:30273639-30276631	0	299	0	0	0	0	0	63	41	0	0	0	0	0	0	35	31	58	265	0	0	0	0	0	54	0	36
Tyms	Tyms-204	ENSMUSE00000787727	Known	type2	5:30273639-30276631	0	299	0	0	0	0	0	63	41	0	0	0	0	0	0	35	31	58	265	0	0	0	0	0	54	0	36
Gm3364	Gm3364-201	ENSMUSE00001347769	Known	type2	5:44826802-44956703	19	12	10	0	0	0	0	0	0	38	43	28	110	80	79	126	103	109	22	53	0	77	76	99	105	126	165
E030026E10Rik	E030026E10Rik-201	ENSMUSE00001347942	Known	type2	5:44826802-44956703	19	12	10	0	0	0	0	0	0	38	43	28	110	80	79	126	103	109	22	53	0	77	76	99	105	126	165
Gm43503	Gm43503-201	ENSMUSE00001348265	Known	type2	5:44826802-44956703	19	12	10	0	0	0	0	0	0	38	43	28	110	80	79	126	103	109	22	53	0	77	76	99	105	126	165
Gm3364	Gm3364-201	ENSMUSE00001350748	Known	type2	5:44826802-44956703	19	12	10	0	0	0	0	0	0	38	43	28	110	80	79	126	103	109	22	53	0	77	76	99	105	126	165
Gm43509	Gm43509-201	ENSMUSE00001357604	Known	type2	5:44826802-44956703	19	12	10	0	0	0	0	0	0	38	43	28	110	80	79	126	103	109	22	53	0	77	76	99	105	126	165
Vopp1	Vopp1-204	ENSMUSE00000763977	Known	type2	6:57731662-57739419	88	92	65	0	0	0	0	0	0	0	0	179	0	0	0	0	0	0	0	261	0	0	295	229	0	0	0
Mthfd2	Mthfd2-202	ENSMUSE00000725753	Known	type2	6:83287502-83288191	39	0	0	28	0	0	0	0	0	0	0	0	0	0	0	40	42	35	0	36	0	0	38	30	0	26	0
Foxp1	Foxp1-217	ENSMUSE00000954246	Known	type2	6:98912402-98916679	37	45	25	0	0	0	0	0	0	0	0	74	0	0	0	0	0	0	73	0	0	0	58	75	0	0	0
Kctd15	Kctd15-206	ENSMUSE00001372449	Known	type2	7:34344408-34349380	71	109	58	0	0	0	0	0	0	0	0	0	0	0	186	0	88	0	114	0	0	82	125	0	61	0	104
Sergef	Sergef-205	ENSMUSE00000789518	Known	type2	7:46240198-46264041	16	27	12	0	0	0	0	0	0	0	0	0	0	0	0	0	0	0	0	0	31	0	50	0	0	0	0
Pcp2	Pcp2-207	ENSMUSE00000819061	Known	type2	8:3674633-3674785	0	0	0	0	0	0	11	21	37	0	0	0	5	9	9	17	26	15	0	0	0	9	11	12	29	23	27
Gm39214	Gm39214-201	ENSMUSE00001382170	Known	type2	8:86467008-86490863	140	168	125	0	0	0	0	0	0	0	0	0	0	283	0	0	0	0	0	410	416	0	0	0	0	0	0
Itfg1	Itfg1-202	ENSMUSE00001382487	Known	type2	8:86467008-86490863	140	168	125	0	0	0	0	0	0	0	0	0	0	283	0	0	0	0	0	410	416	0	0	0	0	0	0
Gm39214	Gm39214-201	ENSMUSE00001384480	Known	type2	8:86467008-86490863	140	168	125	0	0	0	0	0	0	0	0	0	0	283	0	0	0	0	0	410	416	0	0	0	0	0	0
Itfg1	Itfg1-203	ENSMUSE00001386917	Known	type2	8:86467008-86490863	140	168	125	0	0	0	0	0	0	0	0	0	0	283	0	0	0	0	0	410	416	0	0	0	0	0	0
Gm39214	Gm39214-201	ENSMUSE00001388756	Known	type2	8:86467008-86490863	140	168	125	0	0	0	0	0	0	0	0	0	0	283	0	0	0	0	0	410	416	0	0	0	0	0	0
Morf4l2	Morf4l2-205	ENSMUSE00000209366	Known	type2	X:135635251-135640553	24	0	56	327	0	0	0	0	0	147	244	92	0	0	0	0	0	0	0	0	0	0	0	0	0	0	0
Morf4l2	Morf4l2-210	ENSMUSE00000209366	Known	type2	X:135635251-135640553	24	0	56	327	0	0	0	0	0	147	244	92	0	0	0	0	0	0	0	0	0	0	0	0	0	0	0
Morf4l2	Morf4l2-209	ENSMUSE00000806455	Known	type2	X:135635251-135640553	24	0	56	327	0	0	0	0	0	147	244	92	0	0	0	0	0	0	0	0	0	0	0	0	0	0	0
Firre	Firre-205	ENSMUSE00001365554	Known	type2	X:49647262-49649685	0	0	0	0	0	0	32	50	50	0	0	0	0	30	40	25	0	37	0	0	0	40	47	0	0	50	0
Firre	Firre-208	ENSMUSE00001366876	Known	type2	X:49647262-49649685	0	0	0	0	0	0	32	50	50	0	0	0	0	30	40	25	0	37	0	0	0	40	47	0	0	50	0
Cdca3	Cdca3-204	ENSMUSE00000733627	Known	type3	6:124808452-124809108	0	0	132	117	0	102	50	36	39	0	0	0	0	0	0	47	38	46	0	0	0	0	83	95	28	23	31
Cdca3	Cdca3-203	ENSMUSE00000757629	Known	type3	6:124808452-124809108	0	0	132	117	0	102	50	36	39	0	0	0	0	0	0	47	38	46	0	0	0	0	83	95	28	23	31
Elavl2	Elavl2-206	ENSMUSE00000672161	Known	type4	4:91197092-91260136	0	36	0	0	0	0	0	65	71	47	48	42	0	0	0	0	0	0	74	0	67	0	0	0	0	0	64
Elavl2	Elavl2-206	ENSMUSE00000672166	Known	type4	4:91197092-91260136	0	36	0	0	0	0	0	65	71	47	48	42	0	0	0	0	0	0	74	0	67	0	0	0	0	0	64
Elavl2	Elavl2-207	ENSMUSE00000672166	Known	type4	4:91197092-91260136	0	36	0	0	0	0	0	65	71	47	48	42	0	0	0	0	0	0	74	0	67	0	0	0	0	0	64
Elavl2	Elavl2-212	ENSMUSE00000672166	Known	type4	4:91197092-91260136	0	36	0	0	0	0	0	65	71	47	48	42	0	0	0	0	0	0	74	0	67	0	0	0	0	0	64
Gm12653	Gm12653-201	ENSMUSE00000714470	Known	type4	4:91197092-91260136	0	36	0	0	0	0	0	65	71	47	48	42	0	0	0	0	0	0	74	0	67	0	0	0	0	0	64
Elavl2	Elavl2-214	ENSMUSE00000949916	Known	type4	4:91197092-91260136	0	36	0	0	0	0	0	65	71	47	48	42	0	0	0	0	0	0	74	0	67	0	0	0	0	0	64
Elavl2	Elavl2-216	ENSMUSE00000952538	Known	type4	4:91197092-91260136	0	36	0	0	0	0	0	65	71	47	48	42	0	0	0	0	0	0	74	0	67	0	0	0	0	0	64
Man2a2	Man2a2-207	ENSMUSE00001370580	Known	type4	7:80019494-80020479	13	36	13	0	0	0	0	0	0	0	62	0	0	0	0	0	0	0	0	0	0	23	0	33	0	0	0
Man2a2	Man2a2-204	ENSMUSE00001375966	Known	type4	7:80019494-80020479	13	36	13	0	0	0	0	0	0	0	62	0	0	0	0	0	0	0	0	0	0	23	0	33	0	0	0
Gm38619	Gm38619-202	ENSMUSE00001439700	Novel	type1	16:12523687-12529166	41	20	70	0	0	0	0	0	0	0	0	1	0	0	0	0	0	0	0	0	0	2	0	0	0	0	0
4930544L04Rik	4930544L04Rik-201	ENSMUSE00000632016	Novel	type2	7:134997796-134998082	101	37	134	0	0	0	0	0	0	0	1	8	0	0	0	0	0	0	1	1	7	0	0	0	0	0	0
4930544L04Rik	4930544L04Rik-202	ENSMUSE00001384119	Novel	type2	7:134997796-134998082	101	37	134	0	0	0	0	0	0	0	1	8	0	0	0	0	0	0	1	1	7	0	0	0	0	0	0
Hmg20a	Hmg20a-206	ENSMUSE00001398158	Novel	type6	9:56397249-56401809	23	41	11	0	0	0	0	0	0	0	0	0	0	0	0	0	0	0	0	0	0	0	0	0	0	0	0
