# Supplementary material for: Molecular Regulation of Fetal Brain Development in Inbred and Congenic Mouse Strains Differing in Longevity
Source: Genes (Basel). 2024 May 9;15(5):604. doi: 10.3390/genes15050604 (PMC11121069; doi:10.3390/genes15050604)
Supplement: Supplementary file 1 [file genes-15-00604-s001.zip › Supplementary Table S7.xlsx]

## Sheet: Sheet1
Supplementary Table 7. List of GO terms associated with the alternative spliced genes in the fetal brain.
GO biological process complete	No of genes with alternative splice variants	Fold Enrichment	FDR
protein localization to condensed chromosome (GO:1903083)	3	51.8	0.0285
protein localization to kinetochore (GO:0034501)	3	51.8	0.0274
protein localization to chromosome, centromeric region (GO:0071459)	4	42.75	0.0048
positive regulation of cytokinesis (GO:0032467)	4	18.32	0.0363
double-strand break repair via homologous recombination (GO:0000724)	6	12.36	0.0108
mitotic spindle organization (GO:0007052)	5	12.07	0.0384
positive regulation of cell division (GO:0051781)	5	11.94	0.0367
recombinational repair (GO:0000725)	6	11.92	0.0118
regulation of cytokinesis (GO:0032465)	5	11.81	0.0374
mitotic cell cycle checkpoint signaling (GO:0007093)	6	10.28	0.0239
regulation of chromosome segregation (GO:0051983)	6	10.28	0.0229
spindle organization (GO:0007051)	7	10.07	0.00807
negative regulation of mitotic cell cycle phase transition (GO:1901991)	7	9.7	0.00962
regulation of nuclear division (GO:0051783)	6	8.98	0.0362
cell cycle checkpoint signaling (GO:0000075)	6	8.21	0.0416
nuclear chromosome segregation (GO:0098813)	8	7.64	0.0106
chromosome segregation (GO:0007059)	11	7.6	0.000577
positive regulation of cell cycle process (GO:0090068)	9	7.45	0.00455
regulation of mitotic cell cycle phase transition (GO:1901990)	11	7.41	0.000648
meiotic cell cycle (GO:0051321)	10	7.19	0.00221
negative regulation of mitotic cell cycle (GO:0045930)	7	7.14	0.0373
negative regulation of cell cycle phase transition (GO:1901988)	7	6.89	0.0373
mitotic cell cycle (GO:0000278)	17	6.72	4.02e-06
regulation of cell cycle phase transition (GO:1901987)	13	6.71	0.000207
DNA recombination (GO:0006310)	7	6.66	0.0414
mitotic cell cycle process (GO:1903047)	14	6.31	0.000155
regulation of mitotic cell cycle (GO:0007346)	13	5.82	0.000698
chromosome organization (GO:0051276)	11	5.8	0.00461
nuclear division (GO:0000280)	8	5.77	0.0374
cell division (GO:0051301)	13	5.73	0.000755
positive regulation of cell cycle (GO:0045787)	9	5.63	0.025
cell cycle process (GO:0022402)	21	5.5	1.66e-06
cell cycle (GO:0007049)	31	5.45	6.32e-11
regulation of cell cycle process (GO:0010564)	17	5.16	0.000136
DNA repair (GO:0006281)	10	4.74	0.0325
regulation of cell cycle (GO:0051726)	20	4.19	0.000173
DNA metabolic process (GO:0006259)	12	3.83	0.0376
regulation of kinase activity (GO:0043549)	12	3.83	0.0369
DNA damage response (GO:0006974)	12	3.68	0.0421
regulation of transferase activity (GO:0051338)	13	3.51	0.0372
nucleic acid metabolic process (GO:0090304)	23	2.51	0.0223
macromolecule metabolic process (GO:0043170)	45	1.72	0.0276
