# Supplementary material for: Molecular Regulation of Fetal Brain Development in Inbred and Congenic Mouse Strains Differing in Longevity
Source: Genes (Basel). 2024 May 9;15(5):604. doi: 10.3390/genes15050604 (PMC11121069; doi:10.3390/genes15050604)
Supplement: Supplementary file 1 [file genes-15-00604-s001.zip › Supplementary Table S8.csv]

Supplementary Table 8. List of methylation sites and the beta-values of methylation level in the d15 fetal brain (in two replicates) of the strains A (AKR/J), B (C57BL/6J) and C (Cav1-null).
Chromosome	Position	Name	Associated gene, if any	Ad15_1	Ad15_2	Bd15_1	Bd15_2	Cd15_1	Cd15_2
1	16657134	1:16657134		0.000969462	0	0	0	0.003407155	0.001921845
1	16657141	1:16657141		0.006819289	0.002886836	0.002559181	0	0.001704545	0.001276324
1	16657157	1:16657157		0.002952756	0.001160093	0.003250975	0.003833516	0.004616272	0.003232062
1	16657172	1:16657172		0.002420136	0.002300173	0.001916933	0.001613771	0.006810443	0.005098789
1	16657175	1:16657175		0.001938924	0.000575043	0.001919386	0	0	0
1	16657220	1:16657220		0.001449976	0.002298851	0.001277955	0.002151694	0.005675369	0
1	16657236	1:16657236		0.003406326	0.003452244	0.003833866	0.001614639	0.002270148	0.001912046
1	32172746	1:32172746	Khdrbs2	0.000652742	0.000610501	0.002364066	0.0018226	0	0.004264392
1	32172750	1:32172750	Khdrbs2	0.004554327	0	0.003930818	0.001215067	0.007803121	0.000714286
1	32172766	1:32172766	Khdrbs2	0.001944264	0.003046923	0.002356638	0.006075334	0.002997602	0.002130682
1	32172768	1:32172768	Khdrbs2	0.002604167	0	0.007159905	0.003059976	0.001203369	0.002142857
1	32172787	1:32172787	Khdrbs2	0.004539559	0.001829268	0.002360346	0.006079027	0.00239952	0
1	32172789	1:32172789	Khdrbs2	0.001297859	0.000609385	0.003142184	0.009107468	0.003605769	0.001422475
1	32172796	1:32172796	Khdrbs2	0.003888529	0.003656307	0.003142184	0.004860267	0.001201923	0.002130682
1	32172808	1:32172808	Khdrbs2	0.002597403	0	0.003930818	0.00182704	0.00359928	0.004985755
1	32172819	1:32172819	Khdrbs2	0.001302083	0.003050641	0.000788022	0.001825928	0.000600601	0.001424501
1	32172826	1:32172826	Khdrbs2	0.010403121	0.001218769	0.00393391	0.002428658	0.001798561	0.000710227
1	32172837	1:32172837	Khdrbs2	0.007133593	0.000609756	0.003930818	0.000608273	0.005418423	0.004978663
1	73924842	1:73924842	Tns1	0.889019378	0.886051081	0.880877743	0.890084986	0.883116883	0.88907563
1	73924863	1:73924863	Tns1	0.910693302	0.886977887	0.926293779	0.901248581	0.893561786	0.89193729
1	73924899	1:73924899	Tns1	0.898414563	0.892927308	0.926332288	0.923469388	0.927272727	0.903695409
1	73924919	1:73924919	Tns1	0.852662722	0.855029586	0.879138203	0.88104724	0.850598647	0.861252115
1	74027679	1:74027679	Tns1	0.578247734	0.603406326	0.511538462	0.532258065	0.506594724	0.487244898
1	74027681	1:74027681	Tns1	0.368674699	0.373939394	0.296153846	0.305166846	0.272019173	0.276609305
1	74027686	1:74027686	Tns1	0.259638554	0.32038835	0.229487179	0.217016694	0.211503895	0.196428571
1	74027719	1:74027719	Tns1	0.124698795	0.124012158	0.107761386	0.093010753	0.091127098	0.069515306
1	75242907	1:75242907	Dnajb2	0.778741866	0.758672137	0.814799154	0.798603027	0.811243485	0.790777114
1	75242947	1:75242947	Dnajb2	0.926232458	0.939785741	0.961570593	0.944657955	0.951030928	0.964904863
1	75242960	1:75242960	Dnajb2	0.907913669	0.938216796	0.913951546	0.938822624	0.93257185	0.923761118
1	75242988	1:75242988	Dnajb2	0.943965517	0.924242424	0.92481203	0.947752593	0.940353461	0.932741117
1	137182659	1:137182659		0.938676968	0.943764346	0.964912281	0.925181014	0.933018125	0.930244145
1	137182663	1:137182663		0.885040885	0.896024465	0.903508772	0.888038663	0.892265193	0.866066967
1	137182669	1:137182669		0.916305916	0.90676347	0.905203503	0.89107717	0.900078678	0.886340977
1	137182680	1:137182680		0.924381968	0.943996931	0.939566116	0.908138598	0.931916568	0.913672655
1	158251340	1:158251340	Brinp2	0.609951846	0.588888889	0.603097773	0.548913043	0.562300319	0.617421008
1	158251393	1:158251393	Brinp2	0.70508744	0.735294118	0.696239151	0.683498647	0.701195219	0.715248526
1	158251435	1:158251435	Brinp2	0.802083333	0.779005525	0.783783784	0.76735798	0.68694956	0.763513514
1	158251440	1:158251440	Brinp2	0.854877082	0.867158672	0.860173578	0.88097385	0.859760956	0.871103623
1	158251446	1:158251446	Brinp2	0.793021412	0.809742647	0.756991321	0.699458484	0.68685259	0.782828283
1	186240856	1:186240856		0	0.928571429	0.717121588	0.758953168	0.791247782	0.77636235
1	186240902	1:186240902		0	1	0.877475248	0.888965517	0.907155529	0.874115983
1	186240905	1:186240905		0	0.928571429	0.827757125	0.877846791	0.882909521	0.86562942
10	33624462	10:33624462	Clvs2	0.014066496	0.005610098	0.008759124	0.001375516	0.001369863	0.018237082
10	33624466	10:33624466	Clvs2	0	0.008415147	0	0.006906077	0	0.01065449
10	33624482	10:33624482	Clvs2	0.012755102	0.005602241	0	0.005494505	0.001367989	0.004573171
10	33624490	10:33624490	Clvs2	0	0	0	0.005479452	0.005464481	0.00456621
10	33624498	10:33624498	Clvs2	0.007633588	0.011220196	0	0.006849315	0.001375516	0.01065449
10	33624501	10:33624501	Clvs2	0	0	0.002945508	0.006849315	0.015006821	0
10	33624503	10:33624503	Clvs2	0.011464968	0.005602241	0	0.011019284	0.005486968	0.00761035
10	33624508	10:33624508	Clvs2	0.007614213	0.002805049	0	0	0.001364256	0.009174312
10	33624547	10:33624547	Clvs2	0	0	0.008902077	0.001375516	0.008196721	0.00764526
10	33624549	10:33624549	Clvs2	0.005076142	0.005625879	0.014814815	0.002751032	0.009549795	0.01369863
10	33624551	10:33624551	Clvs2	0.011479592	0	0.001477105	0.001373626	0.00273224	0
10	33624566	10:33624566	Clvs2	0.003807107	0.009831461	0.011764706	0.020547945	0.008185539	0.00764526
10	54755445	10:54755445		0.896755162	0.890076336	0.914194066	0.933978873	0.916803954	0.895154185
10	54755455	10:54755455		0.813559322	0.832183908	0.829991981	0.830985915	0.803130148	0.837885463
10	54755507	10:54755507		0.904200442	0.880152672	0.893344026	0.919894366	0.881383855	0.918942731
10	54755519	10:54755519		0.922337278	0.924961715	0.937198068	0.930912312	0.926688633	0.933628319
10	54755533	10:54755533		0.880266075	0.892307692	0.868865648	0.90459364	0.88254756	0.881520778
10	66921261	10:66921261	Gm26576	0.04375	0.037887486	0.054187192	0.040298507	0.041078306	0.017316017
10	66921282	10:66921282	Gm26576	0	0.004597701	0	0.001492537	0.006418485	0.004322767
10	66921285	10:66921285	Gm26576	0	0.005740528	0.001639344	0.001492537	0.005141388	0.002881844
10	66921292	10:66921292	Gm26576	0.04375	0.006888634	0	0.014992504	0.007712082	0.007204611
10	66921314	10:66921314	Gm26576	0.13125	0.115958668	0.13136289	0.109118087	0.088688946	0.077809798
10	71344342	10:71344342	Cisd1	0	0	0	0	0	0
10	71344392	10:71344392	Cisd1	0	0.010526316	0	0.052631579	0	0.023076923
10	71344396	10:71344396	Cisd1	0.013953488	0.010526316	0.025974026	0	0	0
10	71344409	10:71344409	Cisd1	0.03255814	0.005263158	0	0	0	0
10	79888720	10:79888720	Gm19810	0.883753501	0.938718663	0.829787234	0.903076923	0.890282132	0.881205674
10	79888723	10:79888723	Gm19810	0.909217877	0.862880886	0.881326353	0.887692308	0.851851852	0.858657244
10	79888726	10:79888726	Gm19810	0.915966387	0.943134535	0.943957968	0.946319018	0.933125972	0.914893617
10	79888729	10:79888729	Gm19810	0.859550562	0.868162693	0.877192982	0.893682589	0.901253918	0.871657754
10	79888747	10:79888747	Gm19810	0.908077994	0.94598338	0.877835951	0.901840491	0.944444444	0.931095406
10	79888754	10:79888754	Gm19810	0.884239888	0.933518006	0.90034965	0.920245399	0.902777778	0.908127208
10	79888765	10:79888765	Gm19810	0.956824513	0.944598338	0.937172775	0.960122699	0.956790123	0.950530035
10	79888798	10:79888798	Gm19810	0.762900976	0.754847645	0.780104712	0.779661017	0.800925926	0.83745583
10	79888800	10:79888800	Gm19810	0.854545455	0.824099723	0.83041958	0.854294479	0.86882716	0.872791519
10	79888816	10:79888816	Gm19810	0.632311978	0.621883657	0.671902269	0.639570552	0.682098765	0.620141343
10	79888822	10:79888822	Gm19810	0.73816156	0.805825243	0.73380035	0.814417178	0.773148148	0.780918728
10	80003545	10:80003545	Abca7	0.627191413	0.597813579	0.550376479	0.629619102	0.557617188	0.560393258
10	80003571	10:80003571	Abca7	0.119856887	0.109321059	0.099498926	0.105203298	0.097592713	0.116450368
10	80003628	10:80003628	Abca7	0.578494624	0.576446876	0.512544803	0.592476489	0.568870075	0.536945813
10	80200721	10:80200721		0.642276423	0.600424628	0.714016045	0.63466788	0.675608749	0.692199907
10	80200787	10:80200787		0.728987993	0.688719254	0.737388025	0.675466545	0.664468261	0.725023343
10	80347603	10:80347603	Adamtsl5	0.108747045	0.144615385	0.144295302	0.084615385	0.071225071	0.059405941
10	80347610	10:80347610	Adamtsl5	0.125295508	0.123076923	0.137583893	0.071611253	0.148148148	0.156666667
10	80347628	10:80347628	Adamtsl5	0.191489362	0.156923077	0.120805369	0.063938619	0.198300283	0.175496689
10	80347687	10:80347687	Adamtsl5	0.21686747	0.203174603	0.214788732	0.178947368	0.263157895	0.231292517
10	80347707	10:80347707	Adamtsl5	0.288095238	0.314641745	0.304054054	0.274611399	0.196022727	0.26
10	80347710	10:80347710	Adamtsl5	0.163120567	0.108695652	0.186851211	0.144329897	0.11898017	0.11589404
10	80347722	10:80347722	Adamtsl5	0.094562648	0.112149533	0.166666667	0.131443299	0.045584046	0.109271523
10	81431184	10:81431184	Nfic	0	0.00625	0	0	0.01010101	0.011278195
10	81431200	10:81431200	Nfic	0.002710027	0.003125	0.003344482	0.01910828	0.007594937	0.003759398
10	81431202	10:81431202	Nfic	0.013623978	0	0	0.003184713	0.002557545	0.003759398
10	81431220	10:81431220	Nfic	0.010840108	0.015625	0	0.00955414	0.027777778	0.015037594
10	81431223	10:81431223	Nfic	0.005420054	0	0.006688963	0	0	0
10	81431233	10:81431233	Nfic	0.002710027	0.025	0.003344482	0	0	0
10	81431237	10:81431237	Nfic	0	0.003125	0.013468013	0.012779553	0.01010101	0
10	81431277	10:81431277	Nfic	0.04076087	0.034375	0.006688963	0.038338658	0.030612245	0.033834586
10	81431289	10:81431289	Nfic	0.027173913	0.062893082	0.030201342	0.028753994	0.012626263	0.011278195
10	81433653	10:81433653	Nfic	0.718918919	0.765560166	0.67826087	0.725886048	0.748132586	0.681654676
10	81433676	10:81433676	Nfic	0.768848563	0.800414365	0.724335073	0.744561561	0.787581699	0.732665639
10	81433702	10:81433702	Nfic	0.86751675	0.867342239	0.84183039	0.840995739	0.850373483	0.842105263
10	81433720	10:81433720	Nfic	0.751513841	0.766221813	0.723615595	0.710956756	0.770595099	0.713552361
10	81433726	10:81433726	Nfic	0.781519862	0.79176254	0.738817097	0.74680708	0.781045752	0.747817155
10	81433737	10:81433737	Nfic	0.770231533	0.79005655	0.72884371	0.745879121	0.784501315	0.728320671
10	81433743	10:81433743	Nfic	0.511577108	0.526022305	0.502261307	0.50396376	0.525795053	0.508311688
10	81643243	10:81643243	Ankrd24	0.006442796	0.004104297	0.006152295	0.004668857	0.004775628	0.006088993
10	81643291	10:81643291	Ankrd24	0.01183027	0.015301603	0.018548387	0.01618207	0.01607452	0.019589465
10	81643298	10:81643298	Ankrd24	0.007235749	0.007556878	0.00594219	0.003890041	0.005109188	0.008147593
10	81643315	10:81643315	Ankrd24	0.004104769	0.004099678	0.00625063	0.007528557	0.005026782	0.004307116
10	81643331	10:81643331	Ankrd24	0.007132389	0.006117193	0.006458775	0.007451048	0.007092199	0.003942181
10	81643336	10:81643336	Ankrd24	0.004396678	0.005716126	0.008581524	0.011786117	0.009475159	0.006564757
10	81643360	10:81643360	Ankrd24	0.002055599	0.002657219	0.001614694	0.004071026	0.002066286	0.002630837
10	118049418	10:118049418		0.876759062	0.875347544	0.837127846	0.849803922	0.870486278	0.802421098
10	118049447	10:118049447		0.795909672	0.784259259	0.709098863	0.703761755	0.74145402	0.661339093
10	118049530	10:118049530		0.830155979	0.826860084	0.773492908	0.781990521	0.79154519	0.716528565
10	118049534	10:118049534		0.828918802	0.809300141	0.754120267	0.754574383	0.785994123	0.678383128
10	118049538	10:118049538		0.674167027	0.647114031	0.607904085	0.63452381	0.676413255	0.572052402
10	121150426	10:121150426		0.904669261	0.903409091	0.9382263	0.928108808	0.899716714	0.931122449
10	121150427	10:121150427		0.920848057	0.947945205	0.932274247	0.957841484	0.929307806	0.92582897
10	121150433	10:121150433		0.916060165	0.922159091	0.943223443	0.92357513	0.922989807	0.915178571
10	121150434	10:121150434		0.909284196	0.904211957	0.90674438	0.9075	0.899490168	0.901127493
10	121150445	10:121150445		0.968461912	0.955656623	0.962759463	0.96761658	0.954133635	0.962962963
10	121150446	10:121150446		0.972746331	0.966869506	0.971830986	0.921487603	0.933333333	0.939341421
10	121150450	10:121150450		0.959728287	0.972159091	0.970695971	0.973445596	0.956398641	0.957188498
10	121150451	10:121150451		0.974071479	0.967457627	0.949293433	0.954394693	0.965141612	0.949740035
10	121150478	10:121150478		0.927149102	0.933522727	0.917481663	0.928015564	0.871954674	0.899744572
10	121150479	10:121150479		0.926160338	0.900067522	0.910743802	0.902720528	0.915820029	0.884283247
10	121150495	10:121150495		0.93207181	0.910227273	0.942612943	0.934543098	0.920724802	0.892857143
10	121150496	10:121150496		0.909663866	0.923024983	0.936363636	0.923140496	0.917211329	0.933506045
10	121150526	10:121150526		0.883698297	0.873151308	0.878899083	0.897602074	0.863868406	0.868841971
10	121150527	10:121150527		0.877365102	0.86437247	0.88069594	0.88211047	0.889130435	0.886776145
10	121150535	10:121150535		0.901518863	0.907428571	0.892373924	0.889980354	0.902061856	0.837209302
10	121150536	10:121150536		0.853776854	0.865731463	0.826264274	0.867538839	0.849570201	0.822222222
10	127326466	10:127326466	Arhgap9	0.006968641	0	0.006644518	0.018656716	0.007843137	0
10	127326472	10:127326472	Arhgap9	0.003539823	0	0.006655574	0	0.00591716	0.010964912
10	127326476	10:127326476	Arhgap9	0	0	0.00166113	0	0	0.004366812
10	127326482	10:127326482	Arhgap9	0.010507881	0.004210526	0.006633499	0	0.005859375	0.006550218
10	127326487	10:127326487	Arhgap9	0	0	0.004983389	0.003717472	0.001968504	0
10	127326513	10:127326513	Arhgap9	0	0.00210084	0.006644518	0	0.001964637	0.013015184
10	127326524	10:127326524	Arhgap9	0	0	0.009966777	0	0.005905512	0.013015184
10	127326528	10:127326528	Arhgap9	0.006956522	0.006302521	0	0.005576208	0.009823183	0.015184382
10	127326556	10:127326556	Arhgap9	0.012195122	0	0.013355593	0.005576208	0.009746589	0
10	127326560	10:127326560	Arhgap9	0.001748252	0.002105263	0.008291874	0.018587361	0	0.00867679
10	127326566	10:127326566	Arhgap9	0	0.012474012	0.006700168	0.016791045	0.007782101	0.00862069
11	3160011	11:3160011	Sfi1	0.858600335	0.854090564	0.876858584	0.880535667	0.879974459	0.881529768
11	3160027	11:3160027	Sfi1	0.842722609	0.840766939	0.908801972	0.90084954	0.883049428	0.887912126
11	3160125	11:3160125	Sfi1	0.036683308	0.031020445	0.027899734	0.023363609	0.025165291	0.023430507
11	22004679	11:22004679		0.046485261	0.049853372	0.052182163	0.045325779	0.037351443	0.064864865
11	22004681	11:22004681		0.032954545	0.041055718	0.022792023	0.050991501	0.027966102	0.04418395
11	22004695	11:22004695		0.020385051	0.033235582	0.023809524	0.053875236	0.030612245	0.046846847
11	22004706	11:22004706		0.005681818	0.005870841	0.008547009	0.005649718	0.003395586	0.00994575
11	22004713	11:22004713		0.029411765	0.03515625	0.038973384	0.02354049	0.040677966	0.059459459
11	22004721	11:22004721		0.018120045	0.002935421	0.004739336	0.011288805	0.002542373	0.023423423
11	22004724	11:22004724		0.009049774	0.013671875	0.002843602	0.005644403	0.004244482	0.01260126
11	22004734	11:22004734		0.00792752	0.008806262	0.007590133	0.013195099	0.010160881	0.015329125
11	22004738	11:22004738		0.016987542	0.018609207	0.012322275	0.020754717	0.006785411	0.016230839
11	22004742	11:22004742		0.021517554	0.012732615	0.01994302	0.01602262	0.012701101	0.027927928
11	22004762	11:22004762		0.011312217	0.001956947	0.001899335	0.004708098	0	0.009009009
11	24233940	11:24233940		0.825363276	0.849329205	0.818308292	0.82925503	0.817704229	0.81877551
11	24233970	11:24233970		0.610968734	0.619929895	0.586318341	0.560349391	0.595488336	0.575501584
11	24234006	11:24234006		0.54212548	0.585103724	0.554327312	0.548600106	0.571391885	0.583685322
11	24234048	11:24234048		0.515740978	0.556835253	0.545110751	0.522510593	0.532765738	0.53381066
11	33200958	11:33200958	Tlx3	0	0.009453782	0.005427408	0	0	0
11	33200990	11:33200990	Tlx3	0	0.005230126	0.002721088	0	0	0.003968254
11	33200999	11:33200999	Tlx3	0.007159905	0.002096436	0	0.00105042	0.003296703	0.002649007
11	33201007	11:33201007	Tlx3	0.004778973	0	0.009497965	0.004210526	0.01420765	0
11	33201013	11:33201013	Tlx3	0.003610108	0.004192872	0.001358696	0.007322176	0.020765027	0.005298013
11	33201018	11:33201018	Tlx3	0.009535161	0.0041841	0.006821282	0.001051525	0.00547046	0.002659574
11	33201026	11:33201026	Tlx3	0.001196172	0	0.005427408	0.005230126	0.004371585	0.003968254
11	45980794	11:45980794	Sox30	0.003529412	0	0.010770975	0.000558347	0.003891051	0.003067485
11	45980798	11:45980798	Sox30	0.001171646	0.003128259	0	0.002233389	0.004446915	0
11	45980805	11:45980805	Sox30	0.002932551	0	0.003975014	0.001112347	0.003327787	0.00122399
11	45980814	11:45980814	Sox30	0.002935995	0.004181913	0.007950028	0.000558347	0.000555556	0.004932182
11	45980834	11:45980834	Sox30	0.034177961	0.020301926	0.026598755	0.040066778	0.036051026	0.032376298
11	45980849	11:45980849	Sox30	0.035128806	0.030239833	0.024321267	0.030016676	0.034961154	0.022643819
11	45980860	11:45980860	Sox30	0.078638498	0.100994244	0.090033975	0.062534897	0.081246522	0.060513447
11	45980871	11:45980871	Sox30	0.074443142	0.061458333	0.065796937	0.074527253	0.086570477	0.09369259
11	45980877	11:45980877	Sox30	0.065332549	0.059927045	0.064809551	0.045100223	0.077734592	0.050245098
11	45980882	11:45980882	Sox30	0.17844523	0.174843424	0.167518455	0.204035874	0.167501391	0.143470264
11	45980891	11:45980891	Sox30	0.141100703	0.143603133	0.13582343	0.162764771	0.169632925	0.132110092
11	45980898	11:45980898	Sox30	0.116292798	0.13798531	0.1529278	0.161362367	0.144685587	0.129663609
11	48845469	11:48845469	Trim7	0.598635887	0.63193658	0.591139241	0.611758181	0.603536794	0.577430972
11	48845481	11:48845481	Trim7	0.362683438	0.336543909	0.376738306	0.374028857	0.371151653	0.384153661
11	48845486	11:48845486	Trim7	0.389937107	0.40509915	0.426944972	0.362527716	0.394181403	0.344163658
11	48845513	11:48845513	Trim7	0.209424084	0.243488109	0.26219126	0.211634349	0.186285714	0.211503895
11	48845525	11:48845525	Trim7	0.223153483	0.183465459	0.237191651	0.23767313	0.211757991	0.213301378
11	48845543	11:48845543	Trim7	0.201363398	0.192395006	0.169094364	0.174832962	0.198857143	0.165865385
11	49978729	11:49978729		0	0	0.892086331	0.881005587	0.888082275	0.886637112
11	54961685	11:54961685	Tnip1	0.649948294	0.65926255	0.665231946	0.658031088	0.640942699	0.6195
11	54961691	11:54961691	Tnip1	0.577244259	0.559893523	0.579626973	0.577172503	0.548327138	0.551448551
11	54961737	11:54961737	Tnip1	0.724690083	0.72165858	0.711217184	0.731381834	0.724838412	0.708955224
11	57832738	11:57832738	Hand1	0.012830382	0.009058468	0.009110021	0.007293128	0.010247137	0.016345211
11	57832763	11:57832763	Hand1	0.01026694	0.01210121	0.009450473	0.019629837	0.020481928	0.010756193
11	57832797	11:57832797	Hand1	0.01181608	0.017567939	0.014355742	0.02019069	0.027719193	0.020221787
11	57832806	11:57832806	Hand1	0.008461538	0.013190437	0.017186952	0.019910264	0.012646793	0.016002613
11	57832815	11:57832815	Hand1	0.00563958	0.004401651	0.004558205	0.005331089	0.01385125	0.004235907
11	57832818	11:57832818	Hand1	0.010277492	0.01428964	0.015140845	0.021067416	0.019897498	0.015013055
11	57832837	11:57832837	Hand1	0.064598821	0.061881188	0.083771469	0.078673785	0.086196504	0.075416259
11	57832850	11:57832850	Hand1	0.033153431	0.021446247	0.022074282	0.033717336	0.043111245	0.031311155
11	57832853	11:57832853	Hand1	0.013596716	0.015376167	0.01295972	0.025561798	0.033555018	0.026384365
11	59284275	11:59284275	Wnt3a	0.14144899	0.134568503	0.110329908	0.103163686	0.110301769	0.104941699
11	59284289	11:59284289	Wnt3a	0.141025641	0.124329595	0.054742547	0.067400275	0.079563183	0.082731816
11	59284292	11:59284292	Wnt3a	0.098126233	0.109649123	0.060540541	0.069266055	0.049921997	0.055493896
11	59284325	11:59284325	Wnt3a	0.083785116	0.065302144	0.053542455	0.038038497	0.031737773	0.042198778
11	59284339	11:59284339	Wnt3a	0.259021256	0.243031785	0.179598481	0.174053555	0.190823775	0.163515017
11	59284350	11:59284350	Wnt3a	0.16798419	0.228850856	0.143861547	0.14351215	0.132291667	0.122641509
11	59284352	11:59284352	Wnt3a	0.209302326	0.183016105	0.147265836	0.139182361	0.128578865	0.134894091
11	59284355	11:59284355	Wnt3a	0.191794365	0.188660802	0.149456522	0.127590972	0.116108787	0.104178273
11	59284358	11:59284358	Wnt3a	0.180645161	0.191104594	0.168381159	0.134997688	0.135106938	0.124721604
11	62629418	11:62629418	Lrrc75a	0.013468013	0.032653061	0.024096386	0.020648968	0.02739726	0.058823529
11	62629460	11:62629460	Lrrc75a	0.003322259	0.032653061	0	0.002906977	0.013605442	0.008368201
11	62629466	11:62629466	Lrrc75a	0.094276094	0.12244898	0.112	0.08115942	0.065068493	0.062761506
11	62629474	11:62629474	Lrrc75a	0.023255814	0.020408163	0	0.008695652	0.010204082	0.033613445
11	62629486	11:62629486	Lrrc75a	0.019933555	0	0.012	0.063768116	0.003401361	0.020920502
11	62629533	11:62629533	Lrrc75a	0.04	0.024489796	0.024	0.034782609	0.027303754	0.058577406
11	67667943	11:67667943	Gas7	0.646799117	0.659221902	0.551668023	0.535100287	0.609739369	0.546666667
11	67667970	11:67667970	Gas7	0.727606461	0.74351585	0.66286645	0.641428571	0.732510288	0.686028257
11	67667992	11:67667992	Gas7	0.912628488	0.919308357	0.891693811	0.860714286	0.866255144	0.877647059
11	67668015	11:67668015	Gas7	0.843267108	0.837058399	0.773615635	0.740343348	0.805785124	0.808661417
11	67668025	11:67668025	Gas7	0.814349112	0.815028902	0.794430794	0.753405018	0.808437068	0.787687451
11	67668034	11:67668034	Gas7	0.927044952	0.916847433	0.876229508	0.888248017	0.916839917	0.924901186
11	71751597	11:71751597	Wscd1	0.004159734	0.002666667	0.001806685	0	0.00177305	0.000967118
11	71751601	11:71751601	Wscd1	0.004170142	0.001776199	0.004524887	0.001937984	0.008	0.003868472
11	71751626	11:71751626	Wscd1	0.000831255	0.00177305	0.008130081	0.004816956	0.002664298	0.000965251
11	71751650	11:71751650	Wscd1	0.004987531	0.004432624	0.004516712	0.001926782	0.013333333	0.004826255
11	71751657	11:71751657	Wscd1	0.016708438	0.007098492	0.005469462	0.008712488	0.002664298	0.006802721
11	71751671	11:71751671	Wscd1	0.004166667	0.004436557	0.008130081	0.007707129	0.009786477	0.006763285
11	72411971	11:72411971		0.006701415	0.005826657	0.011673152	0.011843079	0.013157895	0.005833333
11	72411995	11:72411995		0.01120239	0.008017493	0.006998445	0.005185185	0.010077519	0.016652789
11	72412000	11:72412000		0.006721434	0.005109489	0.008573655	0.008895478	0.008507347	0.004170142
11	72412027	11:72412027		0.051454139	0.03081438	0.053042122	0.056306306	0.030373832	0.05033557
11	75895108	11:75895108	Rph3al	0.544093178	0.534045922	0.528471938	0.556667858	0.577028616	0.544425817
11	75895130	11:75895130	Rph3al	0.599752679	0.573957514	0.567512275	0.562633452	0.607965638	0.604427736
11	75895167	11:75895167	Rph3al	0.549319026	0.564465409	0.550428746	0.538570921	0.603205629	0.564926931
11	75895182	11:75895182	Rph3al	0.551223559	0.555073036	0.565449323	0.58235084	0.596711042	0.600838574
11	75895187	11:75895187	Rph3al	0.77984304	0.766547761	0.776364382	0.782670963	0.791079812	0.780058651
11	75895200	11:75895200	Rph3al	0.553305785	0.559669161	0.587249694	0.568515206	0.607352366	0.568372483
11	80209445	11:80209445	Rhot1	0.004554656	0.005159959	0.001019368	0.001824818	0.001851852	0.001042209
11	80209449	11:80209449	Rhot1	0.004050633	0.000514933	0.001020929	0.005486968	0.002777778	0
11	80209458	11:80209458	Rhot1	0	0.003092784	0.001529052	0.00456621	0.002311604	0.002605524
11	80209463	11:80209463	Rhot1	0.005070994	0.001030397	0.002038736	0.003657979	0.003251277	0
11	80209473	11:80209473	Rhot1	0.004547751	0.004639175	0.002037697	0.000455996	0.003703704	0
11	80209476	11:80209476	Rhot1	0.003036437	0.002059732	0.007641365	0.005469462	0.000927214	0.003126628
11	80209479	11:80209479	Rhot1	0.007117438	0.003097574	0.001024066	0	0.004174397	0.007341374
11	80209493	11:80209493	Rhot1	0.004554656	0.002057613	0.001017812	0.002734731	0.001390176	0.004171011
11	80209518	11:80209518	Rhot1	0.011139241	0.000516529	0.000508388	0.008211679	0.001388246	0.007824726
11	80209525	11:80209525	Rhot1	0.004067107	0.001032525	0.000508647	0	0.004621072	0.001046025
11	80209537	11:80209537	Rhot1	0.008598887	0	0.00101833	0.003646308	0.002779064	0.002616431
11	80209541	11:80209541	Rhot1	0.006572295	0.003100775	0.00508647	0	0.001387604	0.003668763
11	80209553	11:80209553	Rhot1	0	0.002059732	0.00254972	0.004111466	0.000462963	0.001569038
11	82929283	11:82929283	Unc45b	0.158518947	0.161365626	0.224965229	0.21641791	0.322852512	0.350478075
11	82929290	11:82929290	Unc45b	0.138945529	0.164122137	0.224504003	0.200624025	0.375040624	0.374294254
11	82929305	11:82929305	Unc45b	0.093083573	0.120209059	0.14300554	0.143345771	0.248222366	0.224671053
11	82929360	11:82929360	Unc45b	0.060167776	0.083333333	0.086971587	0.090852713	0.136113805	0.141963109
11	85457844	11:85457844	Bcas3	0.934666667	0.948081264	0.947936508	0.923601637	0.923857868	0.929780564
11	85457874	11:85457874	Bcas3	0.8671875	0.901268616	0.881114551	0.887399464	0.876160991	0.88543571
11	85457877	11:85457877	Bcas3	0.871512005	0.902976847	0.903606965	0.904889484	0.915370255	0.912751678
11	94500225	11:94500225		0.41359709	0.40532219	0.444897959	0.426940639	0.354442572	0.366942149
11	94500229	11:94500229		0.086887115	0.072119613	0.070444104	0.075772935	0.053592886	0.067832664
11	97067502	11:97067502	Osbpl7	0	0	0	0	0.690978399	0.684736842
11	97067516	11:97067516	Osbpl7	0	0	0	0	0.875953228	0.826098395
11	97067540	11:97067540	Osbpl7	0	0	0	0	0.691505595	0.662190627
11	97067546	11:97067546	Osbpl7	0	0	0	0	0.805696846	0.750724638
11	97067573	11:97067573	Osbpl7	0	0	0	0	0.904144419	0.910192257
11	97067578	11:97067578	Osbpl7	0	0	0	0	0.808831036	0.762671595
11	97067605	11:97067605	Osbpl7	0	0	0	0	0.725398068	0.691124899
11	97573788	11:97573788	Srcin1	0.168674699	0.027027027	0.057142857	0.107913669	0.020833333	0.181102362
11	97573807	11:97573807	Srcin1	0.168674699	0.089285714	0	0.057553957	0.15625	0.149606299
11	97573824	11:97573824	Srcin1	0.011904762	0.026785714	0.028571429	0.014388489	0.052631579	0.015748031
11	97573849	11:97573849	Srcin1	0	0.026785714	0	0	0.154639175	0.031496063
11	97573853	11:97573853	Srcin1	0.060240964	0.008928571	0.057142857	0.050359712	0.041237113	0.047244094
11	97573855	11:97573855	Srcin1	0.011904762	0.035714286	0	0	0.030927835	0
11	97573862	11:97573862	Srcin1	0	0.026785714	0.047619048	0	0	0
11	97573865	11:97573865	Srcin1	0	0.008928571	0	0.007194245	0.020618557	0.007874016
11	97573889	11:97573889	Srcin1	0.0375	0.0625	0.095238095	0.021582734	0.092783505	0.081300813
11	97573894	11:97573894	Srcin1	0.047619048	0	0.038095238	0.050724638	0	0.032
11	97573897	11:97573897	Srcin1	0.071428571	0	0	0.021582734	0.030927835	0.007874016
11	97626436	11:97626436		0.17707151	0.135430917	0.135986733	0.178519594	0.127413127	0.147812971
11	97626441	11:97626441		0.236632537	0.233606557	0.239202658	0.260174419	0.135135135	0.150227618
11	97626484	11:97626484		0.015837104	0.020491803	0.036363636	0.031884058	0.026992288	0.05873494
11	97626515	11:97626515		0.042986425	0.030095759	0.031404959	0.042212518	0.037227214	0.033282905
11	97626528	11:97626528		0.043620502	0.023989899	0.046989721	0.051315789	0.025703794	0.039348711
11	97626959	11:97626959		0.066880114	0.061559778	0.079517069	0.066331418	0.050890585	0.059349771
11	97626977	11:97626977		0.061090392	0.059857764	0.082469954	0.081389814	0.060766462	0.055023923
11	97626983	11:97626983		0.199004975	0.201624084	0.249062109	0.231762736	0.207687407	0.22694414
11	97627018	11:97627018		0.035941926	0.035298758	0.054820025	0.056877677	0.02901313	0.038695652
11	97627074	11:97627074		0.123074199	0.125788644	0.170908339	0.170783848	0.116215072	0.137016094
11	97627435	11:97627435	Epop	0.0388109	0.006965944	0.036044362	0.033431662	0.016764459	0.029313233
11	97627457	11:97627457	Epop	0.020593081	0.045595054	0.045913682	0.045943304	0.048576214	0.032527106
11	97627526	11:97627526	Epop	0.10130719	0.064142195	0.077981651	0.109481916	0.094196804	0.07589658
11	98361072	11:98361072	Stard3	0.210709318	0.200218818	0.226760563	0.184729064	0.256090315	0.192057292
11	98361109	11:98361109	Stard3	0.260808926	0.237575096	0.243300423	0.202461538	0.235294118	0.201040989
11	98361124	11:98361124	Stard3	0.380654141	0.381887616	0.374471086	0.324923077	0.371275328	0.326810176
11	98837513	11:98837513	Rapgefl1	0.026088275	0.042690583	0.029736789	0.042308406	0.037487537	0.033502538
11	98837526	11:98837526	Rapgefl1	0.009861933	0.01685494	0.012686267	0.015952513	0.013572854	0.01950823
11	98837551	11:98837551	Rapgefl1	0.010321797	0.011512862	0.009661836	0.007977737	0.006190096	0.009764036
11	98837554	11:98837554	Rapgefl1	0.02141527	0.02182285	0.01415675	0.014583333	0.021168329	0.020178906
11	98837590	11:98837590	Rapgefl1	0.004257908	0.006115108	0.005049485	0.006509206	0.005204163	0.006517312
11	98837596	11:98837596	Rapgefl1	0.005936073	0.012783579	0.005844418	0.010606624	0.009196321	0.006530612
11	98837600	11:98837600	Rapgefl1	0.007308161	0.006651088	0.005442451	0.012632361	0.007603041	0.006509357
11	98837621	11:98837621	Rapgefl1	0.002430134	0.002331839	0.003219316	0.006312662	0.003792415	0.005703809
11	98837633	11:98837633	Rapgefl1	0.015034169	0.011498383	0.014507354	0.011325659	0.012392564	0.009153784
11	99144634	11:99144634	Ccr7	0.921011058	0.943627451	0.948844884	0.942513369	0.926388889	0.907590759
11	99144681	11:99144681	Ccr7	0.92199688	0.895377129	0.900990099	0.917771883	0.936199723	0.913114754
11	99144720	11:99144720	Ccr7	0.704510109	0.753958587	0.764415157	0.76626826	0.764216366	0.668852459
11	101165534	11:101165534	Plekhh3	0.301212508	0.341463415	0.129821958	0.154289834	0.155184412	0.14628821
11	101165579	11:101165579	Plekhh3	0.556333546	0.628873772	0.375185736	0.436789773	0.391845197	0.377276038
11	101165611	11:101165611	Plekhh3	0.56122449	0.631818182	0.349406528	0.406360424	0.377931034	0.374090247
11	101165617	11:101165617	Plekhh3	0.325270528	0.48754717	0.141796585	0.197033898	0.121023513	0.135371179
11	101165623	11:101165623	Plekhh3	0.520076482	0.593207547	0.311111111	0.385159011	0.297166551	0.378909091
11	101165638	11:101165638	Plekhh3	0.598596043	0.72734139	0.411111111	0.439716312	0.34461326	0.356413994
11	101165647	11:101165647	Plekhh3	0.664544876	0.75245283	0.522222222	0.552259887	0.46137931	0.525436047
11	101261901	11:101261901	Wnk4	0.286814681	0.289239482	0.260038241	0.283102987	0.229803265	0.278164117
11	101262011	11:101262011	Wnk4	0.08762421	0.089582489	0.075263663	0.066130474	0.092887029	0.06012951
11	102437355	11:102437355		0	0	0	0	0	0
11	102437374	11:102437374		0	0.086956522	0.074074074	0	0.041666667	0
11	102437385	11:102437385		0.19047619	0.217391304	0.37037037	0.277777778	0.208333333	0
11	102437397	11:102437397		0.285714286	0.130434783	0.148148148	0.138888889	0.083333333	0.424242424
11	102437410	11:102437410		0	0	0	0	0	0
11	102437415	11:102437415		0.119047619	0.434782609	0.296296296	0.138888889	0.25	0.121212121
11	102437417	11:102437417		0.166666667	0	0.115384615	0.105263158	0	0.151515152
11	102606266	11:102606266	Fzd2	0	0	0	0	0	0.006872852
11	102606278	11:102606278	Fzd2	0	0.008032129	0.013605442	0.003584229	0.00619195	0
11	102606283	11:102606283	Fzd2	0	0.016129032	0	0	0	0
11	102606290	11:102606290	Fzd2	0	0	0.003412969	0.003597122	0	0
11	102606294	11:102606294	Fzd2	0	0.008032129	0.003401361	0.007168459	0	0
11	102606329	11:102606329	Fzd2	0	0.008032129	0	0.010830325	0.012383901	0
11	102606336	11:102606336	Fzd2	0	0.008032129	0.013605442	0	0.009259259	0.010344828
11	102606347	11:102606347	Fzd2	0	0	0	0	0	0
11	102606350	11:102606350	Fzd2	0	0	0	0	0.003115265	0.013745704
11	102606369	11:102606369	Fzd2	0.004784689	0.004016064	0.010204082	0.021505376	0	0.013793103
11	109011697	11:109011697		0.95177665	0.9125	0.942028986	0.928030303	0.909747292	0.935849057
11	109011709	11:109011709		0.967254408	0.984375	0.971014493	0.946969697	0.942238267	0.973484848
11	109011714	11:109011714		0.959697733	0.959375	0.995169082	0.943181818	0.9566787	0.905660377
11	109011736	11:109011736		0.848866499	0.9625	0.942028986	0.821969697	0.862815884	0.875471698
11	109011754	11:109011754		0.896464646	0.918495298	0.93236715	0.935361217	0.960288809	0.977358491
11	109011765	11:109011765		0.957178841	0.978125	0.971014493	0.935606061	0.938848921	0.947368421
11	109011772	11:109011772		0.924433249	0.946875	0.893719807	0.901515152	0.874100719	0.958490566
11	109011775	11:109011775		0.910485934	0.968454259	0.966183575	0.927756654	0.901098901	0.965517241
11	109011786	11:109011786		0.938461538	0.946708464	0.883495146	0.935361217	0.876363636	0.969465649
11	109011800	11:109011800		0.763959391	0.76433121	0.702439024	0.63878327	0.787545788	0.765384615
11	109011818	11:109011818		0.912144703	0.906148867	0.843902439	0.782442748	0.80952381	0.885057471
11	114639899	11:114639899		0.028226393	0.026076591	0.027838704	0.032747119	0.01954023	0.032395031
11	114639908	11:114639908		0.068890184	0.062173848	0.050329336	0.059447983	0.05058925	0.049512732
11	114639924	11:114639924		0.024563953	0.019222173	0.017872197	0.022114511	0.013643544	0.026440038
11	114639926	11:114639926		0.033435092	0.033243888	0.0299037	0.03215044	0.025276461	0.03051754
11	114639930	11:114639930		0.045898295	0.030438675	0.039858132	0.034864332	0.025165372	0.04019546
11	114639935	11:114639935		0.038265677	0.038736591	0.050598752	0.046363636	0.03776023	0.044311754
11	114639967	11:114639967		0.046149367	0.055182699	0.053866937	0.043662826	0.037212644	0.042630171
11	115989747	11:115989747	Itgb4	0.443708609	0.445121951	0.376470588	0.53776435	0.437931034	0.485488127
11	115989761	11:115989761	Itgb4	0.334437086	0.341317365	0.270588235	0.287009063	0.306896552	0.357142857
11	115989782	11:115989782	Itgb4	0.235099338	0.239520958	0.105882353	0.256797583	0.127586207	0.164021164
11	115989791	11:115989791	Itgb4	0.302631579	0.382352941	0.364705882	0.433234421	0.226804124	0.371352785
11	115989846	11:115989846	Itgb4	0.42295082	0.507331378	0.374517375	0.4375	0.448630137	0.530183727
11	115989858	11:115989858	Itgb4	0.421052632	0.399408284	0.342412451	0.388059701	0.344827586	0.395778364
11	115989862	11:115989862	Itgb4	0.406557377	0.447761194	0.396078431	0.433333333	0.364261168	0.45646438
11	116945503	11:116945503	Mgat5b	0.85915493	0.798850575	0.914572864	0.780748663	0.886792453	0.769230769
11	116945553	11:116945553	Mgat5b	0.944444444	0.923976608	0.9	0.920634921	0.955414013	0.897435897
11	116945575	11:116945575	Mgat5b	0.875862069	0.86627907	0.904040404	0.79787234	0.807692308	0.831168831
11	117233094	11:117233094	44448	0.637387387	0.537772087	0.398505604	0.387129724	0.389937107	0.400402414
11	117233120	11:117233120	44448	0.620805369	0.637055838	0.558457711	0.518819939	0.529106029	0.530876494
11	117233137	11:117233137	44448	0.381431767	0.352791878	0.414179104	0.326551373	0.344074844	0.364541833
11	118442821	11:118442821	C1qtnf1	0.69046115	0.677597515	0.725527312	0.715758069	0.756055363	0.704175705
11	118442832	11:118442832	C1qtnf1	0.672457359	0.671734623	0.700947226	0.693351425	0.710363591	0.660520607
11	118442855	11:118442855	C1qtnf1	0.467594056	0.445978599	0.464682003	0.451411509	0.48204112	0.443690638
11	118442902	11:118442902	C1qtnf1	0.593868521	0.57093545	0.504338395	0.551142546	0.578751857	0.49986402
11	118442935	11:118442935	C1qtnf1	0.798387097	0.764809591	0.869077656	0.843583263	0.856960082	0.832449037
11	119055962	11:119055962		0.028735632	0.014354067	0.004672897	0	0.009389671	0
11	119055971	11:119055971		0	0	0	0.021186441	0	0
11	119055981	11:119055981		0.008571429	0	0	0	0.013953488	0.004081633
11	119055996	11:119055996		0.00286533	0	0	0	0	0
11	119056002	11:119056002		0.00862069	0	0	0.004219409	0.009302326	0
11	119056008	11:119056008		0.017142857	0.014218009	0.018691589	0	0	0
11	119056012	11:119056012		0	0.028436019	0	0	0	0.016326531
11	119056016	11:119056016		0.011428571	0.014218009	0	0	0	0.008163265
11	119056027	11:119056027		0.008595989	0	0	0.008438819	0	0
11	119056034	11:119056034		0.008571429	0.066350711	0.03271028	0.012658228	0	0.036734694
11	119056039	11:119056039		0.025714286	0.009478673	0.014018692	0	0	0.004081633
11	119056052	11:119056052		0	0.009478673	0.014018692	0.016877637	0	0.008196721
11	119056055	11:119056055		0.005730659	0	0.004672897	0	0.018691589	0.004081633
11	119056057	11:119056057		0	0	0	0.008438819	0.018691589	0
11	119056060	11:119056060		0.008547009	0	0	0	0	0
12	17993340	12:17993340	Gm49329	0	0	0.077812829	0.045808967	0.030852995	0.06441048
12	17993342	12:17993342	Gm49329	0	0	0.045168067	0.046692607	0.03	0.052344602
12	17993353	12:17993353	Gm49329	0.068965517	0	0.089285714	0.059223301	0.039855072	0.054347826
12	17993370	12:17993370	Gm49329	0.068965517	0	0.072327044	0.065429688	0.030797101	0.068478261
12	17993376	12:17993376	Gm49329	0.103448276	0	0.076190476	0.053554041	0.052583862	0.038084875
12	17993386	12:17993386	Gm49329	0	0.333333333	0.023404255	0.013658537	0.020985401	0.001090513
12	17993413	12:17993413	Gm49329	0	0.333333333	0.070899471	0.041015625	0.053685168	0.054347826
12	17993417	12:17993417	Gm49329	0	0	0.038135593	0.018518519	0.021838035	0.040217391
12	17993423	12:17993423	Gm49329	0	0.333333333	0.071428571	0.048828125	0.038426349	0.047930283
12	17993438	12:17993438	Gm49329	0	0.333333333	0.058201058	0.037291462	0.050091075	0.04595186
12	20197060	12:20197060	AC165157.2	0.117021277	0.044066099	0.060857538	0.06374502	0.060941828	0.040214477
12	20197062	12:20197062	AC165157.2	0.081124072	0.060651629	0.038727524	0.017264276	0.049861496	0.025469169
12	20197069	12:20197069	AC165157.2	0.147932131	0.102	0.082987552	0.096945551	0.112188366	0.024128686
12	20197083	12:20197083	AC165157.2	0.060962567	0.055527764	0.041724618	0.019920319	0.038942976	0.022911051
12	20197085	12:20197085	AC165157.2	0.06892895	0.048024012	0.037344398	0.030544489	0.01800554	0.032214765
12	20197092	12:20197092	AC165157.2	0.126461211	0.064064064	0.051175657	0.031914894	0.063711911	0.044176707
12	20197094	12:20197094	AC165157.2	0.074626866	0.041443198	0.035135135	0.027166882	0.036935705	0.015810277
12	20197099	12:20197099	AC165157.2	0.178616886	0.097612065	0.105142857	0.065265487	0.086084906	0.041474654
12	20197112	12:20197112	AC165157.2	0.071517672	0.048247423	0.031531532	0.040173724	0.054461182	0.036571429
12	20197123	12:20197123	AC165157.2	0.182572614	0.095630668	0.093573844	0.078833693	0.085747393	0.087899543
12	20197125	12:20197125	AC165157.2	0.134439834	0.069364162	0.039727582	0.061555076	0.05800464	0.061714286
12	20197136	12:20197136	AC165157.2	0.29506838	0.173608247	0.107223476	0.125134844	0.099767981	0.106164384
12	20197153	12:20197153	AC165157.2	0.175124792	0.110469909	0.098305085	0.091594828	0.074159907	0.08
12	20197159	12:20197159	AC165157.2	0.163621262	0.106286187	0.070454545	0.038918919	0.079346558	0.049199085
12	20197169	12:20197169	AC165157.2	0.174204355	0.088539512	0.055367232	0.06010929	0.051162791	0.035509737
12	20615411	12:20615411	Gm48693	0	0	0.006963788	0.011278195	0.02278481	0.017305315
12	20615413	12:20615413	Gm48693	0	0	0.016713092	0.025062657	0.036708861	0.016069221
12	20615416	12:20615416	Gm48693	0	0	0.019498607	0.035087719	0.036708861	0.030902349
12	20615423	12:20615423	Gm48693	0	0	0.048746518	0.027568922	0.07721519	0.042027194
12	20615435	12:20615435	Gm48693	0	0	0.037604457	0.055137845	0.035443038	0.025957973
12	20615447	12:20615447	Gm48693	0	0	0.071030641	0.107769424	0.089873418	0.051915946
12	20615450	12:20615450	Gm48693	0	0	0.005571031	0.022556391	0.012658228	0.012360939
12	20615453	12:20615453	Gm48693	0.2	0	0.048814505	0.117794486	0.134177215	0.065512979
12	20615457	12:20615457	Gm48693	0	0	0.016713092	0.032581454	0.018987342	0.025957973
12	20615471	12:20615471	Gm48693	0.4	0	0.008356546	0.022556391	0.027848101	0.021013597
12	20615473	12:20615473	Gm48693	0	0	0.029247911	0.023809524	0.027848101	0.008652658
12	20615480	12:20615480	Gm48693	0	0	0.022284123	0.055207026	0.058227848	0.030940594
12	20615482	12:20615482	Gm48693	0	0	0.013927577	0.035131744	0.017721519	0.017348203
12	20615487	12:20615487	Gm48693	0	0	0.007022472	0.051442911	0.044585987	0.050995025
12	20615500	12:20615500	Gm48693	0.243759178	0.156545209	0.082922014	0.090592334	0.099361896	0.107887579
12	20615511	12:20615511	Gm48693	0.056826568	0.039242219	0.035538006	0.04279476	0.05834093	0.037205082
12	20615513	12:20615513	Gm48693	0.049373618	0.040705563	0.026653504	0.039198606	0.040983607	0.038077969
12	20615524	12:20615524	Gm48693	0.119413919	0.104979812	0.046214356	0.066898349	0.059252507	0.040723982
12	24251997	12:24251997	Gm21297	0.335443038	0.401913876	0.032727273	0.037096774	0.045627376	0.03877551
12	24252002	12:24252002	Gm21297	0.119887165	0.130982368	0.015717092	0.017761989	0.01026694	0.029279279
12	24252004	12:24252004	Gm21297	0.242074928	0.329923274	0.057086614	0.012544803	0.024896266	0.022624434
12	24252011	12:24252011	Gm21297	0.157971014	0.2	0	0.030411449	0.010309278	0.01826484
12	24252013	12:24252013	Gm21297	0.127507163	0.184143223	0.031372549	0.030411449	0.030864198	0.011337868
12	24252027	12:24252027	Gm21297	0.12034384	0.16751269	0.001972387	0.01618705	0.010330579	0.011312217
12	24252031	12:24252031	Gm21297	0.335243553	0.341772152	0.025490196	0.026833631	0.002061856	0.027088036
12	24252036	12:24252036	Gm21297	0.310888252	0.390862944	0.00589391	0.019677996	0.004115226	0.022624434
12	24252043	12:24252043	Gm21297	0.393113343	0.413265306	0.017647059	0.021466905	0.028865979	0.011312217
12	24252049	12:24252049	Gm21297	0.295597484	0.265258216	0.021778584	0.02733119	0.037807183	0.032258065
12	24252061	12:24252061	Gm21297	0.335164835	0.284634761	0.013592233	0.011666667	0.00776699	0.004237288
12	24252068	12:24252068	Gm21297	0.221153846	0.227848101	0.015625	0.023411371	0.013645224	0.025423729
12	24252071	12:24252071	Gm21297	0.263374486	0.315656566	0.034951456	0.008347245	0.011650485	0.012711864
12	24252073	12:24252073	Gm21297	0.156077348	0.19395466	0.013592233	0.025041736	0.021400778	0.004255319
12	24252081	12:24252081	Gm21297	0.459533608	0.478589421	0.029126214	0.020100503	0.005825243	0.033898305
12	24252092	12:24252092	Gm21297	0.34430727	0.308860759	0.015533981	0.01	0.005825243	0
12	24252096	12:24252096	Gm21297	0.237637363	0.156171285	0.00776699	0.013333333	0.011673152	0.006355932
12	24252098	12:24252098	Gm21297	0.162534435	0.141057935	0.00776699	0.030252101	0.00776699	0.012738854
12	24252116	12:24252116	Gm21297	0.348422497	0.443324937	0.034951456	0.033333333	0.017509728	0.016949153
12	24252122	12:24252122	Gm21297	0.085048011	0.105793451	0.025242718	0.020134228	0.019417476	0.014830508
12	69196873	12:69196873	Gm49383	0.001681076	0	0	0.002369044	0.001793722	0.004302926
12	69196884	12:69196884	Gm49383	0.006246997	0.000274725	0.005268051	0.002114724	0.000897398	0.001440507
12	69196893	12:69196893	Gm49383	0.00310856	0.000273523	0.003399258	0.001318913	0.001788909	0.002004582
12	69196905	12:69196905	Gm49383	0.000956938	0.002188184	0.003707136	0.002890933	0.002087683	0.003443329
12	69196911	12:69196911	Gm49383	0.002159309	0.003282276	0.003093102	0.002365309	0.003586372	0.000573559
12	69196914	12:69196914	Gm49383	0.005510302	0.002190581	0.002478315	0.001051801	0.001788909	0.002007456
12	69196918	12:69196918	Gm49383	0.004326923	0.001370614	0.004667082	0.002113048	0.005681818	0.001437608
12	69196943	12:69196943	Gm49383	0.002395783	0.00356262	0.00154703	0.006317452	0	0.003439381
12	69196968	12:69196968	Gm49383	0.004555263	0.002743484	0	0.000789889	0.002996704	0.003732415
12	78749631	12:78749631	Mpp5	0.002200566	0.001184366	0	0.001257466	0.004592423	0.003368263
12	78749648	12:78749648	Mpp5	0.003456945	0.00118624	0.003472222	0.001576293	0.000383436	0.002617801
12	78749659	12:78749659	Mpp5	0.003450439	0.001980983	0.00562527	0.008824456	0.00306396	0.001869858
12	78749711	12:78749711	Mpp5	0.005332497	0.000789266	0.004336513	0.002205419	0.000382409	0.001122334
12	78749715	12:78749715	Mpp5	0.003150599	0.004365079	0.002598528	0.003159558	0.00076746	0.001873361
12	78749720	12:78749720	Mpp5	0	0.004352988	0.001730104	0.001257466	0	0
12	78749739	12:78749739	Mpp5	0.00722135	0.004741209	0.005620406	0.001894537	0.007288071	0.003750938
12	81686505	12:81686505		0	0	0.010412926	0.011856369	0.014213519	0.018854749
12	81686521	12:81686521		0.285714286	0	0.038834951	0.036511156	0.047694251	0.051748252
12	86307774	12:86307774		0.730745907	0.761981691	0.768342391	0.74671916	0.726725082	0.75751634
12	86307799	12:86307799		0.848284166	0.875608437	0.867437118	0.828289474	0.838550247	0.883858268
12	86307828	12:86307828		0.855855856	0.874325782	0.874576271	0.881233596	0.857612267	0.868060091
12	86307870	12:86307870		0.946642686	0.954692557	0.931034483	0.926509186	0.931693989	0.931506849
12	86307880	12:86307880		0.848739496	0.846982759	0.838095238	0.858267717	0.836065574	0.850980392
12	103214558	12:103214558	Prima1	0.162893082	0.212636695	0.117496807	0.180528691	0.200628931	0.158339198
12	103214577	12:103214577	Prima1	0.251730648	0.255319149	0.16155811	0.226777707	0.286163522	0.195530726
12	103214638	12:103214638	Prima1	0.143576826	0.169296117	0.099616858	0.148717949	0.162468514	0.147449336
12	103214652	12:103214652	Prima1	0.138083228	0.164634146	0.102564103	0.112757732	0.165927802	0.136427567
12	103214655	12:103214655	Prima1	0.156466877	0.182370821	0.108904548	0.149004496	0.15302267	0.137665968
12	105884838	12:105884838		0.079323797	0.087020217	0.050194355	0.060606061	0.053987352	0.055158664
12	105884857	12:105884857		0.096059915	0.097611022	0.071501014	0.070774092	0.064655172	0.066910178
12	105884863	12:105884863		0.065139701	0.072036385	0.037368955	0.030470477	0.039556718	0.042641447
12	105884891	12:105884891		0.034432353	0.041880217	0.034319527	0.029667035	0.029284834	0.028206405
12	105884903	12:105884903		0.040006505	0.04241268	0.032318105	0.029189019	0.032625423	0.028903654
12	105884928	12:105884928		0.030811868	0.039595249	0.021129141	0.03005378	0.030897575	0.021612635
12	111028824	12:111028824		0.564864865	0.526896552	0.568685377	0.608127721	0.609022556	0.590219224
12	111028833	12:111028833		0.481781377	0.470344828	0.450516987	0.533333333	0.511278195	0.534569983
12	111028856	12:111028856		0.641025641	0.676348548	0.613905325	0.735930736	0.673684211	0.695286195
12	111028882	12:111028882		0.693243243	0.69198895	0.689807976	0.717171717	0.715789474	0.723905724
12	111442864	12:111442864	Tnfaip2	0.004388371	0.002020202	0.001157407	0.006037322	0.003362152	0.002669514
12	111442893	12:111442893	Tnfaip2	0.01206802	0.005552751	0.006376812	0.007671233	0.016291327	0.003198294
12	111442902	12:111442902	Tnfaip2	0.00551572	0.017171717	0.007518797	0.003837719	0.010057471	0.00747464
12	111442904	12:111442904	Tnfaip2	0.00989011	0.005047956	0.005211349	0.003837719	0.008145664	0.00534188
12	111442906	12:111442906	Tnfaip2	0.011538462	0.015648662	0.005208333	0.010952903	0.010541447	0.009076348
12	111442911	12:111442911	Tnfaip2	0.013713659	0.012102874	0.026041667	0.00877193	0.009121459	0.012273212
12	111442960	12:111442960	Tnfaip2	0.01867106	0.018218623	0.009259259	0.01701427	0.006721075	0.012299465
13	24862256	13:24862256	D130043K22Rik	0.606543624	0.579234973	0.519681557	0.517647059	0.529961089	0.477115717
13	24862269	13:24862269	D130043K22Rik	0.565071369	0.586880125	0.535809019	0.5145274	0.538132296	0.485788114
13	25850022	13:25850022		0.647679325	0.739371534	0.670634921	0.755847953	0.667241379	0.702479339
13	25850073	13:25850073		0.812631579	0.828413284	0.822834646	0.873015873	0.834188034	0.838445808
13	34876168	13:34876168	Prpf4b	0	0	0	0	0	0.009404389
13	34876200	13:34876200	Prpf4b	0.009345794	0.005226481	0	0	0	0
13	34876215	13:34876215	Prpf4b	0.003115265	0.010434783	0.004048583	0.010510511	0.003636364	0
13	34876255	13:34876255	Prpf4b	0.0046875	0	0	0	0.005464481	0.001557632
13	43559423	13:43559423	Mcur1	0.132879046	0.141321045	0.120063191	0.079320113	0.158677686	0.107302534
13	43559455	13:43559455	Mcur1	0.083475298	0.096183206	0.085173502	0.077793494	0.089256198	0.11641791
13	43559490	13:43559490	Mcur1	0.015332198	0.01529052	0.003159558	0.002828854	0.01322314	0.013432836
13	43559496	13:43559496	Mcur1	0.008517888	0	0.003154574	0.012729844	0.021523179	0.010494753
13	55450673	13:55450673	Grk6	0.882229833	0.884235395	0.841534392	0.869773519	0.85214494	0.845027167
13	55450774	13:55450774	Grk6	0.76902121	0.770581778	0.683684495	0.745172031	0.768920068	0.724627225
13	60687012	13:60687012	Dapk1	0.450188789	0.469349845	0.350402341	0.376096135	0.410393701	0.387638669
13	60687050	13:60687050	Dapk1	0.657688966	0.685265105	0.579562044	0.556167044	0.618495298	0.576559546
13	60687061	13:60687061	Dapk1	0.780960648	0.800554871	0.691042048	0.71918473	0.74137931	0.71943128
13	60687073	13:60687073	Dapk1	0.590843234	0.620923077	0.496534112	0.511010363	0.529799247	0.533438486
13	60687110	13:60687110	Dapk1	0.413232734	0.415204678	0.320658135	0.327384815	0.393159711	0.37594697
13	97070967	13:97070967	Fam169a	0.07120743	0.048903879	0.020467836	0.028493894	0.023112481	0.040518639
13	97071006	13:97071006	Fam169a	0.044891641	0.050675676	0.104411765	0.050135501	0.077760498	0.047001621
13	97071017	13:97071017	Fam169a	0.010819165	0.008431703	0.016105417	0.005420054	0.021571649	0.008077544
13	97071038	13:97071038	Fam169a	0.001552795	0.010118044	0.004405286	0.020325203	0.012326656	0.008090615
13	97071053	13:97071053	Fam169a	0.021638331	0.020236088	0.022026432	0.021709634	0.00462963	0.016207455
13	97071061	13:97071061	Fam169a	0.003095975	0.010118044	0.001466276	0.002735978	0	0.003236246
13	97071063	13:97071063	Fam169a	0.009360374	0	0.002936858	0.016260163	0.00154321	0.001623377
13	107680956	13:107680956		0.932938856	0.933260394	0.937433722	0.930182599	0.920077973	0.919158361
13	107680967	13:107680967		0.925962488	0.93654267	0.916224814	0.936627282	0.93865628	0.9213732
13	107680976	13:107680976		0.88153998	0.889496718	0.918345705	0.895810956	0.88218111	0.910299003
13	107846892	13:107846892	Zswim6	0.156060922	0.168918919	0.127581459	0.109202454	0.138582343	0.171816787
13	107846932	13:107846932	Zswim6	0.126439188	0.137379537	0.102298851	0.096397871	0.130379207	0.145586298
13	107846940	13:107846940	Zswim6	0.07412821	0.085503383	0.061997704	0.060376586	0.065929392	0.077429261
13	107846957	13:107846957	Zswim6	0.108813701	0.115936092	0.106871983	0.107289107	0.105229592	0.12258348
13	107846991	13:107846991	Zswim6	0.013993317	0.01557058	0.007128075	0.009627202	0.013812155	0.016465423
14	25456804	14:25456804	Zmiz1os1	0.043249798	0.050582096	0.055555556	0.056118143	0.035551881	0.023934897
14	25456831	14:25456831	Zmiz1os1	0.114239086	0.094719871	0.08	0.096869712	0.07875	0.081652257
14	27066003	14:27066003	Il17rd	0.099363057	0.102339181	0.134706815	0.072289157	0.066066066	0.095087163
14	27066020	14:27066020	Il17rd	0.005082592	0.024817518	0.04437401	0.023988006	0.028528529	0.022012579
14	27066042	14:27066042	Il17rd	0.048284625	0.046715328	0.085714286	0.092953523	0.067669173	0.107086614
14	27066047	14:27066047	Il17rd	0.01653944	0.016105417	0.030206677	0.022522523	0.006006006	0.018987342
14	27066106	14:27066106	Il17rd	0.024850895	0.046751189	0.030859049	0.024482109	0.033057851	0.025723473
14	27066131	14:27066131	Il17rd	0.114314115	0.141035857	0.151793161	0.145283019	0.132231405	0.123496391
14	27066145	14:27066145	Il17rd	0.084493042	0.083201268	0.058381985	0.077140169	0.085517241	0.047734628
14	31641037	14:31641037	Hacl1	0.001491424	0.004589788	0.000487329	0.006920415	0.00045045	0.000601323
14	31641051	14:31641051	Hacl1	0.003723008	0.00171723	0.003407984	0.000864678	0.004055881	0.001197605
14	31641076	14:31641076	Hacl1	0.005956813	0.000572082	0	0	0.003153153	0.005389222
14	31641083	14:31641083	Hacl1	0.002978407	0.005720824	0.001459144	0.000864678	0.008137432	0.00539892
14	31641099	14:31641099	Hacl1	0.002243829	0	0.000973236	0.000864678	0.003605228	0.004194128
14	31641104	14:31641104	Hacl1	0.005212211	0.002863688	0.000973236	0.003026373	0.001351351	0.003592814
14	31641109	14:31641109	Hacl1	0.002989537	0.00401837	0.00195122	0.006052745	0.003153153	0
14	31641116	14:31641116	Hacl1	0.004487659	0.005724098	0.009263774	0.005188067	0.001357466	0.003610108
14	31641118	14:31641118	Hacl1	0.000746269	0.002289639	0.001461988	0.001730852	0.000450653	0.003008424
14	31641127	14:31641127	Hacl1	0.001489203	0.00744559	0.004868549	0.004338395	0.000450653	0.002403846
14	32599984	14:32599984	Prrxl1	0.010114192	0.011430551	0.004230769	0.004179728	0.006650333	0.005959032
14	32600019	14:32600019	Prrxl1	0.009781545	0.015224913	0.008058327	0.011478261	0.004895105	0.007073716
14	32600023	14:32600023	Prrxl1	0.002286088	0.003118503	0.003072197	0.00243563	0.003145753	0.00260223
14	32600026	14:32600026	Prrxl1	0.008809135	0.004155125	0.007671653	0.007309433	0.005590496	0.002979516
14	32600029	14:32600029	Prrxl1	0.007173133	0.009688581	0.016897081	0.002436478	0.00523743	0.006319703
14	32600050	14:32600050	Prrxl1	0.021234891	0.021107266	0.018056089	0.024712844	0.015379238	0.018594273
14	32600074	14:32600074	Prrxl1	0.017618271	0.013180715	0.016129032	0.01358885	0.009084556	0.014131647
14	32600077	14:32600077	Prrxl1	0.013376835	0.00865651	0.009992314	0.010431154	0.005588543	0.013387877
14	32600085	14:32600085	Prrxl1	0.011100229	0.006590357	0.010740315	0.00522466	0.005594406	0.002985075
14	34602957	14:34602957	Gm49012	0.665417759	0.653127015	0.679704797	0.636117687	0.6418637	0.642290013
14	34603033	14:34603033	Gm49012	0.525631501	0.530507386	0.49051787	0.494299128	0.500172592	0.510629429
14	34603037	14:34603037	Gm49012	0.75454883	0.789794608	0.774452555	0.727120349	0.745598895	0.722291407
14	61689950	14:61689950		0.102493075	0.076481836	0.093474427	0.081180812	0.067307692	0.07505071
14	61689954	14:61689954		0.109266943	0.139312977	0.108581436	0.102941176	0.081749049	0.105050505
14	61689976	14:61689976		0.208100559	0.212237094	0.252631579	0.187845304	0.184060721	0.259109312
14	61689983	14:61689983		0.126961484	0.147001934	0.135135135	0.095149254	0.155172414	0.129436326
14	61689996	14:61689996		0.131396957	0.151051625	0.136602452	0.194852941	0.162878788	0.155241935
14	61689998	14:61689998		0.155339806	0.189655172	0.210157618	0.248161765	0.125	0.197580645
14	61690008	14:61690008		0.141078838	0.137667304	0.20913884	0.228360958	0.187855787	0.199596774
14	61690013	14:61690013		0.169444444	0.188931298	0.236749117	0.23844732	0.155597723	0.171370968
14	61690022	14:61690022		0.26074896	0.21414914	0.252189142	0.178637201	0.200757576	0.238383838
14	61690036	14:61690036		0.338865837	0.404580153	0.399299475	0.369485294	0.302857143	0.465725806
14	61690046	14:61690046		0.309759547	0.322393822	0.322751323	0.32228361	0.24288425	0.329218107
14	61690052	14:61690052		0.547091413	0.478927203	0.56360424	0.5	0.450757576	0.510162602
14	61690061	14:61690061		0.408077994	0.305343511	0.362521891	0.386029412	0.321969697	0.387096774
14	65759478	14:65759478	Scara5	0.683607731	0.656691604	0.660136286	0.646563815	0.660647103	0.680679062
14	65759535	14:65759535	Scara5	0.780590717	0.774904215	0.726347915	0.682487725	0.751525719	0.729703916
14	65759556	14:65759556	Scara5	0.744152047	0.797478992	0.721254355	0.703225806	0.775822494	0.71322314
14	67072764	14:67072764		0.160269154	0.151881351	0.153822583	0.154688869	0.162350731	0.157019704
14	67072811	14:67072811		0.153682612	0.149572069	0.158230734	0.144742567	0.180629669	0.183717358
14	70079166	14:70079166	Egr3	0.005641749	0.012048193	0.008064516	0.020547945	0	0.003215434
14	70079169	14:70079169	Egr3	0.011204482	0	0.002688172	0	0.01529052	0.00955414
14	70079191	14:70079191	Egr3	0.021037868	0.003003003	0.010723861	0	0.021406728	0.012738854
14	70079194	14:70079194	Egr3	0.011315417	0	0	0	0.018348624	0.015974441
14	70079205	14:70079205	Egr3	0.00281294	0.026865672	0.013477089	0.037414966	0.021406728	0.015974441
14	70079212	14:70079212	Egr3	0.009803922	0	0	0	0.012232416	0
14	70079224	14:70079224	Egr3	0.008438819	0	0.008042895	0.003401361	0	0.044585987
14	70079248	14:70079248	Egr3	0.004201681	0	0	0	0.018348624	0
14	70079274	14:70079274	Egr3	0.014005602	0.023809524	0.026954178	0.017006803	0.018404908	0.031847134
14	70079283	14:70079283	Egr3	0.018207283	0.008928571	0.026809651	0.006802721	0.003058104	0
14	74978493	14:74978493	Gm4278	0.932926829	0.904328018	0.903047091	0.866161616	0.85619469	0.86097561
14	74978556	14:74978556	Gm4278	0.940298507	0.942922374	0.91184573	0.893939394	0.92699115	0.931372549
14	74978575	14:74978575	Gm4278	0.940298507	0.949656751	0.955922865	0.969620253	0.908482143	0.975609756
14	99099889	14:99099889	Pibf1	0	0	0.003759398	0.004464286	0	0.00212766
14	99099895	14:99099895	Pibf1	0	0	0	0	0	0
14	99099906	14:99099906	Pibf1	0	0	0.003861004	0	0.004	0
14	99099932	14:99099932	Pibf1	0	0	0.003759398	0.008888889	0.003913894	0
14	99099949	14:99099949	Pibf1	0	0	0	0	0	0.004246285
14	99099966	14:99099966	Pibf1	0	0	0	0	0.003883495	0
14	99099969	14:99099969	Pibf1	0	0	0	0	0	0.006342495
15	3996517	15:3996517	Gm2093	0.003340013	0.005675955	0.005060089	0.011255924	0.006719609	0.001274697
15	3996552	15:3996552	Gm2093	0.007304117	0.003606388	0.007561437	0.050206734	0.051001821	0.058598726
15	3996565	15:3996565	Gm2093	0.020639148	0.014500259	0.010745891	0.054599407	0.099208764	0.117873158
15	60822414	15:60822414	Fam84b	0.011320755	0.022271715	0.009280742	0.011032657	0.014592623	0.018494624
15	60822470	15:60822470	Fam84b	0.04035309	0.043820225	0.026710403	0.03968254	0.028243962	0.043553256
15	60822505	15:60822505	Fam84b	0.005018821	0.009269559	0.004166667	0.010572687	0.012219959	0.005577006
15	60822510	15:60822510	Fam84b	0.011278195	0.019644181	0.014385151	0.011448701	0.020283976	0.020654045
15	60822531	15:60822531	Fam84b	0.0225	0.032508312	0.024976873	0.032541777	0.038399353	0.024892704
15	74751284	15:74751284	Lynx1	0.857052797	0.849920453	0.836333578	0.828838357	0.866956522	0.837982833
15	74751304	15:74751304	Lynx1	0.648525004	0.654275093	0.597722263	0.60190577	0.644521739	0.565949821
15	74751361	15:74751361	Lynx1	0.898307765	0.902002481	0.858823529	0.875376173	0.884796649	0.868987796
15	74751367	15:74751367	Lynx1	0.6934495	0.694017712	0.638389513	0.643806104	0.674583481	0.629501005
15	78888954	15:78888954	Gga1	0.797153025	0.756521739	0.837209302	0.803652968	0.811764706	0.840277778
15	78888963	15:78888963	Gga1	0.826241135	0.874458874	0.887850467	0.914414414	0.819767442	0.902777778
15	78888987	15:78888987	Gga1	0.763250883	0.608695652	0.836448598	0.653153153	0.74566474	0.763888889
15	78889065	15:78889065	Gga1	0.747368421	0.69527897	0.857142857	0.808035714	0.798850575	0.802816901
15	78889070	15:78889070	Gga1	0.858156028	0.836909871	0.834101382	0.892857143	0.896551724	0.908450704
15	78889082	15:78889082	Gga1	0.821678322	0.824786325	0.885321101	0.946428571	0.82183908	0.868965517
15	83527319	15:83527319	Bik	0.008910891	0.006775068	0.008695652	0.003841229	0.013574661	0.012152778
15	83527324	15:83527324	Bik	0	0	0.004360465	0.014084507	0	0
15	83527333	15:83527333	Bik	0.004985045	0.006756757	0.011713031	0.003841229	0.012102874	0.010380623
15	83527335	15:83527335	Bik	0.005952381	0.004048583	0	0.012903226	0.010606061	0.012173913
15	83527360	15:83527360	Bik	0.002973241	0.01759134	0.004347826	0.005167959	0.003030303	0
15	83527376	15:83527376	Bik	0.087562189	0.066037736	0.026086957	0.046035806	0.045045045	0.024263432
15	83527398	15:83527398	Bik	0.055499495	0.052560647	0.007256894	0.008974359	0.057228916	0.020797227
15	83527414	15:83527414	Bik	0.097729516	0.075778078	0.080291971	0.108108108	0.04826546	0.083044983
15	83527442	15:83527442	Bik	0.046305419	0.041778976	0.037735849	0.049872123	0.031531532	0.055363322
15	83846851	15:83846851	Mpped1	0.184431667	0.197858672	0.188332568	0.215669393	0.154557464	0.171281089
15	83846891	15:83846891	Mpped1	0.665634675	0.699914384	0.653669725	0.607556891	0.608446986	0.558520599
15	83846894	15:83846894	Mpped1	0.571302428	0.632591959	0.579357798	0.534653465	0.559717937	0.535730967
15	83846929	15:83846929	Mpped1	0.75807165	0.757588713	0.747247706	0.756768371	0.719823789	0.710944808
15	84756607	15:84756607	Arhgap8	0	0.011560694	0	0.004807692	0	0
15	84756643	15:84756643	Arhgap8	0	0	0.013245033	0	0	0.004739336
15	84756677	15:84756677	Arhgap8	0.005555556	0	0	0.004807692	0	0
15	84756679	15:84756679	Arhgap8	0.011049724	0.005813953	0.026666667	0	0.011494253	0.018867925
15	84756688	15:84756688	Arhgap8	0	0	0.006578947	0.004807692	0	0
15	84756703	15:84756703	Arhgap8	0.016666667	0	0	0.024038462	0	0.009478673
15	84756707	15:84756707	Arhgap8	0.005586592	0	0	0.028985507	0.005747126	0
15	85326518	15:85326518		0.347648262	0.490486258	0.483443709	0.421471173	0.402843602	0.50305499
15	85326535	15:85326535		0.616977226	0.617834395	0.698447894	0.748015873	0.585308057	0.68788501
15	85326610	15:85326610		0.520408163	0.566596195	0.446902655	0.51984127	0.388625592	0.49287169
15	85538502	15:85538502	Wnt7b	0.297101449	0.267075979	0.249235474	0.311781609	0.280945758	0.212867355
15	85538577	15:85538577	Wnt7b	0.489501312	0.456923077	0.479786423	0.470630372	0.439278279	0.363420428
15	85671794	15:85671794	Lncppara	0.007366483	0.02020202	0.012987013	0.028103044	0.038461538	0.002506266
15	85671801	15:85671801	Lncppara	0.033210332	0.037974684	0.028497409	0.004672897	0.01025641	0.005
15	85671807	15:85671807	Lncppara	0.020408163	0.005050505	0.015544041	0	0.012820513	0
15	85671809	15:85671809	Lncppara	0.02946593	0	0.012953368	0.009345794	0	0.0025
15	85671816	15:85671816	Lncppara	0.003683241	0.015151515	0.007772021	0.011682243	0.017948718	0.01
15	85671824	15:85671824	Lncppara	0.062730627	0.050505051	0.103626943	0.058411215	0.01025641	0.025062657
15	85671837	15:85671837	Lncppara	0	0.005050505	0.005181347	0.009345794	0	0
15	85671847	15:85671847	Lncppara	0.016574586	0.002531646	0	0.009345794	0.01025641	0
15	85671872	15:85671872	Lncppara	0.011049724	0.015151515	0.015544041	0.01635514	0	0.017456359
15	85671879	15:85671879	Lncppara	0.007393715	0.015189873	0.013089005	0.014084507	0.002564103	0.005
15	85671889	15:85671889	Lncppara	0.001841621	0.002531646	0	0.023364486	0	0.015075377
15	85671903	15:85671903	Lncppara	0	0.005063291	0	0	0.012886598	0
15	85671906	15:85671906	Lncppara	0.007352941	0.002525253	0	0.004716981	0.015384615	0.004987531
15	85673531	15:85673531	Lncppara	0.648326055	0.616999747	0.527697558	0.51030303	0.598007472	0.485986115
15	85673573	15:85673573	Lncppara	0.503572449	0.50930752	0.381419355	0.389761905	0.458688764	0.366039654
15	85685523	15:85685523		0.927104042	0.9075	0.87708462	0.894979804	0.881420765	0.847549909
15	85709609	15:85709609		0.210648596	0.21292288	0.212238439	0.203273999	0.180980637	0.181657848
15	85709632	15:85709632		0.067812983	0.064758555	0.068464367	0.055960685	0.06532585	0.056091148
15	85709676	15:85709676		0.041340125	0.037073171	0.04288499	0.049204052	0.038200474	0.039274924
15	98606711	15:98606711	Adcy6	0.891153082	0.906077348	0.930769231	0.882043181	0.931782126	0.908256881
15	98606722	15:98606722	Adcy6	0.960139512	0.937125749	0.971023063	0.962729659	0.962631579	0.95625
15	98606735	15:98606735	Adcy6	0.840119166	0.836907731	0.853270477	0.864921466	0.828795812	0.846066135
15	98606767	15:98606767	Adcy6	0.814814815	0.777003484	0.823529412	0.798016701	0.826268969	0.797504254
15	98606810	15:98606810	Adcy6	0.632098765	0.602385686	0.53909465	0.588941054	0.617232376	0.638888889
15	98606817	15:98606817	Adcy6	0.778386454	0.776164246	0.797991731	0.773990561	0.825995807	0.819058423
15	98780482	15:98780482		0	0	0.076923077	0	0.045454545	0.031746032
15	98780491	15:98780491		0.015625	0	0	0	0	0
15	98780510	15:98780510		0	0	0	0	0	0
15	98780539	15:98780539		0	0	0	0	0	0
15	98780554	15:98780554		0.092307692	0.097560976	0	0	0.016393443	0
15	99199889	15:99199889	Spats2	0.964777948	0.978378378	0.979626486	0.96	0.967642527	0.96371553
15	99199894	15:99199894	Spats2	0.981623277	0.959404601	0.959390863	0.978405316	0.970679012	0.988405797
15	99199897	15:99199897	Spats2	0.94648318	0.940620783	0.945670628	0.968386023	0.949074074	0.950581395
15	99199908	15:99199908	Spats2	0.964831804	0.97027027	0.971235195	0.966777409	0.973805855	0.962318841
15	99199937	15:99199937	Spats2	0.905053599	0.916216216	0.889643463	0.915141431	0.897832817	0.924528302
15	99199953	15:99199953	Spats2	0.934782609	0.965277778	0.934256055	0.976470588	0.913793103	0.975036711
15	102144281	15:102144281	Igfbp6	0.109510086	0.070110701	0.050228311	0.066420664	0.061403509	0.075539568
15	102144285	15:102144285	Igfbp6	0.079178886	0.099264706	0.1	0.074074074	0.105263158	0.09352518
15	102144343	15:102144343	Igfbp6	0.080691643	0.058823529	0.127853881	0.073800738	0.048034934	0.071942446
15	102144346	15:102144346	Igfbp6	0.161383285	0.110294118	0.136363636	0.096296296	0.074235808	0.122302158
15	102144369	15:102144369	Igfbp6	0.052023121	0.044117647	0.036363636	0.033210332	0.021929825	0.025454545
15	102460470	15:102460470	Gm26518	0.869897959	0.871048253	0.875448029	0.815924032	0.827531646	0.851916376
15	102460502	15:102460502	Gm26518	0.784081287	0.779521057	0.801785714	0.753256151	0.758241758	0.764298094
15	102460507	15:102460507	Gm26518	0.674261603	0.648224608	0.632142857	0.645441389	0.632653061	0.627927147
16	10502161	16:10502161	Ciita	0.056367432	0.055851064	0.029761905	0.021176471	0.02764977	0.042016807
16	10502210	16:10502210	Ciita	0.189473684	0.141333333	0.12202381	0.130536131	0.220689655	0.103641457
16	10502242	16:10502242	Ciita	0.653361345	0.685483871	0.526946108	0.468531469	0.640552995	0.539106145
16	10503820	16:10503820		0.84296397	0.81761872	0.841961853	0.832771409	0.825281271	0.823855756
16	13448545	16:13448545	Gm15738	0.002538071	0	0.002835539	0.001984127	0	0.005257624
16	13448556	16:13448556	Gm15738	0.005050505	0.002645503	0	0	0.004413063	0.004201681
16	13448569	16:13448569	Gm15738	0.002535926	0	0.002838221	0.005952381	0	0
16	13448582	16:13448582	Gm15738	0.004208754	0.007054674	0.002838221	0	0	0.00210084
16	13448587	16:13448587	Gm15738	0.005067568	0	0.001890359	0.000992063	0	0
16	13448595	16:13448595	Gm15738	0.00168492	0.002647838	0.005671078	0.00297619	0	0.001051525
16	13448607	16:13448607	Gm15738	0.00168492	0.002645503	0.001890359	0.000993049	0.002657219	0.001051525
16	13448609	16:13448609	Gm15738	0.004215852	0.00353045	0	0.007976072	0.005309735	0.005268704
16	16303531	16:16303531	Yars2	0.004400117	0.000630716	0.003780069	0.004622496	0.002605863	0.001643115
16	16303538	16:16303538	Yars2	0.004694836	0.001893342	0.002749141	0.004932182	0.005215124	0.001645278
16	16303548	16:16303548	Yars2	0.002644725	0.002522863	0.001372213	0.003703704	0.001955034	0.000658762
16	16303569	16:16303569	Yars2	0.004976581	0.002206114	0.001028101	0.001850709	0	0.004273504
16	16303577	16:16303577	Yars2	0.001466276	0.001260637	0.004112406	0.000308356	0.002604167	0.001973035
16	16303585	16:16303585	Yars2	0.004982415	0.000945776	0.004797807	0.001231906	0.001303356	0.003616042
16	16303587	16:16303587	Yars2	0.002933412	0.002838221	0.002400549	0.00092393	0.000325521	0.00131406
16	16303601	16:16303601	Yars2	0.004396249	0.003470032	0.004461222	0.000307787	0.000652316	0.003294893
16	16303618	16:16303618	Yars2	0.001172677	0.00315557	0.0003427	0.001542258	0.002945026	0.000986193
16	17209452	16:17209452	Rimbp3	0.004276245	0.003388554	0.002848379	0.003565397	0.00385505	0.003100089
16	17209455	16:17209455	Rimbp3	0.002545609	0.002248454	0.004132231	0.003729256	0.001918281	0.002199736
16	17209460	16:17209460	Rimbp3	0.001702128	0.003758692	0.001746725	0.003181733	0.003465537	0.003094607
16	17209469	16:17209469	Rimbp3	0.012730745	0.012914093	0.00984252	0.013407821	0.008632265	0.00969163
16	17209487	16:17209487	Rimbp3	0.001480541	0.003183521	0.004127743	0.003722315	0.001913509	0.001535088
16	17209491	16:17209491	Rimbp3	0.027918782	0.034979424	0.027868496	0.037486013	0.034852547	0.039964866
16	17209508	16:17209508	Rimbp3	0.007401142	0.005231689	0.003042156	0.007434944	0.00210486	0.004826678
16	17209522	16:17209522	Rimbp3	0.002117747	0.004679019	0.002829778	0.002234221	0.003441683	0.005051614
16	17209524	16:17209524	Rimbp3	0.007412114	0.007121439	0.007187976	0.00800894	0.004784689	0.009672455
16	17209526	16:17209526	Rimbp3	0.011472275	0.011248594	0.010498688	0.010276532	0.005559816	0.010584344
16	17209529	16:17209529	Rimbp3	0.004025424	0.007310216	0.006109535	0.004476777	0.006699847	0.003746144
16	17209538	16:17209538	Rimbp3	0.002331496	0.002804787	0.002175805	0.001868111	0.001533154	0.004174907
16	22572976	16:22572976	Dgkg	0.506142506	0.521632653	0.424059452	0.549889135	0.482664589	0.522119592
16	22572985	16:22572985	Dgkg	0.248366013	0.272061814	0.23483094	0.231620903	0.297045101	0.242350656
16	22572991	16:22572991	Dgkg	0.226322263	0.268510985	0.200650255	0.24005305	0.226334242	0.229873909
16	22573020	16:22573020	Dgkg	0.455918367	0.479935144	0.398139535	0.509267432	0.506206362	0.509936985
16	22573047	16:22573047	Dgkg	0.604565838	0.635442011	0.592524227	0.651234568	0.643936459	0.645379777
16	22573057	16:22573057	Dgkg	0.177189409	0.225243506	0.168435625	0.194616064	0.231782946	0.241412675
16	22573059	16:22573059	Dgkg	0.171849427	0.174918831	0.133891213	0.195478723	0.198219125	0.19375305
16	22573069	16:22573069	Dgkg	0.189894051	0.174918831	0.129330254	0.198853616	0.240884407	0.218190614
16	22573079	16:22573079	Dgkg	0.142915309	0.148763681	0.101616628	0.152116402	0.174990321	0.175786925
16	30308545	16:30308545	Gp5	0.07486631	0.049621531	0.060444444	0.052924791	0.036881811	0.051858254
16	30308579	16:30308579	Gp5	0.009036145	0.017647059	0.010507881	0.006487488	0.002497918	0.002579536
16	30308631	16:30308631	Gp5	0.004545455	0.000841043	0.005258545	0.00462963	0.005	0.00172117
16	30308633	16:30308633	Gp5	0.001506024	0.006728343	0.006140351	0.008364312	0.005025126	0.012068966
16	30308639	16:30308639	Gp5	0.001506024	0.001679261	0.000875657	0.001851852	0.000832639	0.009458298
16	30308652	16:30308652	Gp5	0.003034901	0	0.004389816	0.007434944	0.000833333	0.006018917
16	33382296	16:33382296	Zfp148	0.119022317	0.14122807	0.094966762	0.184313725	0.165391969	0.129186603
16	33382304	16:33382304	Zfp148	0.146964856	0.125548727	0.0997151	0.151128557	0.188212928	0.13740458
16	33382331	16:33382331	Zfp148	0.175345377	0.131578947	0.119771863	0.182795699	0.172839506	0.162857143
16	33382347	16:33382347	Zfp148	0.132762313	0.092657343	0.107109005	0.145383104	0.111641221	0.138888889
16	36990082	16:36990082	Fbxo40	0.933649289	0.935406699	0.965437788	0.910133843	0.892307692	0.935483871
16	36990108	16:36990108	Fbxo40	0.812302839	0.889423077	0.815668203	0.850860421	0.810989011	0.868486352
16	36990130	16:36990130	Fbxo40	0.892744479	0.93062201	0.849884527	0.954110899	0.945054945	0.952853598
16	36990150	16:36990150	Fbxo40	0.864353312	0.923444976	0.879907621	0.931034483	0.883516484	0.878411911
16	36990183	16:36990183	Fbxo40	0.912698413	0.947242206	0.907407407	0.87283237	0.889135255	0.902743142
16	36990192	16:36990192	Fbxo40	0.944	0.960880196	0.936915888	0.913385827	0.926174497	0.957070707
16	44812860	16:44812860	Cd200r4	0.804123711	0.814516129	0.908450704	0.88209607	0.721311475	0.908536585
16	44812941	16:44812941	Cd200r4	0.871287129	0.904	0.958333333	0.889361702	0.973262032	0.97005988
16	44825757	16:44825757	Cd200r4	0	0	0.783783784	0.832310838	0.802277433	0.806488992
16	44825774	16:44825774	Cd200r4	0	0	0.930493274	0.942681679	0.958506224	0.975638051
16	44825788	16:44825788	Cd200r4	0	0	0.903587444	0.948717949	0.929679421	0.946697567
16	44825805	16:44825805	Cd200r4	0	0	0.972972973	0.967280164	0.95966908	0.968713789
16	44825833	16:44825833	Cd200r4	0	0	0.966367713	0.940451745	0.904663212	0.929069767
16	72678613	16:72678613	Robo1	0.271496276	0.313984169	0.316271963	0.292253521	0.311437403	0.298566879
16	72678622	16:72678622	Robo1	0.366035183	0.423203691	0.417557252	0.419081272	0.347993827	0.346092504
16	72678627	16:72678627	Robo1	0.290540541	0.365676568	0.28440367	0.334273625	0.297609869	0.27866242
16	72678647	16:72678647	Robo1	0.353179973	0.375082399	0.408848207	0.407172996	0.367771781	0.343700159
16	72678655	16:72678655	Robo1	0.219891746	0.285431773	0.212652439	0.210415201	0.214175655	0.150717703
16	72678696	16:72678696	Robo1	0.414353419	0.449371277	0.436015326	0.488306166	0.39675174	0.404153355
16	87766084	16:87766084		0.934782609	0.943111111	0.936040609	0.945075758	0.911577028	0.922105263
16	87766091	16:87766091		0.910185185	0.873913043	0.885771543	0.899074074	0.873429084	0.871134021
16	87766165	16:87766165		0.746323529	0.751951431	0.769306931	0.726937269	0.772039181	0.754332314
16	90087384	16:90087384	Tiam1	0.881583048	0.872995673	0.897689769	0.88248982	0.888861569	0.872470877
16	90087476	16:90087476	Tiam1	0.900092223	0.90407855	0.924422051	0.920877852	0.943414634	0.914563697
16	90087480	16:90087480	Tiam1	0.916460396	0.909939455	0.929439668	0.908434431	0.913999511	0.912488605
16	90087486	16:90087486	Tiam1	0.824253616	0.823351787	0.853622328	0.832418376	0.848706686	0.826852977
16	92455209	16:92455209	Rcan1	0.913120567	0.902180149	0.905833333	0.895866204	0.906945381	0.890625
16	92455244	16:92455244	Rcan1	0.953865653	0.946930579	0.941642351	0.947933102	0.936952124	0.952434881
16	92455252	16:92455252	Rcan1	0.879340938	0.887837063	0.863693206	0.869674976	0.869858395	0.880806707
16	92455305	16:92455305	Rcan1	0.944246436	0.934312878	0.944143393	0.935800127	0.917822117	0.938409091
16	92455330	16:92455330	Rcan1	0.8880539	0.91320865	0.857747671	0.885456885	0.877572016	0.910250464
16	95861227	16:95861227	CT030665.2	0.853689567	0.867365378	0.855066445	0.869758065	0.854522184	0.83744856
16	95861262	16:95861262	CT030665.2	0.793233083	0.821504613	0.784621745	0.782886845	0.772135963	0.778678557
16	95861329	16:95861329	CT030665.2	0.795884082	0.799573561	0.794871795	0.796007984	0.765374895	0.80592773
17	5401513	17:5401513	Gm29050	0.909757887	0.922187982	0.933554817	0.908108108	0.928120063	0.86117837
17	5401532	17:5401532	Gm29050	0.938226744	0.954648526	0.914614122	0.948075201	0.93132716	0.941878981
17	5401563	17:5401563	Gm29050	0.832122093	0.902272727	0.851517637	0.841823056	0.874903475	0.852146264
17	5401587	17:5401587	Gm29050	0.916606236	0.929705215	0.906403941	0.896243292	0.914351852	0.908585056
17	5401598	17:5401598	Gm29050	0.898329702	0.884003033	0.876127974	0.895442359	0.866512346	0.875993641
17	5401613	17:5401613	Gm29050	0.849056604	0.871504157	0.865353038	0.840929401	0.823938224	0.832935561
17	7158243	17:7158243		0.828125	0.875816993	0.852760736	0.82781457	0.874125874	0.861111111
17	7158265	17:7158265		0.71875	0.60130719	0.662576687	0.768211921	0.755244755	0.729166667
17	7158290	17:7158290		0.484375	0.424836601	0.374233129	0.377483444	0.517482517	0.347222222
17	12507933	17:12507933		0.107234241	0.115219466	0.103410341	0.095011281	0.122555088	0.120172833
17	12507948	17:12507948		0.079711829	0.071035637	0.101485149	0.091526276	0.099331187	0.105248918
17	12507958	17:12507958		0.048871306	0.044258373	0.059895115	0.053544495	0.049318463	0.055209743
17	12508102	17:12508102		0.059024808	0.055320946	0.048212351	0.088733799	0.06744868	0.087774295
17	12508104	17:12508104		0.082403433	0.089514066	0.088925259	0.134769539	0.093103448	0.115471358
17	12508115	17:12508115		0.051998281	0.039323467	0.038064165	0.092675635	0.054225696	0.095835199
17	12508136	17:12508136		0.095258437	0.08794926	0.065005417	0.11752988	0.096285435	0.134796238
17	12508147	17:12508147		0.188300598	0.204478243	0.174689021	0.147687718	0.169350903	0.228290063
17	12508167	17:12508167		0.186086214	0.183009298	0.147523136	0.156218905	0.150317228	0.229772016
17	29326177	17:29326177	Pi16	0.150125104	0.113372093	0.182628062	0.122844828	0.148185484	0.118881119
17	29326193	17:29326193	Pi16	0.286905755	0.339147287	0.277282851	0.276939655	0.319556452	0.353558926
17	29326202	17:29326202	Pi16	0.434056761	0.355339806	0.359288098	0.329741379	0.3125	0.358974359
17	29326206	17:29326206	Pi16	0.613199666	0.597868217	0.566815145	0.590075512	0.549949546	0.576923077
17	29326226	17:29326226	Pi16	0.201834862	0.209505335	0.17877095	0.139281828	0.17641129	0.184149184
17	29326239	17:29326239	Pi16	0.160967473	0.164888458	0.161469933	0.161637931	0.154158215	0.143356643
17	29326279	17:29326279	Pi16	0.230576441	0.20097561	0.188340807	0.187027027	0.207280081	0.183313749
17	29326289	17:29326289	Pi16	0.491033305	0.448	0.451357466	0.442497262	0.496402878	0.413507109
17	35703917	17:35703917	Ddr1	0.022006141	0.021885522	0.031079607	0.024333177	0.027667984	0.043478261
17	35703961	17:35703961	Ddr1	0.001528273	0.003355705	0.003239741	0.002333178	0.00098668	0.005008347
17	35703987	17:35703987	Ddr1	0.006116208	0.003355705	0.004867496	0.004205607	0.014771049	0.00556483
17	35704000	17:35704000	Ddr1	0.00509684	0.002235886	0.005945946	0.014485981	0.005923001	0.006685237
17	35704023	17:35704023	Ddr1	0.002042901	0.005070423	0	0.004677268	0.004945598	0.002788622
17	36083781	17:36083781	H2-Bl	0.001850139	0.001338688	0.00273224	0.002680965	0	0
17	36083795	17:36083795	H2-Bl	0	0.001338688	0.00273224	0	0	0.005215124
17	36083816	17:36083816	H2-Bl	0.001855288	0	0.002735978	0	0	0.001305483
17	36083819	17:36083819	H2-Bl	0	0.001340483	0.00273224	0	0.002793296	0
17	36083823	17:36083823	H2-Bl	0.009259259	0.009370817	0.001369863	0.004048583	0	0.007843137
17	36083825	17:36083825	H2-Bl	0	0.00669344	0	0	0.0041841	0.006518905
17	36083837	17:36083837	H2-Bl	0.001858736	0	0.004098361	0.004021448	0	0.005215124
17	36083846	17:36083846	H2-Bl	0.010175763	0.001344086	0.001373626	0.004021448	0.01396648	0.00130719
17	36083851	17:36083851	H2-Bl	0.00463392	0.00669344	0	0	0.006973501	0
17	36083857	17:36083857	H2-Bl	0	0.00669344	0.00136612	0.00536193	0.004195804	0.009126467
17	36083866	17:36083866	H2-Bl	0	0	0	0.00536193	0.009803922	0.010443864
17	36083873	17:36083873	H2-Bl	0.009259259	0.001342282	0.005479452	0.006702413	0.006973501	0.006527415
17	36083884	17:36083884	H2-Bl	0	0	0	0.001347709	0.011157601	0.003911343
17	36083890	17:36083890	H2-Bl	0.002788104	0.012048193	0.005471956	0.004021448	0.00979021	0.009150327
17	45601555	17:45601555	Mymx	0.046791444	0.079775281	0.049808429	0.070034443	0.060267857	0.039267016
17	45601558	17:45601558	Mymx	0.179045093	0.2	0.131339402	0.182669789	0.145598194	0.152722444
17	45601567	17:45601567	Mymx	0.053876478	0.091113611	0.033121019	0.079401611	0.053571429	0.067973856
17	45601570	17:45601570	Mymx	0.441952507	0.393018018	0.361892583	0.377445339	0.344134078	0.331585845
17	45601594	17:45601594	Mymx	0.057104914	0.047404063	0.010178117	0.051843318	0.021252796	0.027522936
17	45601603	17:45601603	Mymx	0.115691489	0.101925255	0.06385696	0.08974359	0.051396648	0.060288336
17	45601624	17:45601624	Mymx	0.101182654	0.054054054	0.081218274	0.07347876	0.079064588	0.079634465
17	45601635	17:45601635	Mymx	0.068601583	0.06002265	0.086624204	0.077456647	0.048098434	0.07460733
17	45601639	17:45601639	Mymx	0.191040843	0.159730034	0.12086514	0.15995397	0.121245829	0.135770235
17	45601650	17:45601650	Mymx	0.032851511	0.010146561	0.027918782	0.044879171	0.040044494	0.046997389
17	45601664	17:45601664	Mymx	0.091984231	0.120495495	0.053299492	0.056451613	0.035595106	0.045691906
17	47138124	17:47138124		0.794621027	0.759803922	0.75074184	0.815508021	0.854748603	0.805896806
17	47138152	17:47138152		0.790754258	0.738386308	0.824925816	0.847593583	0.863128492	0.825552826
17	47138168	17:47138168		0.902676399	0.765281174	0.857566766	0.838709677	0.787114846	0.87745098
17	47926165	17:47926165		0.141975309	0.114688129	0.115384615	0.16322314	0.181146026	0.167088608
17	47926205	17:47926205		0.089506173	0.108651911	0.113378685	0.134297521	0.138888889	0.116455696
17	50192710	17:50192710		0.134651601	0.120266121	0.121653085	0.123358081	0.119215292	0.104873535
17	50192720	17:50192720		0.233459357	0.22974359	0.227722772	0.229273871	0.249622547	0.234055728
17	50192761	17:50192761		0.19604147	0.198055271	0.209545984	0.190857143	0.192655936	0.212083847
17	51831302	17:51831302	Satb1	0.349673203	0.448317308	0.355867347	0.431174089	0.29049676	0.414342629
17	51831377	17:51831377	Satb1	0.298170075	0.312796209	0.289308176	0.323971916	0.309421842	0.367801047
17	56099233	17:56099233	Hdgfl2	0.884158416	0.891244601	0.88795045	0.862735382	0.869936034	0.884834123
17	56099245	17:56099245	Hdgfl2	0.875742574	0.894385552	0.913239437	0.876610505	0.874626866	0.897009967
17	56099258	17:56099258	Hdgfl2	0.924257426	0.951688924	0.94481982	0.927579365	0.92793177	0.944075829
17	56099298	17:56099298	Hdgfl2	0.933201385	0.874312647	0.881489842	0.897868121	0.876332623	0.902415917
17	56099308	17:56099308	Hdgfl2	0.959385835	0.929161747	0.940811725	0.93951413	0.956745182	0.93598862
17	56099313	17:56099313	Hdgfl2	0.94679264	0.943373968	0.952515546	0.953731343	0.967907574	0.95530195
17	56099319	17:56099319	Hdgfl2	0.925173439	0.91742037	0.940811725	0.925521351	0.944420693	0.943494777
17	56099339	17:56099339	Hdgfl2	0.934295669	0.946062992	0.924858757	0.944278607	0.92633833	0.923076923
17	56829847	17:56829847	Rfx2	0.005112474	0	0.003112033	0	0.005181347	0
17	56829853	17:56829853	Rfx2	0.008205128	0.003246753	0.002076843	0.002061856	0	0
17	56829881	17:56829881	Rfx2	0.005144033	0.005417118	0.003115265	0.005170631	0.010384216	0.001011122
17	56829892	17:56829892	Rfx2	0	0.003246753	0.002074689	0.006185567	0.003108808	0.001010101
17	56829905	17:56829905	Rfx2	0.009202454	0.003246753	0.002074689	0.006185567	0.001039501	0.002020202
17	56829911	17:56829911	Rfx2	0	0	0	0.006185567	0.005186722	0.002022245
17	56829934	17:56829934	Rfx2	0.005159959	0.003253796	0	0	0	0.00610998
17	56829948	17:56829948	Rfx2	0.012371134	0.001082251	0.005186722	0	0.004162331	0.01010101
17	66417807	17:66417807	Mtcl1	0.170362358	0.16002845	0.132970451	0.130807249	0.162681669	0.15625
17	66417866	17:66417866	Mtcl1	0.159782609	0.102664298	0.101833789	0.096933729	0.134831461	0.123239437
18	11048374	18:11048374	1010001N08Rik	0.006376196	0.014705882	0.008898776	0.009150327	0.002123142	0.011627907
18	11048381	18:11048381	1010001N08Rik	0.002116402	0	0.009922822	0.007822686	0	0.005121639
18	11048394	18:11048394	1010001N08Rik	0.005302227	0.001141553	0.001098901	0.001305483	0.006389776	0.001287001
18	11048397	18:11048397	1010001N08Rik	0.004241782	0.003420753	0	0.001305483	0.004259851	0.010243278
18	11048400	18:11048400	1010001N08Rik	0.007407407	0.009060023	0	0	0.001061571	0
18	11048405	18:11048405	1010001N08Rik	0.01910828	0.002265006	0.005506608	0.00655308	0.002134472	0.002567394
18	11048422	18:11048422	1010001N08Rik	0.002116402	0.007909605	0.00110011	0.006518905	0.00529661	0.00128041
18	11048438	18:11048438	1010001N08Rik	0.031779661	0.007909605	0.004395604	0.01303781	0.007430998	0.006418485
18	11048441	18:11048441	1010001N08Rik	0.003174603	0	0.005494505	0.010430248	0.001059322	0.005121639
18	11048443	18:11048443	1010001N08Rik	0.020148462	0.007909605	0.00989011	0.014341591	0.008483563	0.002557545
18	11048468	18:11048468	1010001N08Rik	0.003177966	0.005662514	0.0220022	0.005215124	0.004241782	0.007672634
18	11048477	18:11048477	1010001N08Rik	0.008483563	0.001132503	0	0.003911343	0.002120891	0.007682458
18	11048479	18:11048479	1010001N08Rik	0.004237288	0.007909605	0.00989011	0.007832898	0	0.006393862
18	11048481	18:11048481	1010001N08Rik	0.018162393	0.010215664	0.019955654	0.011764706	0.010626993	0.012919897
18	32430782	18:32430782	Bin1	0.912700818	0.922117517	0.903990399	0.928981565	0.926646291	0.917436662
18	32430839	18:32430839	Bin1	0.777008727	0.783388521	0.774731824	0.794409378	0.815172414	0.811225997
18	32430851	18:32430851	Bin1	0.887319712	0.893851668	0.890047676	0.901323706	0.926385443	0.908256881
18	32430886	18:32430886	Bin1	0.005407029	0.002206288	0.430229098	0.428528347	0.900357831	0.88275251
18	32430889	18:32430889	Bin1	0.858217941	0.84018769	0.853440572	0.850481348	0.898127753	0.885798817
18	45590053	18:45590053	Kcnn2	0.778128286	0.771043771	0.834597876	0.793478261	0.741545894	0.807486631
18	45590166	18:45590166	Kcnn2	0.625922023	0.628507295	0.720610687	0.602721088	0.632406288	0.658928571
18	60750571	18:60750571		0.762452107	0.737976783	0.688841202	0.721818182	0.697080292	0.6621881
18	60750617	18:60750617		0.827586207	0.865448505	0.791845494	0.805454545	0.752276867	0.786948177
18	60750625	18:60750625		0.894636015	0.890547264	0.886266094	0.883636364	0.861313869	0.902111324
18	60750630	18:60750630		0.668582375	0.706467662	0.737634409	0.655677656	0.677595628	0.608445298
18	60750657	18:60750657		0.676923077	0.776666667	0.761802575	0.721611722	0.730769231	0.710982659
18	66022698	18:66022698		0.100877193	0.09775641	0.086637298	0.060842434	0.060260586	0.071174377
18	66022715	18:66022715		0.122627737	0.084260731	0.093704246	0.081123245	0.156351792	0.107142857
18	66022735	18:66022735		0.065789474	0.038155803	0.069016153	0.073322933	0.102773246	0.042704626
18	66022748	18:66022748		0.1211226	0.095389507	0.092240117	0.054602184	0.115447154	0.081850534
18	66022769	18:66022769		0.023391813	0.020733652	0.011730205	0.007800312	0.021103896	0.024911032
18	70582481	18:70582481	Mbd2	0.17752809	0.220162225	0.14566474	0.145089286	0.196138211	0.183240223
18	70582499	18:70582499	Mbd2	0.238202247	0.287037037	0.196759259	0.234113712	0.245167854	0.228539576
18	70582507	18:70582507	Mbd2	0.241573034	0.297798378	0.189814815	0.220735786	0.231707317	0.272828508
18	70582511	18:70582511	Mbd2	0.270786517	0.286542923	0.187717265	0.178372352	0.231707317	0.251670379
18	70582513	18:70582513	Mbd2	0.288939052	0.371958285	0.248554913	0.269788183	0.287894201	0.295884316
18	70582522	18:70582522	Mbd2	0.280405405	0.322132097	0.22337963	0.238839286	0.251533742	0.297085202
18	70582536	18:70582536	Mbd2	0.251968504	0.347624565	0.249710983	0.253065775	0.254841998	0.301231803
18	70582543	18:70582543	Mbd2	0.111235955	0.180023229	0.08912037	0.099219621	0.138492872	0.151955307
18	82902489	18:82902489		0.005647059	0.005063291	0.006784969	0.00388601	0.009675859	0.006511123
18	82902545	18:82902545		0.002350729	0.002526529	0.007303078	0.003875969	0.004352031	0.004878049
18	82902560	18:82902560		0.005649718	0.01266464	0.001044932	0.005617978	0.006307618	0.007072905
18	82902590	18:82902590		0.005660377	0.00861632	0.006795609	0.007340242	0.002911208	0.011382114
19	5783875	19:5783875		0.710050868	0.681122449	0.686039776	0.698253558	0.70460837	0.688730186
19	5783881	19:5783881		0.617099719	0.599936143	0.612122386	0.582024291	0.63136423	0.580199405
19	5783907	19:5783907		0.843695118	0.85257946	0.883046588	0.864475389	0.887730161	0.866132125
19	5783938	19:5783938		0.807753585	0.787815464	0.830015613	0.819355893	0.847490981	0.806298381
19	5783946	19:5783946		0.80598336	0.808582449	0.844102764	0.840274375	0.831009024	0.808678848
19	6830335	19:6830335	Rps6ka4	0.002214839	0.007625272	0.002614379	0.011640212	0.028673835	0.010403121
19	6830340	19:6830340	Rps6ka4	0.004357298	0.002169197	0.009162304	0.004232804	0.020238095	0.019430052
19	6830372	19:6830372	Rps6ka4	0.002178649	0.002166847	0.001302083	0.013829787	0.029726516	0.02075227
19	6830375	19:6830375	Rps6ka4	0.008705114	0.005417118	0.016927083	0.005291005	0.026159334	0.023376623
19	6830379	19:6830379	Rps6ka4	0.021762786	0.020585049	0.027522936	0.023280423	0.040428062	0.049350649
19	6830384	19:6830384	Rps6ka4	0.004352557	0.01191766	0.016949153	0.014846235	0.032104637	0.014248705
19	6830390	19:6830390	Rps6ka4	0.018498368	0.02708559	0.018324607	0.024468085	0.047562426	0.035110533
19	6830397	19:6830397	Rps6ka4	0.022850925	0.039087948	0.05345502	0.047669492	0.063020214	0.084415584
19	6830399	19:6830399	Rps6ka4	0.029411765	0.022900763	0.026109661	0.033049041	0.045130641	0.057068742
19	6830401	19:6830401	Rps6ka4	0.015267176	0.011969532	0.005235602	0.023479189	0.028708134	0.01953125
19	6830407	19:6830407	Rps6ka4	0.009803922	0.010928962	0.01303781	0.010582011	0.021377672	0.016839378
19	6830420	19:6830420	Rps6ka4	0.011969532	0.015184382	0.00130719	0.012711864	0.01547619	0.028534371
19	6830430	19:6830430	Rps6ka4	0.032644178	0.026002167	0.039113429	0.02869288	0.051068884	0.03626943
19	10720451	19:10720451	Cd5	0.442645382	0.465750061	0.453455964	0.467329193	0.522871217	0.472861842
19	10720472	19:10720472	Cd5	0.178097594	0.198885659	0.198791873	0.193287604	0.237436607	0.213552916
19	10720494	19:10720494	Cd5	0.182348978	0.185024155	0.214520548	0.192965315	0.254951635	0.227749395
19	10720513	19:10720513	Cd5	0.174733015	0.168297456	0.195899141	0.200940361	0.224570367	0.235502314
19	10720521	19:10720521	Cd5	0.160754378	0.131445171	0.163696189	0.172016663	0.17037037	0.173995144
19	34746529	19:34746529	Slc16a12	0.089216231	0.085436034	0.075403226	0.065437455	0.069359445	0.054500413
19	34746562	19:34746562	Slc16a12	0.059263362	0.045132743	0.029850746	0.043698086	0.013469388	0.024026512
19	34746571	19:34746571	Slc16a12	0.167822469	0.151394422	0.149596774	0.131407942	0.122498979	0.119834711
19	34746607	19:34746607	Slc16a12	0.073961219	0.052654867	0.04842615	0.059588299	0.062857143	0.050826446
19	34746645	19:34746645	Slc16a12	0.011961057	0.004432624	0.000809389	0.006884058	0.00081666	0.008285004
19	45741556	19:45741556	Fgf8	0.001272265	0.009615385	0	0.004889976	0.011019284	0.011235955
19	45741565	19:45741565	Fgf8	0.005082592	0.002403846	0.026607539	0.004889976	0.022038567	0
19	45741573	19:45741573	Fgf8	0.014030612	0.016746411	0.017738359	0.007407407	0.021978022	0.014005602
19	45741594	19:45741594	Fgf8	0.019206146	0.002392344	0.024498886	0.024449878	0.002747253	0.030898876
19	45741603	19:45741603	Fgf8	0.025412961	0	0.044345898	0.039119804	0.032967033	0.014005602
19	45741606	19:45741606	Fgf8	0.031806616	0.009569378	0	0.026894866	0.019230769	0.014005602
19	45741620	19:45741620	Fgf8	0.015267176	0.019138756	0.022172949	0.01965602	0.010989011	0.028011204
19	45816720	19:45816720		0.037335286	0.044550517	0.045563549	0.033942559	0.040593286	0.030063291
19	45816757	19:45816757		0.064327485	0.055732484	0.066346922	0.055797733	0.036661466	0.057570978
19	45816774	19:45816774		0.124450952	0.095238095	0.131095124	0.109660574	0.121188428	0.118389897
19	45816779	19:45816779		0.129291454	0.146031746	0.1424	0.134029591	0.125585023	0.164826498
19	47265679	19:47265679	Sh3pxd2a	0.6724931	0.689853556	0.641910739	0.614562458	0.643095397	0.642496392
19	47265737	19:47265737	Sh3pxd2a	0.016460905	0.012895662	0.875	0.851127321	0.87962963	0.885939742
19	56548400	19:56548400	Nhlrc2	0	0	0.001375516	0	0	0.001567398
19	56548402	19:56548402	Nhlrc2	0.002249719	0.004545455	0.00554785	0	0	0
19	56548421	19:56548421	Nhlrc2	0.003378378	0.003030303	0.001375516	0.010037641	0	0.010954617
19	56548426	19:56548426	Nhlrc2	0.003367003	0.003053435	0.005502063	0	0	0
19	56548435	19:56548435	Nhlrc2	0.002244669	0.003030303	0.006877579	0	0	0.004694836
19	56548444	19:56548444	Nhlrc2	0	0	0	0	0	0
19	56548455	19:56548455	Nhlrc2	0.003367003	0.004552352	0.012379642	0	0	0
19	56548457	19:56548457	Nhlrc2	0.02020202	0.001517451	0.001388889	0.005025126	0	0
19	56548460	19:56548460	Nhlrc2	0.006749156	0	0	0.002512563	0.002713704	0
19	56548465	19:56548465	Nhlrc2	0	0	0	0.003778338	0	0.012638231
19	56548481	19:56548481	Nhlrc2	0.004514673	0	0.004143646	0.001256281	0.006784261	0
2	18800565	2:18800565	Carlr	0.01026393	0.007330637	0.006535019	0.004067994	0.004262464	0.008626687
2	18800576	2:18800576	Carlr	0.012720157	0.012775108	0.008666004	0.010757378	0.009047434	0.009036563
2	18800579	2:18800579	Carlr	0.013187887	0.012509477	0.010096701	0.015561373	0.009952178	0.009187082
2	18800584	2:18800584	Carlr	0.005860329	0.004047047	0.004829545	0.008576828	0.001032391	0.002642192
2	18800615	2:18800615	Carlr	0.002937337	0.003812429	0.004140491	0.000728332	0.005180005	0.007556675
2	18800624	2:18800624	Carlr	0.008982525	0.005561173	0.006678983	0.004797906	0.004779127	0.006259563
2	18800635	2:18800635	Carlr	0.000488838	0.002785163	0.003555176	0.003196281	0.003356138	0.00069541
2	25579858	2:25579858	Ajm1	0.080067189	0.087642896	0.083014936	0.114599686	0.099360837	0.096002423
2	25579862	2:25579862	Ajm1	0.027801179	0.034924966	0.025320846	0.039246468	0.035590278	0.028753027
2	25579877	2:25579877	Ajm1	0.195913798	0.206098557	0.186935372	0.25571921	0.231682595	0.254688445
2	25579880	2:25579880	Ajm1	0.031932773	0.045094288	0.024618585	0.045854271	0.055636048	0.060946028
2	25579886	2:25579886	Ajm1	0.071388578	0.084602829	0.057212205	0.109159348	0.073784722	0.103625378
2	25579890	2:25579890	Ajm1	0.104850014	0.119452055	0.112041885	0.153410877	0.13331397	0.155434123
2	25579907	2:25579907	Ajm1	0.042749371	0.032880435	0.041305102	0.035389915	0.057497833	0.058912387
2	25579935	2:25579935	Ajm1	0.068010076	0.059287463	0.045738046	0.077332498	0.066086957	0.088848595
2	25579943	2:25579943	Ajm1	0.149257911	0.121525886	0.128561501	0.161229611	0.181106926	0.174598363
2	25579970	2:25579970	Ajm1	0.026580862	0.016847826	0.028769497	0.03257125	0.019364162	0.051165607
2	29250226	2:29250226	Ntng2	0	0.013333333	0.005952381	0	0.010752688	0
2	29250230	2:29250230	Ntng2	0.021276596	0.08	0.023809524	0.069892473	0.032258065	0
2	29250232	2:29250232	Ntng2	0.002666667	0.013333333	0	0	0	0
2	29250247	2:29250247	Ntng2	0	0	0	0	0.02688172	0
2	29250311	2:29250311	Ntng2	0.00536193	0	0	0	0.02688172	0
2	29250318	2:29250318	Ntng2	0	0	0	0	0	0.005681818
2	29845608	2:29845608	Mir219a-2	0.036757776	0.028389989	0.040432346	0.054172767	0.039614561	0.031948882
2	29845617	2:29845617	Mir219a-2	0.023204766	0.024299065	0.039552537	0.046903628	0.021018881	0.030677291
2	29845632	2:29845632	Mir219a-2	0.035434305	0.027238806	0.033945687	0.055169894	0.031774366	0.02830941
2	29845666	2:29845666	Mir219a-2	0.031984948	0.017943925	0.03471668	0.042001461	0.027767889	0.03143653
2	29845674	2:29845674	Mir219a-2	0.046438657	0.047779022	0.067810132	0.066496164	0.056959772	0.052589641
2	29845682	2:29845682	Mir219a-2	0.022570533	0.029082774	0.024740623	0.015339664	0.023885918	0.025079618
2	29845695	2:29845695	Mir219a-2	0.02890355	0.028720627	0.041516966	0.049396268	0.046635813	0.036653386
2	29845713	2:29845713	Mir219a-2	0.018939394	0.020958084	0.025641026	0.031513375	0.024277044	0.047980808
2	30798718	2:30798718	1700001O22Rik	0.829978321	0.840431914	0.844184345	0.814309484	0.837108284	0.819285233
2	30798739	2:30798739	1700001O22Rik	0.755342211	0.765076508	0.714599341	0.70093147	0.72160149	0.740728254
2	30798750	2:30798750	1700001O22Rik	0.876894525	0.90557554	0.868642517	0.871922821	0.867245658	0.869609164
2	30798754	2:30798754	1700001O22Rik	0.92536389	0.932294787	0.931918009	0.930472389	0.910105394	0.914304993
2	30798763	2:30798763	1700001O22Rik	0.915222772	0.9	0.892178363	0.881237525	0.874650946	0.906302663
2	30798775	2:30798775	1700001O22Rik	0.888648314	0.921832884	0.90380395	0.885562209	0.882589839	0.904649596
2	30798785	2:30798785	1700001O22Rik	0.873762376	0.872939766	0.871345029	0.841211718	0.867100372	0.885328836
2	30798801	2:30798801	1700001O22Rik	0.708514605	0.751203369	0.715280322	0.650534045	0.683131407	0.673310811
2	30798810	2:30798810	1700001O22Rik	0.645820433	0.675773041	0.613836018	0.58330562	0.602047146	0.629354075
2	30798819	2:30798819	1700001O22Rik	0.538461538	0.560168472	0.514673514	0.497502498	0.510242086	0.517439892
2	33216721	2:33216721	Ralgps1	0.010720887	0.007439405	0.009708738	0.009377664	0.008206914	0.010891963
2	33216733	2:33216733	Ralgps1	0.017402945	0.01383311	0.01323043	0.013744813	0.016564127	0.02134647
2	33216751	2:33216751	Ralgps1	0.011705686	0.011630508	0.017403315	0.012993763	0.014424214	0.011494253
2	33216775	2:33216775	Ralgps1	0.061040694	0.041471572	0.05935947	0.062061802	0.058601134	0.088251366
2	33216804	2:33216804	Ralgps1	0.056502842	0.052232143	0.037824406	0.045997921	0.04985755	0.054246575
2	74655750	2:74655750	Evx2	0	0.00877193	0	0.003322259	0.003021148	0
2	74655753	2:74655753	Evx2	0	0	0.007874016	0.006644518	0.003021148	0
2	74655758	2:74655758	Evx2	0.007968127	0	0	0.009966777	0.006042296	0
2	74655767	2:74655767	Evx2	0.008130081	0.01754386	0.011764706	0.003322259	0.012158055	0
2	74655770	2:74655770	Evx2	0	0.004385965	0	0.006644518	0.021212121	0
2	74655773	2:74655773	Evx2	0.004032258	0	0.007843137	0	0.012048193	0
2	74655779	2:74655779	Evx2	0	0.004366812	0.003921569	0.003322259	0.006024096	0.013953488
2	74655782	2:74655782	Evx2	0	0	0.019607843	0	0	0
2	74655791	2:74655791	Evx2	0	0	0.003921569	0	0	0.004651163
2	74655794	2:74655794	Evx2	0	0.004366812	0	0.006644518	0.003003003	0
2	74655799	2:74655799	Evx2	0.007968127	0.017467249	0	0	0.009009009	0.004651163
2	74655810	2:74655810	Evx2	0	0	0	0	0.012012012	0.004651163
2	74655816	2:74655816	Evx2	0.023904382	0	0.003921569	0	0	0.009433962
2	74655824	2:74655824	Evx2	0.015936255	0	0	0	0	0
2	74655827	2:74655827	Evx2	0	0.004405286	0.020080321	0	0	0.014018692
2	74655831	2:74655831	Evx2	0	0	0	0	0.027272727	0
2	74655834	2:74655834	Evx2	0	0	0.007968127	0	0	0
2	74655837	2:74655837	Evx2	0	0	0	0.003322259	0.003021148	0.004651163
2	74691476	2:74691476	Gm28309	0.007840342	0.000678887	0.009325681	0.006845053	0.007985258	0.007077141
2	74691478	2:74691478	Gm28309	0.000712758	0.002708192	0.005734767	0.005603985	0.004294479	0.008486563
2	74691501	2:74691501	Gm28309	0.003579098	0.005416385	0.012195122	0.008739076	0.003674219	0.009880028
2	74691514	2:74691514	Gm28309	0.007857143	0.003387534	0.008589835	0.00436409	0.014696877	0.011299435
2	74691516	2:74691516	Gm28309	0.002138275	0.009491525	0.005010737	0.006238303	0.007348438	0.007057163
2	74691544	2:74691544	Gm28309	0.012857143	0.014218009	0.022939068	0.01682243	0.018983466	0.007057163
2	93176677	2:93176677		0.021033654	0.022312373	0.0336	0.017216643	0.019581364	0.01511879
2	93176782	2:93176782		0.0119976	0.01285521	0.01601281	0.01369863	0.004056795	0.015884477
2	93176788	2:93176788		0.025270758	0.024373731	0.037660256	0.021536253	0.033197832	0.02958153
2	109677118	2:109677118	Bdnf	0.003590664	0	0.010186757	0	0.005555556	0.001597444
2	109677127	2:109677127	Bdnf	0.005385996	0.00136612	0	0.001402525	0.001388889	0.004792332
2	109677172	2:109677172	Bdnf	0.007326007	0.004070556	0.006825939	0.001402525	0.002781641	0.003220612
2	115856455	2:115856455		0.004447739	0.002779708	0.00304878	0.004054054	0.002734108	0.000660066
2	115856459	2:115856459		0.006676558	0.004864489	0.007639419	0.000677966	0.002737851	0.000660066
2	115856464	2:115856464		0.007418398	0.00069735	0.002293578	0.001350439	0.007534247	0.001324503
2	115856486	2:115856486		0	0.000695894	0.002286585	0.000676133	0.006844627	0.010582011
2	115856506	2:115856506		0.005185185	0.006934813	0.005351682	0.002702703	0.002730375	0.008580858
2	116066822	2:116066822	2700033N17Rik	0.001944264	0.003767492	0.001899937	0.004662005	0.001541624	0.00697269
2	116066865	2:116066865	2700033N17Rik	0.00065189	0.002148228	0.003156566	0.001753361	0.002051282	0.004062681
2	116066914	2:116066914	2700033N17Rik	0	0.000537924	0.001896334	0.001752336	0.002566735	0.001744186
2	116066919	2:116066919	2700033N17Rik	0.001951854	0.010209565	0.003164557	0.004086398	0.002053388	0.002325581
2	119323979	2:119323979	Gm14207	0.025016036	0.043996334	0.02629108	0.03116407	0.029135338	0.052430887
2	119324031	2:119324031	Gm14207	0.021059349	0.03196347	0.017790262	0.031107045	0.025186567	0.021863118
2	119324034	2:119324034	Gm14207	0.021711367	0.040256176	0.023452158	0.016483516	0.023364486	0.027751196
2	119324043	2:119324043	Gm14207	0.029430582	0.044748858	0.033739456	0.045244691	0.032679739	0.045627376
2	119324048	2:119324048	Gm14207	0.033844189	0.031050228	0.026217228	0.026581118	0.02247191	0.042857143
2	119324057	2:119324057	Gm14207	0.047223995	0.068555759	0.029026217	0.055045872	0.021455224	0.042775665
2	119324064	2:119324064	Gm14207	0.012845215	0.017383349	0.014137606	0.033027523	0.009363296	0.005752637
2	119324077	2:119324077	Gm14207	0.023657289	0.023744292	0.013133208	0.009149131	0.021475257	0.018060837
2	119324103	2:119324103	Gm14207	0.006393862	0.008249313	0.018726592	0.011029412	0.012126866	0.001901141
2	128436646	2:128436646	Gm14005	0.960984394	0.951010886	0.964285714	0.966269841	0.952804378	0.967545639
2	128436683	2:128436683	Gm14005	0.948795181	0.951750973	0.964038728	0.959549072	0.942876807	0.960757781
2	146959254	2:146959254	Kiz	0.009656238	0.009889692	0.010810811	0.008324662	0.009098101	0.010024058
2	146959272	2:146959272	Kiz	0.004640371	0.007984791	0.005858495	0.005192108	0.005128205	0.003607214
2	146959366	2:146959366	Kiz	0.001931994	0.004956157	0.001801802	0.002084057	0.003567182	0.005606728
2	146959375	2:146959375	Kiz	0.004256966	0.001905488	0.00810081	0.000691802	0.00394633	0.000800961
2	164168109	2:164168109	Kcns1	0.043209877	0	0.049180328	0.019379845	0.014150943	0.049382716
2	164168110	2:164168110	Kcns1	0	0.038167939	0.018072289	0.042780749	0.006802721	0.024793388
2	164168112	2:164168112	Kcns1	0.02484472	0.011363636	0	0.023255814	0.051886792	0.043209877
2	164168113	2:164168113	Kcns1	0	0.007692308	0.036144578	0.057894737	0.034246575	0.016528926
2	164168120	2:164168120	Kcns1	0.018518519	0	0	0.011673152	0.04245283	0
2	164168121	2:164168121	Kcns1	0.010638298	0.015267176	0.006024096	0	0.006896552	0.024793388
2	164168125	2:164168125	Kcns1	0.00617284	0	0.02688172	0.011627907	0.014150943	0.012345679
2	164168126	2:164168126	Kcns1	0	0	0	0.005263158	0.020408163	0.016528926
2	164168128	2:164168128	Kcns1	0	0.03030303	0.021505376	0.011627907	0.014150943	0
2	164168129	2:164168129	Kcns1	0.028070175	0.007633588	0.012048193	0.036842105	0	0
2	164168130	2:164168130	Kcns1	0	0.011363636	0	0.027131783	0.056603774	0.00617284
2	164168131	2:164168131	Kcns1	0.024647887	0.045801527	0	0.031578947	0.020408163	0.008264463
2	164168143	2:164168143	Kcns1	0.117283951	0.041666667	0.021505376	0.023255814	0.028301887	0.049382716
2	164168144	2:164168144	Kcns1	0.049122807	0.007633588	0.096385542	0.094736842	0.06122449	0.107438017
2	164168148	2:164168148	Kcns1	0.043209877	0.053030303	0.021621622	0.027131783	0.009433962	0.049382716
2	164168149	2:164168149	Kcns1	0.010526316	0.015267176	0.024096386	0.010526316	0.06122449	0.041322314
2	164168153	2:164168153	Kcns1	0	0.011450382	0	0.003875969	0.004716981	0.012345679
2	164168154	2:164168154	Kcns1	0	0.022900763	0.012048193	0.005263158	0.013605442	0.024793388
2	164168155	2:164168155	Kcns1	0.012345679	0.018939394	0.005376344	0.015503876	0.028301887	0.018867925
2	164168156	2:164168156	Kcns1	0	0.007633588	0.018072289	0.031578947	0.047619048	0
2	164168171	2:164168171	Kcns1	0.018518519	0.034090909	0	0.031007752	0.009433962	0.01242236
2	164168172	2:164168172	Kcns1	0.038732394	0.030534351	0.018072289	0.021052632	0.040816327	0.049586777
2	164168174	2:164168174	Kcns1	0.030864198	0.03030303	0.032258065	0.027131783	0.051886792	0.043209877
2	164168175	2:164168175	Kcns1	0.031690141	0.06870229	0.036585366	0.021164021	0.020408163	0.016528926
2	164168177	2:164168177	Kcns1	0.018518519	0.034090909	0.005376344	0.054263566	0	0.012345679
2	164168178	2:164168178	Kcns1	0.014084507	0.015503876	0.048484848	0.037037037	0.01369863	0.033057851
2	164168180	2:164168180	Kcns1	0.030864198	0.041825095	0.005376344	0.019379845	0	0.043209877
2	164168181	2:164168181	Kcns1	0.021276596	0.030769231	0.018181818	0.015957447	0.01369863	0.041666667
2	164168187	2:164168187	Kcns1	0	0.011363636	0.016129032	0.019379845	0	0.018518519
2	164168188	2:164168188	Kcns1	0	0	0.012048193	0.036842105	0	0
2	164168201	2:164168201	Kcns1	0.018518519	0.02661597	0.021621622	0.011673152	0.037914692	0.030864198
2	164168202	2:164168202	Kcns1	0.031578947	0.106870229	0.041916168	0.084210526	0.02739726	0.074380165
2	164678861	2:164678861		0.808580858	0.85877193	0.852362205	0.8412527	0.902862986	0.847345133
2	164678866	2:164678866		0.908489526	0.870598592	0.909180652	0.880694143	0.909368635	0.890848953
2	164678892	2:164678892		0.623362445	0.70541958	0.716242661	0.664882227	0.733805668	0.643880926
2	164678927	2:164678927		0.15092291	0.0981755	0.17526777	0.116452991	0.288169869	0.176923077
2	164678936	2:164678936		0.192810458	0.144347826	0.242926829	0.124330118	0.314141414	0.205298013
2	164678963	2:164678963		0.33442623	0.360627178	0.403508772	0.304068522	0.387259858	0.309549945
2	168893990	2:168893990	Zfp64	0.846390169	0.829906542	0.883677298	0.942105263	0.940677966	0.9375
2	168894006	2:168894006	Zfp64	0.818873668	0.87732342	0.875	0.916521739	0.941176471	0.956856703
2	168894015	2:168894015	Zfp64	0.76899696	0.789962825	0.812615955	0.858131488	0.814504881	0.847692308
2	168894021	2:168894021	Zfp64	0.90881459	0.905204461	0.899814471	0.968804159	0.951048951	0.964615385
2	168894042	2:168894042	Zfp64	0.79787234	0.842007435	0.799628942	0.922145329	0.886871508	0.932307692
2	168894051	2:168894051	Zfp64	0.589665653	0.642458101	0.630797774	0.792387543	0.730446927	0.782742681
2	168894063	2:168894063	Zfp64	0.811550152	0.864312268	0.86380597	0.955017301	0.945530726	0.964615385
2	168894072	2:168894072	Zfp64	0.806990881	0.867041199	0.875695733	0.946366782	0.938920455	0.961538462
2	168894088	2:168894088	Zfp64	0.839449541	0.868274583	0.91369606	0.949740035	0.960893855	0.964506173
2	173184236	2:173184236		0.039506865	0.034524167	0.031086273	0.029293509	0.035554228	0.037284895
2	173184265	2:173184265		0.012328383	0.009320505	0.005588543	0.011805356	0.004481625	0.004150702
2	173184316	2:173184316		0.004763239	0.000904159	0.002796225	0.002014968	0.002990431	0.005443484
2	173184334	2:173184334		0.008981196	0.010532651	0.009440559	0.009488212	0.014063435	0.012444161
2	173184339	2:173184339		0.073054229	0.081024096	0.0563331	0.078735632	0.066328055	0.048881789
2	180702746	2:180702746	Dido1	0.100423729	0.093710954	0.0992	0.085645356	0.09301381	0.09184514
2	180702778	2:180702778	Dido1	0.410721824	0.355213959	0.30994152	0.367705835	0.374645606	0.376233553
2	180702804	2:180702804	Dido1	0.441164066	0.428690229	0.385394456	0.425250501	0.448723146	0.413311422
2	181460415	2:181460415		0.002331908	0.006181818	0.000867303	0.00554995	0.001823154	0
2	181460429	2:181460429		0.004663817	0.008749544	0.006073753	0.005045409	0.008196721	0.008302583
2	181460437	2:181460437		0.006998445	0.006184067	0.008239376	0.007070707	0.012750455	0.006463527
2	181460471	2:181460471		0.007006617	0.006552603	0.005642361	0.003036437	0.013661202	0.000923361
2	181460487	2:181460487		0.007390121	0.009457985	0.007372073	0.006562342	0.002729754	0.012927054
2	181460506	2:181460506		0.002337359	0.003275109	0.003034244	0.000505306	0.007305936	0.000923361
2	181460513	2:181460513		0.01953125	0.016453382	0.014416776	0.020833333	0.033882784	0.028783658
2	181460527	2:181460527		0.025351014	0.023688047	0.026921407	0.015696203	0.02461258	0.020408163
2	181460529	2:181460529		0.002725857	0.005462491	0.004788855	0.006072874	0.013774105	0.003696858
3	38440823	3:38440823	Gm36823	0.619047619	0.727272727	0.592417062	0.556414219	0.553869499	0.621004566
3	38440846	3:38440846	Gm36823	0.404761905	0.818181818	0.524486572	0.530769231	0.541729894	0.542682927
3	38440903	3:38440903	Gm36823	0.642857143	0.818181818	0.58490566	0.577812018	0.667173252	0.617378049
3	53477651	3:53477651	Proser1	0.884947267	0.86784141	0.913764511	0.911290323	0.855882353	0.873873874
3	53477663	3:53477663	Proser1	0.889943074	0.914739884	0.89785832	0.907038513	0.884057971	0.877037037
3	53477678	3:53477678	Proser1	0.785578748	0.784570597	0.818181818	0.813829787	0.808417997	0.76
3	53477687	3:53477687	Proser1	0.763584366	0.737300435	0.799342105	0.848605578	0.799126638	0.700447094
3	53477698	3:53477698	Proser1	0.855650522	0.820809249	0.871710526	0.871693122	0.880116959	0.837037037
3	53477709	3:53477709	Proser1	0.830331754	0.852387844	0.855263158	0.812997347	0.827536232	0.74260355
3	53477715	3:53477715	Proser1	0.874881517	0.850940666	0.847933884	0.915231788	0.851959361	0.857777778
3	53477720	3:53477720	Proser1	0.792417062	0.81910275	0.791118421	0.849006623	0.809869376	0.75591716
3	53477766	3:53477766	Proser1	0.778199052	0.804913295	0.809210526	0.83994709	0.801449275	0.75
3	55782956	3:55782956	Nbea	0.052554745	0.053452116	0.071428571	0.072580645	0.055167055	0.146803473
3	55782964	3:55782964	Nbea	0.029239766	0.043801039	0.03648548	0.035976505	0.038102644	0.086234177
3	55782976	3:55782976	Nbea	0.016093636	0.028231798	0.031413613	0.041788856	0.048951049	0.08044164
3	55782998	3:55782998	Nbea	0.013138686	0.014147431	0.029017857	0.025659824	0.023310023	0.044952681
3	55783000	3:55783000	Nbea	0.025566107	0.014126394	0.03201787	0.028592375	0.017926734	0.032436709
3	55783043	3:55783043	Nbea	0.021913806	0.030483271	0.019345238	0.042647059	0.033411033	0.052173913
3	55783044	3:55783044	Nbea	0.01236715	0.015301724	0.024583664	0.021428571	0.020577052	0.038662033
3	55783074	3:55783074	Nbea	0.025467876	0.019143902	0.035309618	0.036477987	0.022083426	0.035545024
3	55783087	3:55783087	Nbea	0.026854714	0.024584861	0.031637226	0.033940918	0.027939204	0.044895316
3	55783110	3:55783110	Nbea	0.016563945	0.016340572	0.024197791	0.019937041	0.020535714	0.029950442
3	55783113	3:55783113	Nbea	0.037186898	0.030732861	0.060590095	0.067981536	0.060017849	0.084913793
3	55783142	3:55783142	Nbea	0.058426533	0.054850505	0.084388186	0.079697987	0.069019433	0.108189655
3	55783144	3:55783144	Nbea	0.067630058	0.058014611	0.086202365	0.091614256	0.070982143	0.10811975
3	86547140	3:86547140	Lrba	0.004251299	0.003764706	0.007486631	0.006214397	0.004285714	0.003261883
3	86547142	3:86547142	Lrba	0.004653327	0.010280374	0.009533898	0.002562788	0.001413761	0.002785515
3	86547147	3:86547147	Lrba	0.007019186	0.002329916	0.008443272	0.002570694	0.006591337	0.008325624
3	86547160	3:86547160	Lrba	0.0004649	0.006979991	0.000528541	0.004121587	0.00094162	0.003240741
3	86547173	3:86547173	Lrba	0.000930233	0	0.004759387	0.004104669	0.004243281	0.00786309
3	86547193	3:86547193	Lrba	0.003708855	0.00605496	0.001582278	0.003075346	0.005171603	0.006487488
3	86547198	3:86547198	Lrba	0.001393405	0.003734827	0.007391763	0.009235505	0.006610009	0.007884972
3	86547210	3:86547210	Lrba	0.0037192	0.008372093	0.010548523	0.009235505	0.015058824	0.025011579
3	86547232	3:86547232	Lrba	0.010662958	0.007438401	0.015287296	0.00921659	0.005176471	0.014794267
3	86547235	3:86547235	Lrba	0.005565863	0.000465333	0.003695882	0.000512558	0.003768252	0.007424594
3	86547250	3:86547250	Lrba	0.001854427	0.007918025	0.000527148	0.007175807	0	0.001850139
3	86547255	3:86547255	Lrba	0.00511866	0.004649	0.003164557	0.00257334	0.008007537	0.007877665
3	94399333	3:94399333	Gm43401	0.001893939	0.001633987	0.012110727	0.006633499	0.003144654	0.001930502
3	94399342	3:94399342	Gm43401	0.003780718	0.003284072	0.001760563	0.016722408	0.006472492	0.009960159
3	94399353	3:94399353	Gm43401	0.011320755	0	0.01056338	0.005016722	0.006441224	0
3	94399383	3:94399383	Gm43401	0	0.006578947	0.001763668	0.016750419	0	0.003984064
3	94399413	3:94399413	Gm43401	0.011342155	0.003284072	0	0.005016722	0.001610306	0
3	96219105	3:96219105	Bola1	0.042462845	0.049881746	0.033787191	0.04548261	0.042098714	0.04463072
3	96219125	3:96219125	Bola1	0.045058983	0.042141475	0.035326773	0.036221445	0.034890966	0.034896896
3	96219135	3:96219135	Bola1	0.044311146	0.04765994	0.053188808	0.046659815	0.037551867	0.052536232
3	96219155	3:96219155	Bola1	0.048309179	0.048796217	0.048700479	0.041392092	0.052107121	0.05377808
3	96219187	3:96219187	Bola1	0.005415861	0.0010755	0.004547751	0.005763689	0.005398671	0.00385051
3	97767024	3:97767024	Pde4dip	0.13354531	0.289256198	0.233140655	0.175644028	0.224431818	0.175342466
3	97767036	3:97767036	Pde4dip	0.102073365	0.201101928	0.101923077	0.101176471	0.206896552	0.149051491
3	97767064	3:97767064	Pde4dip	0.079491256	0.165745856	0.051625239	0.049295775	0.099431818	0.067934783
3	97767071	3:97767071	Pde4dip	0.122416534	0.212121212	0.143129771	0.084309133	0.181818182	0.146341463
3	97767078	3:97767078	Pde4dip	0.074960128	0.157024793	0.106870229	0.046948357	0.133903134	0.116531165
3	97767094	3:97767094	Pde4dip	0.047770701	0.107438017	0.032442748	0.06088993	0.051428571	0.08401084
3	97767096	3:97767096	Pde4dip	0.0576	0.126721763	0.05950096	0.070588235	0.131428571	0.086720867
3	97767111	3:97767111	Pde4dip	0.050874404	0.046831956	0.057251908	0.009367681	0.017045455	0.037940379
3	97767118	3:97767118	Pde4dip	0.058823529	0.052486188	0.040076336	0.016587678	0.065714286	0.048780488
3	97767127	3:97767127	Pde4dip	0.063795853	0.08815427	0.065891473	0.028708134	0.073863636	0.081743869
3	105052107	3:105052107	Cttnbp2nl	0.244036697	0.251327434	0.206798867	0.256281407	0.297423888	0.224274406
3	105052143	3:105052143	Cttnbp2nl	0.097426471	0.084955752	0.11898017	0.103015075	0.121779859	0.125
3	105052160	3:105052160	Cttnbp2nl	0.429357798	0.455673759	0.402266289	0.458438287	0.340375587	0.330687831
3	107758394	3:107758394		0.876500858	0.821173104	0.783258595	0.847058824	0.816058394	0.851851852
4	3939406	4:3939406		0	0.007874016	0	0.00625	0.003952569	0
4	40229898	4:40229898	Ddx58	0.961045131	0.931378798	0.955917713	0.960171017	0.953243181	0.952145644
4	40229921	4:40229921	Ddx58	0.932207422	0.931842386	0.936529191	0.93804911	0.924012856	0.931097244
4	40229931	4:40229931	Ddx58	0.897502973	0.904518329	0.901797693	0.899932387	0.883988054	0.898984639
4	43382559	4:43382559	Rusc2	0.000783699	0.001579155	0.004048583	0.00600316	0.000630915	0.005612722
4	43382586	4:43382586	Rusc2	0.070196078	0.077348066	0.024300442	0.048641819	0.038546603	0.03378167
4	43382620	4:43382620	Rusc2	0.235041064	0.232044199	0.114138439	0.1692988	0.098045397	0.079800499
4	43382635	4:43382635	Rusc2	0.352664577	0.4234412	0.181751288	0.259083728	0.224605678	0.195448878
4	43382661	4:43382661	Rusc2	0.167843137	0.160615627	0.071060383	0.102369668	0.09375	0.080760836
4	46345312	4:46345312	Gm12446	0.008737093	0.009046053	0.012858556	0.010466223	0.016407599	0.019947962
4	46345322	4:46345322	Gm12446	0.003974563	0.028782895	0.028599606	0.028462998	0.013020833	0.047372954
4	46345344	4:46345344	Gm12446	0.004761905	0.005761317	0.004930966	0.013295347	0.001725626	0.010353753
4	46345367	4:46345367	Gm12446	0.003172086	0.009868421	0.015779093	0.008522727	0.00952381	0.018949182
4	46345373	4:46345373	Gm12446	0.004758128	0.018914474	0.007889546	0.026540284	0.007785467	0.009515571
4	46345376	4:46345376	Gm12446	0.011111111	0.01071723	0.007889546	0.011374408	0.007758621	0.003445306
4	46345391	4:46345391	Gm12446	0.001588562	0.00661157	0.00297619	0.000947867	0	0.000861326
4	46345412	4:46345412	Gm12446	0.004765687	0.003297609	0.004960317	0.005687204	0.006034483	0.006902502
4	46345416	4:46345416	Gm12446	0.043859649	0.033912324	0.042448174	0.030418251	0.012068966	0.036300778
4	47947985	4:47947985		0.81993007	0.886645963	0.78125	0.816091954	0.827284105	0.809929078
4	47947999	4:47947999		0.852090032	0.89897511	0.832884097	0.834625323	0.850938967	0.79015544
4	47948010	4:47948010		0.775280899	0.803519062	0.668016194	0.730918499	0.743830787	0.621271077
4	47948056	4:47948056		0.460674157	0.560761347	0.384615385	0.468992248	0.429577465	0.400259067
4	47948070	4:47948070		0	0.007385524	0.48308525	0.272609819	0.533727811	0.511024643
4	56740665	4:56740665	Actl7b	0.952838828	0.946921444	0.947526237	0.970601746	0.953546454	0.931278423
4	56740672	4:56740672	Actl7b	0.956501832	0.974130619	0.967049426	0.96371153	0.952023988	0.954086781
4	56740685	4:56740685	Actl7b	0.956481906	0.937234945	0.952119701	0.956301748	0.939530235	0.949041372
4	56740699	4:56740699	Actl7b	0.967431193	0.966411565	0.976523477	0.96183908	0.978021978	0.962588473
4	56740735	4:56740735	Actl7b	0.95676173	0.967948718	0.958458458	0.974513438	0.967919799	0.961557916
4	56740740	4:56740740	Actl7b	0.976540938	0.980050934	0.96492986	0.971481141	0.968	0.975214972
4	56740743	4:56740743	Actl7b	0.96695732	0.97451147	0.962037962	0.952973721	0.968	0.954982296
4	56740749	4:56740749	Actl7b	0.979319853	0.972010178	0.970455684	0.97700092	0.965982991	0.973724103
4	56740767	4:56740767	Actl7b	0.947902259	0.965031983	0.966365462	0.971309579	0.972891566	0.961440893
4	73790741	4:73790741	Rasef	0	0	0	0	0	0
4	73790754	4:73790754	Rasef	0.02027027	0	0	0.071428571	0	0.02020202
4	73790764	4:73790764	Rasef	0	0	0	0	0.01369863	0
4	73790768	4:73790768	Rasef	0	0	0	0	0.01369863	0
4	73790772	4:73790772	Rasef	0	0.01	0	0.017857143	0	0
4	73790777	4:73790777	Rasef	0	0	0	0	0	0.01010101
4	73790779	4:73790779	Rasef	0	0	0	0	0	0
4	73790788	4:73790788	Rasef	0	0	0.033898305	0	0	0
4	73790790	4:73790790	Rasef	0	0	0	0	0	0
4	73790792	4:73790792	Rasef	0	0	0	0	0	0
4	73790799	4:73790799	Rasef	0	0	0	0.017857143	0	0.02020202
4	73790813	4:73790813	Rasef	0	0	0	0	0	0
4	73790819	4:73790819	Rasef	0	0	0	0	0	0
4	73790821	4:73790821	Rasef	0.006756757	0	0	0	0	0
4	73790826	4:73790826	Rasef	0	0	0	0	0	0
4	73790831	4:73790831	Rasef	0	0	0	0	0	0.01
4	78212396	4:78212396	B230208B08Rik	0.017226529	0.03198032	0.044308633	0.032068063	0.052735662	0.026198083
4	78212443	4:78212443	B230208B08Rik	0.186147186	0.235692308	0.222307105	0.193442623	0.185939553	0.217113665
4	78212449	4:78212449	B230208B08Rik	0.054216867	0.053538462	0.033742331	0.05108055	0.042077581	0.050479233
4	83284539	4:83284539	Ttc39b	0.003218884	0.008207934	0.001494768	0.001572327	0.004709576	0.004411765
4	83284569	4:83284569	Ttc39b	0	0.010973937	0.005997001	0.015923567	0.010989011	0.004418262
4	83284591	4:83284591	Ttc39b	0.006430868	0.012362637	0.007496252	0	0.010989011	0.001472754
4	83284602	4:83284602	Ttc39b	0.133222775	0.139561707	0.148891967	0.154353562	0.12398374	0.103448276
4	83284623	4:83284623	Ttc39b	0.002836879	0.000746269	0.004432624	0.00762066	0.000844595	0.010714286
4	83284636	4:83284636	Ttc39b	0.003536068	0.005208333	0.001769912	0	0.006762468	0.000887311
4	83284650	4:83284650	Ttc39b	0	0.005961252	0	0.002548853	0.004230118	0.007092199
4	83284658	4:83284658	Ttc39b	0.004950495	0.008941878	0	0	0	0.000887311
4	83284681	4:83284681	Ttc39b	0.06381798	0.03470214	0.03125	0.025759577	0.0352065	0.017627119
4	83284687	4:83284687	Ttc39b	0.010350318	0.002875629	0.002780352	0.001657001	0.007992895	0.004366812
4	83284712	4:83284712	Ttc39b	0.003210273	0.004385965	0.002808989	0.001672241	0.005376344	0.007971656
4	83284724	4:83284724	Ttc39b	0.0048	0.00216763	0.002803738	0.00166251	0.003568243	0.000877193
4	88640984	4:88640984		0.679097606	0.644554012	0.512266928	0.494540491	0.510053948	0.565132223
4	88641017	4:88641017		0.707486137	0.713772992	0.553914328	0.532243415	0.612555174	0.598529412
4	88641042	4:88641042		0.403040074	0.358905339	0.25858685	0.221263062	0.302257115	0.288376655
4	88641065	4:88641065		0.162983425	0.133692239	0.089648341	0.070063694	0.086935167	0.09421001
4	88641080	4:88641080		0.136973623	0.09752809	0.069744597	0.066059226	0.087960688	0.074619539
4	99653849	4:99653849	Gm12688	0.01055409	0.001141553	0.001267427	0.001233046	0.001201923	0.00375
4	99653855	4:99653855	Gm12688	0	0.001146789	0.002534854	0	0	0.004987531
4	99653882	4:99653882	Gm12688	0.006622517	0.005656109	0	0.004920049	0.001201923	0.004975124
4	99653884	4:99653884	Gm12688	0	0	0	0	0	0.002487562
4	99653886	4:99653886	Gm12688	0.022339028	0.004540295	0.006329114	0.002460025	0.003618818	0.004975124
4	99653888	4:99653888	Gm12688	0.011826544	0	0.008849558	0.008610086	0.003597122	0.013681592
4	99653900	4:99653900	Gm12688	0.011842105	0.017006803	0.001264223	0.017220172	0.005995204	0.026184539
4	99653912	4:99653912	Gm12688	0.015852048	0.026047565	0.031685678	0.018450185	0.025240385	0.024875622
4	99653924	4:99653924	Gm12688	0.001322751	0.012443439	0.010139417	0.001230012	0.020481928	0.004975124
4	99653926	4:99653926	Gm12688	0.015873016	0	0.002531646	0.011083744	0.014475271	0.006218905
4	99653931	4:99653931	Gm12688	0.009198423	0.011312217	0.007594937	0.011083744	0.010791367	0.027363184
4	99653950	4:99653950	Gm12688	0.017082786	0.022624434	0.002541296	0.030750308	0.009626955	0.003759398
4	99653954	4:99653954	Gm12688	0.021024967	0.00792752	0.008849558	0.025830258	0.017985612	0.00996264
4	114666070	4:114666070		0.010558069	0.00234375	0.004366812	0.011984021	0.019475021	0.009419152
4	114666072	4:114666072		0.028528529	0.024256651	0.021183346	0.022621424	0.024555461	0.033831629
4	114666134	4:114666134		0.06103994	0.046456693	0.064680233	0.045272969	0.045723963	0.069019608
4	114666147	4:114666147		0.028571429	0.038251366	0.022594752	0.018654231	0.021204411	0.029897718
4	114666172	4:114666172		0.025796662	0.02890625	0.021849964	0.004045853	0.008496177	0.026666667
4	115978859	4:115978859	Faah	0.064838931	0.069145667	0.061163451	0.067269225	0.051460572	0.060094637
4	115978934	4:115978934	Faah	0.137142074	0.163566487	0.14133693	0.15650497	0.119369028	0.12976134
4	115978957	4:115978957	Faah	0.139334155	0.150446566	0.11234272	0.127482953	0.112477231	0.103057044
4	119415022	4:119415022	Ccdc30	0.000625782	0.005860416	0.006284368	0.006343714	0.007518797	0.005871991
4	119415028	4:119415028	Ccdc30	0.009380863	0.01754386	0.00789266	0.001730104	0.003761755	0.004705882
4	119415072	4:119415072	Ccdc30	0.01561524	0.021253985	0.012568735	0.002313476	0.022542267	0.004105572
4	119415080	4:119415080	Ccdc30	0.01	0.019118428	0.016496465	0.018443804	0.01821608	0.015835777
4	123202012	4:123202012	Nt5c1a	0.004125129	0.001882648	0.002947679	0.008651199	0.002685465	0.004376368
4	123202021	4:123202021	Nt5c1a	0.031165312	0.031868812	0.029850746	0.050906286	0.031312458	0.01732852
4	123202033	4:123202033	Nt5c1a	0.145522388	0.133003402	0.125318761	0.156009245	0.121383439	0.122109827
4	123202047	4:123202047	Nt5c1a	0.004074703	0.003712871	0.003645643	0.008471313	0.005647841	0.004711852
4	123202061	4:123202061	Nt5c1a	0.005081301	0.004322322	0.006906579	0.008849558	0.001994681	0.007575758
4	123202069	4:123202069	Nt5c1a	0.005077861	0.012353305	0.012359142	0.01039261	0.015635396	0.002895404
4	123202128	4:123202128	Nt5c1a	0.01017294	0.006485485	0.009081003	0.015793529	0.013630319	0.015167931
4	123202131	4:123202131	Nt5c1a	0.003721245	0.008029648	0.010541621	0.013508298	0.007661559	0.009015507
4	132532736	4:132532736	Atpif1	0.201848998	0.191086351	0.189446917	0.16142781	0.194798301	0.138677589
4	132532795	4:132532795	Atpif1	0.000770416	0.003899721	0.007619048	0.004784689	0.003713528	0.003514938
4	137861973	4:137861973		0.001796945	0.000714796	0	0.002231431	0.003695492	0.003903201
4	137861991	4:137861991		0.00361991	0.002156722	0.003444317	0.002245749	0.002979516	0.008280757
4	137861997	4:137861997		0.00331725	0.004310345	0.00228833	0.003214401	0.003707824	0.003139717
4	137862008	4:137862008		0.002406015	0.002153625	0.000380373	0.00288554	0.002627628	0.001573564
4	137862019	4:137862019		0.00328849	0.002140564	0.001137225	0.001911437	0.002211574	0.002345582
4	137862022	4:137862022		0.001501953	0.003210846	0.000378644	0.003186743	0	0.00234192
4	137862040	4:137862040		0.001195815	0.002143623	0.002275313	0.004783163	0.002213205	0.002740799
4	137862056	4:137862056		0.003285544	0.001427042	0.006444276	0.005752637	0.005912786	0.001566171
4	137862062	4:137862062		0.002691388	0.000356888	0.003790751	0.005745292	0.001107011	0.003909304
4	137862079	4:137862079		0.001795332	0.004651163	0.003029156	0.00223072	0.006280015	0.001952362
4	137862086	4:137862086		0.004776119	0.019669828	0.017877095	0.015408805	0.012783053	0.01042471
4	138453802	4:138453802		0.021052632	0	0	0	0	0
4	138453804	4:138453804		0	0	0	0	0	0
4	138453811	4:138453811		0.010526316	0	0	0.009090909	0.010526316	0.012820513
4	138453845	4:138453845		0.010526316	0	0	0	0	0
4	138453856	4:138453856		0	0.083333333	0.010869565	0	0	0.013513514
4	138453875	4:138453875		0	0	0	0.018348624	0.010638298	0
4	139581128	4:139581128	Iffo2	0	0	0	0	0	0
4	139581142	4:139581142	Iffo2	0	0	0.052631579	0.529411765	0.166666667	0.097560976
4	139581155	4:139581155	Iffo2	0	0	0	0	0	0
4	139581172	4:139581172	Iffo2	0	0	0	0	0.018518519	0
4	139581210	4:139581210	Iffo2	0	0	0.421052632	0.294117647	0.018518519	0.048780488
4	139581233	4:139581233	Iffo2	0	0	0	0.176470588	0.092592593	0.097560976
4	139581246	4:139581246	Iffo2	0	0	0.421052632	0.176470588	0.148148148	0.097560976
4	140002521	4:140002521		0.114900154	0.102102102	0.106401017	0.115006553	0.097677847	0.108024691
4	140002573	4:140002573		0.310810811	0.297226387	0.28891709	0.293137255	0.284555842	0.277734977
4	140002596	4:140002596		0.186111111	0.182330827	0.171052632	0.180268764	0.172273567	0.167438272
4	140002603	4:140002603		0.630040012	0.58552138	0.576629975	0.582216411	0.544215181	0.56779661
4	140002620	4:140002620		0.369812481	0.427282976	0.344915254	0.429506052	0.394241417	0.426589595
4	140002630	4:140002630		0.379852126	0.401809273	0.318374259	0.369679109	0.350702143	0.374709977
4	140750714	4:140750714	Padi4	0.049770792	0.054564173	0.031650339	0.026320201	0.01863354	0.015646492
4	140750721	4:140750721	Padi4	0.107878392	0.090877856	0.05539853	0.067035361	0.039248574	0.037489252
4	140750743	4:140750743	Padi4	0.223567921	0.210354877	0.148859996	0.148843446	0.105086453	0.109544282
4	140750761	4:140750761	Padi4	0.46977887	0.450060168	0.411486869	0.428906774	0.377526954	0.368031659
4	140750764	4:140750764	Padi4	0.00211968	0.001370098	0.070056497	0.057788945	0.107940238	0.126417039
4	140750797	4:140750797	Padi4	0.180467091	0.199451679	0.21826742	0.192765031	0.206074845	0.216127923
4	140750810	4:140750810	Padi4	0.224926495	0.245969125	0.306981132	0.304362416	0.321686545	0.322852234
4	147738672	4:147738672		0.196969697	0.036363636	0.173584906	0.308510638	0.189189189	0.197556008
4	147738674	4:147738674		0.151515152	0.109090909	0.173584906	0.354609929	0.210810811	0.267346939
4	147738683	4:147738683		0.166666667	0.145454545	0.113636364	0.184397163	0.131768953	0.185336049
4	147738687	4:147738687		0.015151515	0	0.200757576	0.432624113	0.341155235	0.306122449
4	147738692	4:147738692		0.121212121	0.218181818	0.132575758	0.163120567	0.16967509	0.136734694
4	147738695	4:147738695		0.5	0.363636364	0.386363636	0.581560284	0.402193784	0.493877551
4	147738703	4:147738703		0.181818182	0.254545455	0.143939394	0.312056738	0.203971119	0.198770492
4	147738708	4:147738708		0.181818182	0.163636364	0.178707224	0.241134752	0.175406872	0.170081967
4	147738710	4:147738710		0.257575758	0.145454545	0.091254753	0.226950355	0.12477396	0.155737705
4	147738714	4:147738714		0.46969697	0.581818182	0.384615385	0.542553191	0.376130199	0.338114754
4	147738726	4:147738726		0.181818182	0.327272727	0.136363636	0.276595745	0.150090416	0.177189409
4	147738728	4:147738728		0.136363636	0.381818182	0.103053435	0.216312057	0.124548736	0.177189409
4	147738730	4:147738730		0.121212121	0.2	0.196969697	0.319148936	0.180505415	0.17755102
4	147738739	4:147738739		0.378787879	0.363636364	0.257575758	0.354609929	0.261732852	0.299389002
4	147738745	4:147738745		0.227272727	0.218181818	0.196969697	0.294326241	0.149819495	0.207739308
4	147738750	4:147738750		0.318181818	0.381818182	0.291666667	0.453900709	0.289330922	0.323828921
4	147738755	4:147738755		0.257575758	0.363636364	0.243346008	0.35106383	0.187725632	0.248472505
4	147738764	4:147738764		0.393939394	0.490909091	0.205323194	0.414893617	0.28700361	0.354378819
4	147738769	4:147738769		0.287878788	0.345454545	0.076335878	0.173758865	0.124548736	0.124236253
4	147738773	4:147738773		0.166666667	0.472727273	0.140684411	0.262589928	0.157039711	0.175152749
4	147738778	4:147738778		0.181818182	0.254545455	0.049242424	0.244680851	0.126353791	0.17311609
4	147738781	4:147738781		0.307692308	0.363636364	0.193050193	0.343971631	0.265822785	0.287755102
4	147738793	4:147738793		0.196969697	0.2	0.061403509	0.116161616	0.081081081	0.102857143
4	148317274	4:148317274		0	0	0.77905945	0.813771518	0.804374742	0.790829694
4	148317289	4:148317289		0	0	0.60035524	0.623040752	0.616494845	0.618173875
4	148317305	4:148317305		0	0	0.592724046	0.692247455	0.609090909	0.600525624
4	148952039	4:148952039		0	0	0	0	0	0
4	148952051	4:148952051		0.139534884	0.142857143	0	0	0.094339623	0
4	148952059	4:148952059		0.186046512	0	0	0.071428571	0	0.102564103
4	148952067	4:148952067		0	0	0	0	0	0
4	148952080	4:148952080		0.142857143	0	0	0	0	0.170731707
4	148952094	4:148952094		0	0	0	0	0	0
4	148952105	4:148952105		0	0	0	0	0	0
4	148952111	4:148952111		0.139534884	0.285714286	0	0.066666667	0.094339623	0.195121951
4	148952127	4:148952127		0.139534884	0	0	0	0	0.048780488
4	148952138	4:148952138		0	0	0	0	0	0
4	148952145	4:148952145		0	0	0	0.153846154	0	0.205128205
4	148952148	4:148952148		0	0	0	0.153846154	0	0
4	148952159	4:148952159		0	0	0	0	0	0.216216216
4	155654392	4:155654392		0	0	0	0.25	0.149425287	0.102941176
4	155654447	4:155654447		0	0	0	0	0	0
4	155654461	4:155654461		0	0	0	0	0	0
4	155654481	4:155654481		0	0	0	0.049180328	0	0.014705882
4	155654485	4:155654485		0	0	0	0.016393443	0	0
5	21373477	5:21373477	Ccdc146	0.626304802	0.628140704	0.517060367	0.541202673	0.651270208	0.598870056
5	21373503	5:21373503	Ccdc146	0.619246862	0.62406015	0.475065617	0.559020045	0.556581986	0.601694915
5	21373513	5:21373513	Ccdc146	0.608786611	0.724310777	0.643044619	0.561247216	0.581986143	0.663841808
5	21373549	5:21373549	Ccdc146	0.638830898	0.681704261	0.527559055	0.605790646	0.662817552	0.573446328
5	21373560	5:21373560	Ccdc146	0.486430063	0.605527638	0.502631579	0.520089286	0.583333333	0.559322034
5	21373581	5:21373581	Ccdc146	0.756302521	0.794416244	0.76984127	0.826966292	0.748251748	0.736389685
5	24552732	5:24552732	4931409K22Rik	0.675189394	0.711219512	0.691513761	0.726487524	0.726190476	0.697916667
5	24552739	5:24552739	4931409K22Rik	0.599240266	0.667976424	0.611683849	0.645472062	0.638255699	0.675233645
5	24552751	5:24552751	4931409K22Rik	0.424357755	0.424804688	0.3860252	0.451301832	0.413518887	0.430913349
5	30647674	5:30647674		0.492462312	0.338709677	0.448979592	0.262886598	0.347826087	0.326666667
5	30647678	5:30647678		0.467336683	0.311827957	0.292307692	0.323076923	0.371980676	0.3
5	30647694	5:30647694		0.146464646	0.075268817	0.035714286	0.087179487	0.062801932	0.086666667
5	30647716	5:30647716		0.075376884	0.010752688	0.040816327	0	0.014492754	0
5	30647720	5:30647720		0	0	0.010204082	0.015384615	0.033816425	0
5	30647740	5:30647740		0	0	0	0.005128205	0	0
5	32132926	5:32132926	Gm10463	0.013819095	0.012315271	0.008368201	0.009825328	0	0
5	32132949	5:32132949	Gm10463	0.007556675	0.006119951	0.0027894	0.008686211	0.001278772	0
5	32133004	5:32133004	Gm10463	0.013871375	0.004901961	0.011173184	0.010893246	0.003851091	0
5	32133019	5:32133019	Gm10463	0.005031447	0.00122399	0.011126565	0	0	0.005333333
5	32133024	5:32133024	Gm10463	0.001265823	0.013530135	0.001392758	0	0.003846154	0.001349528
5	32737987	5:32737987	Pisd	0.905405405	0.871256147	0.882051282	0.88685259	0.878800676	0.862407862
5	32738002	5:32738002	Pisd	0.943330427	0.937025458	0.936890713	0.949780789	0.923109421	0.936117936
5	32738040	5:32738040	Pisd	0.895104895	0.838637382	0.875837197	0.860754414	0.866525424	0.871794872
5	101666817	5:101666817		0.006430868	0	0.022908367	0.005159071	0.001974334	0.014464802
5	101666837	5:101666837		0.022875817	0.029411765	0.003988036	0.015557476	0.014940239	0.013592233
5	101666859	5:101666859		0.012861736	0	0.015920398	0.018025751	0.014792899	0.015369837
5	101666887	5:101666887		0.022508039	0	0.011928429	0.026541096	0.007944389	0.014409222
5	101666895	5:101666895		0	0.036764706	0.006951341	0.011130137	0.028599606	0.00192123
5	101666919	5:101666919		0.019292605	0.029411765	0.004965243	0.00944206	0	0.000961538
5	111418947	5:111418947	Mn1	0.00551655	0.00307574	0.000480538	0.006676204	0.006323777	0.011472275
5	111418952	5:111418952	Mn1	0.003494758	0.00422427	0.00431241	0.007619048	0.009243697	0.006184586
5	111418963	5:111418963	Mn1	0.006012024	0.006561173	0.003848004	0.009555662	0.00547599	0.003824092
5	111418969	5:111418969	Mn1	0.008491508	0.008448541	0.009103977	0.009051929	0.003375527	0.00618753
5	111418977	5:111418977	Mn1	0.009004502	0.005380477	0.000960154	0.00383693	0	0.006669843
5	113164772	5:113164772	2900026A02Rik	0.255227348	0.242927429	0.195280236	0.170956775	0.173731343	0.182628062
5	113164779	5:113164779	2900026A02Rik	0.352140724	0.374692875	0.23832052	0.220918866	0.216845878	0.223522854
5	113164812	5:113164812	2900026A02Rik	0.097142857	0.115820896	0.079064588	0.094582185	0.094579008	0.068169619
5	113164887	5:113164887	2900026A02Rik	0.049770792	0.063985375	0.022818026	0.028169014	0.019446081	0.02952433
5	113164894	5:113164894	2900026A02Rik	0.036208032	0.044675643	0.03388857	0.029259084	0.028942705	0.025781679
5	115479663	5:115479663	Sirt4	0.302931596	0.298744217	0.277256318	0.310228802	0.281045752	0.328776487
5	115479665	5:115479665	Sirt4	0.086871326	0.132236842	0.093998554	0.076767677	0.082299151	0.08002736
5	115479696	5:115479696	Sirt4	0.278357236	0.25	0.276734104	0.276395427	0.259986902	0.271174863
5	115479724	5:115479724	Sirt4	0.146675359	0.149538867	0.101156069	0.149394347	0.094056172	0.138166895
5	115479732	5:115479732	Sirt4	0.25619296	0.244722955	0.206647399	0.209145931	0.175816993	0.186602871
5	115479742	5:115479742	Sirt4	0.387475538	0.399470899	0.316208394	0.34166104	0.342726081	0.332191781
5	115479775	5:115479775	Sirt4	0.321100917	0.367617784	0.229818182	0.282432432	0.256898817	0.230294722
5	115479777	5:115479777	Sirt4	0.463768116	0.503683858	0.401465201	0.45603272	0.37723362	0.424033149
5	115479781	5:115479781	Sirt4	0.619266055	0.635099338	0.502906977	0.576454668	0.505263158	0.535714286
5	123046703	5:123046703	Morn3	0.751329787	0.725895317	0.785016287	0.688581315	0.721538462	0.710296684
5	123046720	5:123046720	Morn3	0.897771953	0.898373984	0.933870968	0.917098446	0.922492401	0.894463668
5	123046737	5:123046737	Morn3	0.791122715	0.781376518	0.779742765	0.754716981	0.780674847	0.772413793
5	123046740	5:123046740	Morn3	0.649145861	0.678378378	0.714516129	0.726495726	0.716012085	0.707401033
5	123046770	5:123046770	Morn3	0.788511749	0.812415655	0.769726248	0.823024055	0.828528073	0.815834768
5	123046798	5:123046798	Morn3	0.911111111	0.900134953	0.943639291	0.886206897	0.907854985	0.943005181
5	123141781	5:123141781	Gm26745	0.007575758	0.01084991	0	0.002780352	0	0.006514658
5	123141796	5:123141796	Gm26745	0.001082251	0.002712477	0.005167959	0	0.002136752	0.003264418
5	123141813	5:123141813	Gm26745	0	0.002710027	0	0.002785515	0.00533049	0
5	123141816	5:123141816	Gm26745	0	0.000904159	0.002597403	0.000928505	0.008519702	0.008695652
5	123141826	5:123141826	Gm26745	0.010822511	0.000904977	0.00129199	0.003707136	0.003205128	0.006514658
5	123141828	5:123141828	Gm26745	0.004329004	0.001806685	0	0.000926784	0	0.002171553
5	123141838	5:123141838	Gm26745	0.005411255	0.003613369	0.002583979	0.00463392	0.001066098	0.005434783
5	125270896	5:125270896	Gm32585	0.001834862	0.024752475	0.014285714	0	0	0
5	125270960	5:125270960	Gm32585	0.640366972	0.513647643	0.511363636	0.432801822	0.42893401	0.419902913
5	125271003	5:125271003	Gm32585	0.83364486	0.86259542	0.762318841	0.738317757	0.750656168	0.798029557
5	125391587	5:125391587		0.913580247	0.919261822	0.926083866	0.93	0.937149969	0.911641791
5	125391626	5:125391626		0.930006481	0.924495677	0.94251242	0.923212192	0.90920398	0.912291169
5	134946309	5:134946309	Cldn4	0.10348292	0.090697674	0.035778175	0.077836412	0.130696044	0.053273138
5	134946311	5:134946311	Cldn4	0.337671004	0.3001396	0.250896057	0.243076923	0.366733467	0.257336343
5	134946318	5:134946318	Cldn4	0.124124124	0.108837209	0.055903399	0.108417805	0.132198297	0.0816787
5	134946327	5:134946327	Cldn4	0.31638796	0.247791725	0.201074787	0.223348018	0.317134269	0.251017639
5	134946339	5:134946339	Cldn4	0.219959947	0.180381218	0.121198569	0.130052724	0.170255383	0.117779783
5	134946366	5:134946366	Cldn4	0.16360601	0.147906977	0.08765653	0.133948177	0.168668669	0.113420696
5	134946375	5:134946375	Cldn4	0.216270506	0.158530916	0.103756708	0.153271849	0.204204204	0.138851199
5	134946381	5:134946381	Cldn4	0.466777963	0.380774615	0.319425751	0.382960035	0.438190955	0.313574661
5	134946384	5:134946384	Cldn4	0.226345704	0.225581395	0.171364653	0.167253521	0.22995992	0.17623136
5	134946408	5:134946408	Cldn4	0.179966611	0.185461323	0.114349776	0.148636763	0.167754897	0.133303208
5	134946414	5:134946414	Cldn4	0.249832552	0.241008874	0.171671896	0.203352448	0.277721774	0.184580499
5	135022261	5:135022261		0.517160686	0.511244378	0.507590133	0.46132848	0.512479201	0.448996656
5	135022267	5:135022267		0.470451011	0.484644195	0.44	0.448998179	0.494596841	0.433110368
5	146461630	5:146461630	Wasf3	0.899904671	0.889823009	0.905670971	0.910802775	0.868778281	0.886851755
5	146461659	5:146461659	Wasf3	0.910090866	0.90844759	0.930258718	0.955401388	0.906847936	0.908948195
5	146461670	5:146461670	Wasf3	0.907310081	0.902525476	0.919617763	0.937128713	0.89556004	0.912427897
5	146461717	5:146461717	Wasf3	0.928851816	0.922136713	0.922458357	0.937436419	0.913669065	0.927497315
5	146461729	5:146461729	Wasf3	0.904552129	0.914634146	0.92673154	0.925661914	0.900924025	0.909725954
5	146461779	5:146461779	Wasf3	0.853997683	0.874572406	0.855113636	0.856662934	0.850235849	0.879408419
5	146461855	5:146461855	Wasf3	0.844808743	0.875816993	0.870923913	0.846971307	0.865909091	0.849240781
5	146461859	5:146461859	Wasf3	0.778384279	0.761437908	0.759837178	0.740701382	0.755102041	0.729347826
6	5297577	6:5297577	Pon2	0.121306376	0.154784843	0.092029581	0.124763705	0.106017192	0.133240805
6	5297653	6:5297653	Pon2	0.062937063	0.052631579	0.041463415	0.050473186	0.070815451	0.074844075
6	5297657	6:5297657	Pon2	0.050465839	0.050608584	0.033306255	0.041087231	0.052254832	0.055363322
6	30958990	6:30958990	Klf14	0.007882479	0.004935459	0.002649508	0.008108108	0.004789978	0.006759443
6	30959001	6:30959001	Klf14	0.001435235	0.003037206	0.006441834	0.007730963	0	0.0051731
6	30959010	6:30959010	Klf14	0.003934192	0.003416856	0.006060606	0.000771307	0.002216476	0.003572846
6	30959030	6:30959030	Klf14	0.002860207	0.003029156	0.003773585	0.003078107	0.001840265	0.00039604
6	30959032	6:30959032	Klf14	0.006430868	0.003031451	0.001888218	0.005787037	0.001849112	0.002773376
6	30959041	6:30959041	Klf14	0.006810036	0.003808073	0.001132503	0.00269438	0.00295203	0.001190476
6	30959046	6:30959046	Klf14	0.003573981	0.000378931	0.003020008	0.005388761	0.002946593	0.001190004
6	30959067	6:30959067	Klf14	0.005368647	0.000380373	0.001888218	0.009262833	0.004791743	0.004761905
6	30959073	6:30959073	Klf14	0.001431127	0.005313093	0.002641509	0.00269438	0.005167959	0.003562945
6	30959082	6:30959082	Klf14	0.002142857	0.004929845	0.004160363	0.00307574	0.002208318	0.005146477
6	31218977	6:31218977	Lncpint	0.562043796	0.541226216	0.51884058	0.554945055	0.420537897	0.445012788
6	31218978	6:31218978	Lncpint	0.506955178	0.533678756	0.46473029	0.415540541	0.455223881	0.37630662
6	31219003	6:31219003	Lncpint	0.573170732	0.532769556	0.556521739	0.574175824	0.41809291	0.468030691
6	31219004	6:31219004	Lncpint	0.511485452	0.576856649	0.422680412	0.441821248	0.488059701	0.433797909
6	31219058	6:31219058	Lncpint	0.568965517	0.625531915	0.527696793	0.456043956	0.485221675	0.451030928
6	31219059	6:31219059	Lncpint	0.441538462	0.430051813	0.393814433	0.34856176	0.375558867	0.316521739
6	31219060	6:31219060	Lncpint	0.363636364	0.388059701	0.379411765	0.387811634	0.322580645	0.310077519
6	31219061	6:31219061	Lncpint	0.395099541	0.403448276	0.404958678	0.333333333	0.351190476	0.302608696
6	31266248	6:31266248	2210408F21Rik	0.752336449	0.876865672	0.89787234	0.871323529	0.893617021	0.818897638
6	31266259	6:31266259	2210408F21Rik	0.800925926	0.824626866	0.90212766	0.856617647	0.851590106	0.830708661
6	32564059	6:32564059	Plxna4	0.808219178	0.875776398	0.834914611	0.813499112	0.858093126	0.847457627
6	32564069	6:32564069	Plxna4	0.902739726	0.869767442	0.861480076	0.923623446	0.929046563	0.871035941
6	32564121	6:32564121	Plxna4	0.895890411	0.886821705	0.886148008	0.847246892	0.917960089	0.875264271
6	32564127	6:32564127	Plxna4	0.9	0.908385093	0.918406072	0.912966252	0.973392461	0.915433404
6	32564132	6:32564132	Plxna4	0.794520548	0.79379845	0.74573055	0.856127886	0.822616408	0.801268499
6	32564138	6:32564138	Plxna4	0.855769231	0.802180685	0.826666667	0.861209964	0.824444444	0.806382979
6	32564151	6:32564151	Plxna4	0.78630137	0.73447205	0.863377609	0.79928952	0.813747228	0.809322034
6	54289656	6:54289656	Chn2	0.690454124	0.728522337	0.727040816	0.693877551	0.715920916	0.662354463
6	54289687	6:54289687	Chn2	0.773654917	0.790617849	0.814012739	0.745708155	0.703433923	0.783116883
6	54289701	6:54289701	Chn2	0.526022305	0.538018433	0.485275288	0.501075269	0.520547945	0.516297262
6	54310249	6:54310249	9130019P16Rik	0	0	0.973700306	0.976863753	0.966628959	0.975250442
6	54310282	6:54310282	9130019P16Rik	0.966101695	0.969357977	0.97392359	0.965270684	0.99047619	0.962187318
6	54310287	6:54310287	9130019P16Rik	0.973180077	0.975657254	0.976334951	0.971895759	0.987093154	0.962747381
6	54310301	6:54310301	9130019P16Rik	0.971522453	0.956648807	0.968446602	0.95603272	0.97309417	0.958115183
6	56875738	6:56875738	Fkbp9	0.947445255	0.941285252	0.958594126	0.958658705	0.946035699	0.948793698
6	56875796	6:56875796	Fkbp9	0.863785815	0.857079053	0.86728972	0.860062195	0.876712329	0.872350674
6	82127908	6:82127908		0.894636015	0.870149254	0.878419453	0.805471125	0.821879383	0.827315542
6	82127925	6:82127925		0.835538752	0.809453471	0.71686747	0.603603604	0.715277778	0.630434783
6	82127945	6:82127945		0.844990548	0.862629247	0.805722892	0.77027027	0.820584145	0.751552795
6	82127997	6:82127997		0.835538752	0.738552437	0.736445783	0.726726727	0.733333333	0.741085271
6	85186840	6:85186840		0.006753715	0.01980198	0.024004364	0.013691128	0.013177902	0.024509804
6	85186845	6:85186845		0.026576577	0.045265349	0.022913257	0.026849315	0.021319797	0.017438692
6	85186847	6:85186847		0.021190261	0.034321373	0.026186579	0.026344676	0.022323694	0.021786492
6	85186877	6:85186877		0.01170117	0.015600624	0.010952903	0.010946907	0.014698429	0.020152505
6	85186896	6:85186896		0.03241783	0.018740239	0.013129103	0.023013699	0.020791075	0.027247956
6	85186904	6:85186904		0.003151733	0.003121748	0.010934937	0.005485464	0.007092199	0.01419214
6	85186906	6:85186906		0.00720072	0.005720229	0.003818876	0.004378763	0.002534212	0.004369197
6	85186917	6:85186917		0.011256191	0.014077164	0.007671233	0.008767123	0.019837233	0.011487965
6	85186935	6:85186935		0.010365029	0.015112038	0.028930131	0.01532567	0.022323694	0.029972752
6	85186945	6:85186945		0.020786263	0.022928609	0.017495899	0.032311062	0.011657375	0.019083969
6	85186954	6:85186954		0.040577096	0.039645279	0.053121577	0.042692939	0.027383367	0.043691972
6	87384397	6:87384397	Gkn3	0.023622047	0.026898734	0.007824726	0.039808917	0.04718417	0.046178344
6	87384420	6:87384420	Gkn3	0.03599374	0.022151899	0.014106583	0.017515924	0.054961832	0.01910828
6	87384450	6:87384450	Gkn3	0.0234375	0.011128776	0.00312989	0.01433121	0.03348554	0.03343949
6	87384469	6:87384469	Gkn3	0.128325509	0.132911392	0.087636933	0.079617834	0.074581431	0.121019108
6	87384489	6:87384489	Gkn3	0.014173228	0.022151899	0.006269592	0.033546326	0.018348624	0.0272
6	87384500	6:87384500	Gkn3	0.040752351	0.034810127	0.040688576	0.020766773	0.044207317	0.033762058
6	88190216	6:88190216	Gm38708	0.008841985	0.002517483	0.00746733	0.007040188	0.00166205	0.004154682
6	88190220	6:88190220	Gm38708	0.011123788	0.012027972	0.016204425	0.010279001	0.016070934	0.016932907
6	88190243	6:88190243	Gm38708	0.03030303	0.031968592	0.035191529	0.040270429	0.026344981	0.030322375
6	88190252	6:88190252	Gm38708	0.017953833	0.015358838	0.023017107	0.025219941	0.01744186	0.01531589
6	88190262	6:88190262	Gm38708	0.035042735	0.03242941	0.027371695	0.045814978	0.026600166	0.031279923
6	91942351	6:91942351	4930590J08Rik	0.842773253	0.835844319	0.833780161	0.841368821	0.828437702	0.829701935
6	91942378	6:91942378	4930590J08Rik	0.673296501	0.669109788	0.68111911	0.669562656	0.677976751	0.665368991
6	91942419	6:91942419	4930590J08Rik	0.697452813	0.716308817	0.699136667	0.692759583	0.708424679	0.680714767
6	91942435	6:91942435	4930590J08Rik	0.686597184	0.704808278	0.685495686	0.680357929	0.706554043	0.67570298
6	91942453	6:91942453	4930590J08Rik	0.813633865	0.808942469	0.820420812	0.80473112	0.814256555	0.807464955
6	115499030	6:115499030		0.880512821	0.830891586	0.818318318	0.824238129	0.810987574	0.796709324
6	115499041	6:115499041		0.860512821	0.86186689	0.83902439	0.835635848	0.83497053	0.828822238
6	115499078	6:115499078		0.89697591	0.911678527	0.871246246	0.860884956	0.860647694	0.859443631
6	115499101	6:115499101		0.718814969	0.712217965	0.747670807	0.741970803	0.723928451	0.712622089
6	115499103	6:115499103		0.912008282	0.882055602	0.915466262	0.905458437	0.896859504	0.888435878
6	120492434	6:120492434	Tmem121b	0.001776199	0.016666667	0.012847966	0.004301075	0.024553571	0.030444965
6	120492476	6:120492476	Tmem121b	0.019572954	0.020833333	0.021551724	0.019438445	0.006696429	0.028103044
6	120492479	6:120492479	Tmem121b	0.058614565	0.083333333	0.08172043	0.064516129	0.060267857	0.046948357
6	120492493	6:120492493	Tmem121b	0.120567376	0.123173278	0.085653105	0.084051724	0.111856823	0.105386417
6	120492501	6:120492501	Tmem121b	0.055160142	0.048016701	0.04516129	0.043103448	0.087053571	0.046838407
6	120492504	6:120492504	Tmem121b	0.071047957	0.073068894	0.038626609	0.043010753	0.084821429	0.047169811
6	120492510	6:120492510	Tmem121b	0.021505376	0.035416667	0	0.030107527	0.011160714	0.011709602
6	120492515	6:120492515	Tmem121b	0.003552398	0.008350731	0	0.015053763	0.004464286	0.011709602
6	120492517	6:120492517	Tmem121b	0.021276596	0.025157233	0.027896996	0.027956989	0.011160714	0.037470726
6	120492521	6:120492521	Tmem121b	0.005328597	0	0.008602151	0	0	0.004683841
6	122609438	6:122609438	Gdf3	0.898685228	0.906440678	0.929186603	0.934749621	0.91543514	0.94095941
6	122609500	6:122609500	Gdf3	0.829640947	0.855111713	0.85645933	0.860166289	0.8723229	0.834710744
6	122609506	6:122609506	Gdf3	0.618320611	0.673220339	0.695319962	0.656320969	0.700735895	0.654729109
6	122609508	6:122609508	Gdf3	0.678461538	0.699186992	0.696650718	0.718065004	0.720949264	0.701561065
6	122609523	6:122609523	Gdf3	0.814503817	0.840216655	0.822966507	0.858654573	0.820261438	0.808080808
6	122609544	6:122609544	Gdf3	0.609923664	0.623139378	0.695319962	0.68329554	0.66748366	0.641873278
6	133105244	6:133105244	Smim10l1	0.000809061	0	0	0.00172117	0.002483444	0.000858369
6	133105265	6:133105265	Smim10l1	0.000805802	0.002188184	0	0.006866953	0	0.000858369
6	133105274	6:133105274	Smim10l1	0.004051864	0.007304602	0.003679853	0.004314064	0.004149378	0.000862813
6	133105277	6:133105277	Smim10l1	0.000805153	0.005102041	0.000915751	0.006866953	0.002477291	0
6	133105282	6:133105282	Smim10l1	0.008849558	0	0.004570384	0	0.00330033	0.001713796
6	133105284	6:133105284	Smim10l1	0.002415459	0.004369993	0.000914077	0.005150215	0.001650165	0
6	133105291	6:133105291	Smim10l1	0.001620746	0.001472754	0.001841621	0.00086881	0.005843072	0.00432526
6	133105300	6:133105300	Smim10l1	0.004029009	0	0	0	0	0.003427592
6	133105303	6:133105303	Smim10l1	0	0.002188184	0.000915751	0.005150215	0.00660066	0
6	133105307	6:133105307	Smim10l1	0	0.001459854	0.002752294	0	0.003308519	0.000857633
6	133105322	6:133105322	Smim10l1	0.003223207	0.000729927	0.000914077	0.00257732	0	0
6	133105328	6:133105328	Smim10l1	0.005631537	0.000727802	0.003656307	0	0	0
6	133105331	6:133105331	Smim10l1	0	0.005102041	0.006422018	0.008628128	0.002475248	0.001716738
6	133105335	6:133105335	Smim10l1	0	0.002184996	0.005489478	0.000859107	0.007431874	0.005154639
6	133105340	6:133105340	Smim10l1	0.002413516	0.002183406	0	0.004291845	0.00660066	0.006008584
6	133105345	6:133105345	Smim10l1	0.006525285	0.002186589	0.001834862	0	0.002477291	0.000861326
6	133105351	6:133105351	Smim10l1	0	0.005839416	0.001829826	0.004314064	0.004132231	0.004299226
7	19303711	7:19303711	Fosb	0.08677686	0.104700855	0.040100251	0.045977011	0.038071066	0.052154195
7	19303730	7:19303730	Fosb	0.425619835	0.412631579	0.3875	0.342622951	0.356060606	0.390909091
7	19303777	7:19303777	Fosb	0.008264463	0.014736842	0.029776675	0.024875622	0.012531328	0.011337868
7	19303784	7:19303784	Fosb	0.026804124	0.025263158	0.017369727	0.01147541	0.007518797	0.027210884
7	19303787	7:19303787	Fosb	0.008264463	0.014767932	0.007444169	0	0.002506266	0.004535147
7	19303801	7:19303801	Fosb	0	0.006355932	0.014888337	0.013114754	0	0.009153318
7	19332798	7:19332798		0.016509434	0.012096774	0.003496503	0	0.012711864	0.004219409
7	19332805	7:19332805		0	0.004048583	0	0	0	0
7	19332818	7:19332818		0.009433962	0	0.003496503	0	0	0
7	19332833	7:19332833		0.002358491	0	0.003496503	0.004347826	0	0.021097046
7	19332843	7:19332843		0.002369668	0	0	0	0	0
7	19332862	7:19332862		0.023584906	0.012096774	0.006993007	0	0.016949153	0.021097046
7	19332876	7:19332876		0.004728132	0	0.007042254	0	0	0.004255319
7	19332878	7:19332878		0.004728132	0	0	0.008695652	0	0
7	19332885	7:19332885		0.002358491	0	0	0.008658009	0	0
7	19332887	7:19332887		0.002364066	0	0	0	0.004237288	0
7	19332893	7:19332893		0	0	0	0	0.004237288	0
7	19489247	7:19489247	Exoc3l2	0.102564103	0.163179916	0.130801688	0.120155039	0.183406114	0.09569378
7	19489315	7:19489315	Exoc3l2	0.181034483	0.217573222	0.12605042	0.19379845	0.202586207	0.206730769
7	19698507	7:19698507	Apoe	0.006312212	0.007139215	0.006078148	0.008520307	0.004336735	0.008185154
7	19698539	7:19698539	Apoe	0.004124212	0.004832146	0.001155068	0.002556092	0.003569607	0.006502686
7	19698577	7:19698577	Apoe	0.002425418	0.003054212	0.002020202	0.002556092	0.001529442	0.000282167
7	19698588	7:19698588	Apoe	0.004122211	0.003561435	0.005778677	0.005397727	0.000254712	0.001412828
7	19698603	7:19698603	Apoe	0.005102041	0.007908163	0.007223346	0.009088327	0.006119327	0.008747178
7	25133079	7:25133079	Pou2f2	0.109128145	0.10828548	0.108422665	0.120983515	0.083033573	0.115843821
7	25133123	7:25133123	Pou2f2	0.005562061	0	0.003682111	0.007548225	0.004204204	0.003229974
7	25133175	7:25133175	Pou2f2	0.005859947	0.002748008	0.003079766	0.003087286	0.005416792	0.003566796
7	25133177	7:25133177	Pou2f2	0.002344666	0.003285871	0.000306937	0.001956947	0.0015006	0.005487411
7	25133185	7:25133185	Pou2f2	0.00468247	0.00274499	0.004907975	0.002794857	0.008418521	0.005813953
7	30143628	7:30143628		0.014925373	0	0.004545455	0	0.005865103	0.003571429
7	30143665	7:30143665		0	0	0.013636364	0	0.035190616	0.017857143
7	30143673	7:30143673		0	0	0.013636364	0	0.002932551	0.010714286
7	30143685	7:30143685		0.002915452	0.025925926	0.009090909	0.003154574	0	0
7	30143695	7:30143695		0.002915452	0	0	0	0.011730205	0
7	30143699	7:30143699		0.002915452	0.014814815	0	0	0.026392962	0
7	30143701	7:30143701		0.002915452	0.018518519	0	0	0.026392962	0
7	30143709	7:30143709		0.002932551	0	0.009090909	0	0.026548673	0
7	30143711	7:30143711		0.002923977	0	0.009090909	0.003164557	0.041055718	0
7	30143717	7:30143717		0	0	0.013636364	0	0.020588235	0
7	30143734	7:30143734		0.002923977	0	0	0	0.026392962	0
7	30143738	7:30143738		0.029154519	0.011111111	0	0	0.026627219	0.017857143
7	30552694	7:30552694	Hspb6	0.007173601	0.014557671	0.006993007	0.004166667	0.004801921	0.004926108
7	30552712	7:30552712	Hspb6	0.022857143	0.013513514	0.008391608	0.013598326	0	0.001234568
7	30552743	7:30552743	Hspb6	0.014265335	0.005599104	0.004195804	0.014568158	0.001204819	0.007416564
7	30552753	7:30552753	Hspb6	0.040172166	0.039193729	0.018258427	0.016684046	0.014492754	0.013546798
7	30552760	7:30552760	Hspb6	0.021489971	0.020156775	0.005594406	0.017745303	0.007211538	0.017241379
7	30552763	7:30552763	Hspb6	0.008583691	0.031425365	0.009803922	0.004171011	0.006009615	0.017305315
7	30552765	7:30552765	Hspb6	0.042857143	0.047138047	0.036465638	0.038581856	0.019184652	0.030826141
7	30552774	7:30552774	Hspb6	0.040172166	0.022547914	0.011204482	0.014613779	0.003618818	0.006203474
7	30973341	7:30973341	Lsr	0	0.003012048	0.000769823	0.002328289	0.001302932	0.001892744
7	30973356	7:30973356	Lsr	0.008789723	0.000603136	0.011529593	0.023990638	0.005211726	0.002525253
7	30973364	7:30973364	Lsr	0.001354096	0.004219409	0.00076864	0.006428989	0.004560261	0.001897533
7	30973379	7:30973379	Lsr	0.004739336	0.006016847	0.000769231	0.007553748	0.005218526	0.004410838
7	30973382	7:30973382	Lsr	0.007508532	0.006638503	0.006149116	0.001743173	0.003255208	0.001890359
7	30973384	7:30973384	Lsr	0.00338295	0.006031363	0.008455035	0	0.006510417	0.008821676
7	30973386	7:30973386	Lsr	0.004054054	0	0.006923077	0.004069767	0.0078125	0.006931317
7	30973416	7:30973416	Lsr	0.008783784	0.001204819	0.000769231	0.010459035	0.006510417	0.003780718
7	30973424	7:30973424	Lsr	0.004768392	0.001207729	0	0.001168907	0.003934426	0.000633714
7	30973436	7:30973436	Lsr	0.003387534	0.003629764	0.005401235	0.003496503	0.001302932	0.000632911
7	34647273	7:34647273	Kctd15	0.269865067	0.25698324	0.193236715	0.208053691	0.21641791	0.189243028
7	34647299	7:34647299	Kctd15	0.49321267	0.400372439	0.327710843	0.399328859	0.330223881	0.310756972
7	34647323	7:34647323	Kctd15	0.563063063	0.449438202	0.389830508	0.463087248	0.436567164	0.364541833
7	37365292	7:37365292		0	0.016129032	0.829215897	0.82396088	0.802761341	0.854297694
7	37365300	7:37365300		0	0	0.86895811	0.836185819	0.895669291	0.896117524
7	44959983	7:44959983	Cpt1c	0.934861279	0.880829016	0.895705521	0.868198307	0.906685237	0.901525659
7	44959987	7:44959987	Cpt1c	0.943236715	0.901554404	0.915644172	0.916565901	0.947075209	0.903314917
7	44959997	7:44959997	Cpt1c	0.92019347	0.845654994	0.894171779	0.889830508	0.858938547	0.887966805
7	44960075	7:44960075	Cpt1c	0.8452237	0.808842653	0.749230769	0.854014599	0.810393258	0.757281553
7	44960082	7:44960082	Cpt1c	0.908980583	0.89076723	0.855365474	0.949029126	0.911764706	0.854368932
7	57509491	7:57509491	Gabra5	0.004878049	0	0	0	0	0
7	57509503	7:57509503	Gabra5	0.019512195	0	0.005988024	0	0	0.01734104
7	57509506	7:57509506	Gabra5	0.024390244	0	0	0	0	0
7	57509515	7:57509515	Gabra5	0	0	0	0.033980583	0	0.037234043
7	57509518	7:57509518	Gabra5	0	0	0	0	0.02764977	0
7	57509522	7:57509522	Gabra5	0	0	0	0	0.011764706	0
7	57509549	7:57509549	Gabra5	0	0	0	0	0.00921659	0
7	57509551	7:57509551	Gabra5	0.011811024	0	0.00990099	0	0	0
7	57509563	7:57509563	Gabra5	0.003937008	0.011904762	0.004950495	0.029126214	0	0
7	57509568	7:57509568	Gabra5	0.011811024	0	0	0.058823529	0	0.005319149
7	57509580	7:57509580	Gabra5	0	0	0	0	0	0
7	57509588	7:57509588	Gabra5	0	0	0	0.004854369	0	0
7	57509590	7:57509590	Gabra5	0.015748031	0	0.004950495	0	0	0.010638298
7	57509596	7:57509596	Gabra5	0.012	0.023809524	0.049751244	0.014563107	0	0
7	58837213	7:58837213	Gm6226	0.894736842	0.904273504	0.902584493	0.924092409	0.914035088	0.935304991
7	58837251	7:58837251	Gm6226	0.96	0.977777778	0.966067864	0.940789474	0.964912281	0.964749536
7	58837269	7:58837269	Gm6226	0.873417722	0.877342419	0.920159681	0.899835796	0.90685413	0.913123845
7	58837286	7:58837286	Gm6226	0.926160338	0.906303237	0.928143713	0.877887789	0.924428822	0.916820702
7	67562396	7:67562396	Lrrc28	0.287385554	0.295143213	0.278914241	0.256210604	0.271162123	0.302093245
7	67562434	7:67562434	Lrrc28	0.500508647	0.54914973	0.525736739	0.510401189	0.530114723	0.556558935
7	67562458	7:67562458	Lrrc28	0.478636826	0.513479884	0.444226237	0.512801484	0.468645285	0.480266286
7	67562476	7:67562476	Lrrc28	0.742231279	0.754166667	0.77007874	0.792614696	0.732853717	0.764761905
7	67562481	7:67562481	Lrrc28	0.737671581	0.771973466	0.766300079	0.756686478	0.70464337	0.74952381
7	67562500	7:67562500	Lrrc28	0.756619145	0.793103448	0.772924046	0.806319703	0.749521073	0.774024738
7	67562504	7:67562504	Lrrc28	0.811156602	0.82625	0.812943962	0.843086098	0.802599904	0.78111588
7	73392861	7:73392861	Rgma	0.026757934	0.019072165	0.019939577	0.030846887	0.014047867	0.02983362
7	73392895	7:73392895	Rgma	0.040498442	0.046979866	0.077622802	0.062992126	0.0609375	0.086157381
7	80876180	7:80876180	Zscan2	0.142857143	0.125	0.121351767	0.156373193	0.112068966	0.180967239
7	80876184	7:80876184	Zscan2	0.632653061	0.680456491	0.667177914	0.651773982	0.613733906	0.649921507
7	80876213	7:80876213	Zscan2	0.347870183	0.301628106	0.270152505	0.299006323	0.347761194	0.291588785
7	80876214	7:80876214	Zscan2	0.327118644	0.24893918	0.278713629	0.301315789	0.245337159	0.291079812
7	80876220	7:80876220	Zscan2	0.31445905	0.35646958	0.292709467	0.304977376	0.319910515	0.327085286
7	80876221	7:80876221	Zscan2	0.317555938	0.318507891	0.341232227	0.308108108	0.279305355	0.302362205
7	80876244	7:80876244	Zscan2	0.833501514	0.798628963	0.823529412	0.820976492	0.79567487	0.809345794
7	80876245	7:80876245	Zscan2	0.798811545	0.828611898	0.820552147	0.84057971	0.776824034	0.796875
7	80876263	7:80876263	Zscan2	0.530776993	0.502142245	0.431991295	0.448057814	0.469006721	0.48411215
7	80876264	7:80876264	Zscan2	0.423109601	0.471004243	0.46941896	0.517060367	0.530935252	0.436817473
7	80876273	7:80876273	Zscan2	0.41271443	0.47386461	0.365614799	0.398373984	0.363432836	0.393258427
7	80876274	7:80876274	Zscan2	0.471596032	0.50147929	0.366449511	0.487637363	0.465671642	0.403594771
7	80876297	7:80876297	Zscan2	0.585267407	0.61888412	0.582154516	0.539509537	0.61641791	0.618691589
7	80876298	7:80876298	Zscan2	0.625844595	0.693502825	0.607033639	0.618110236	0.66954023	0.612149533
7	80876304	7:80876304	Zscan2	0.625766871	0.610287707	0.542635659	0.567095588	0.582259287	0.612535613
7	80876305	7:80876305	Zscan2	0.58397272	0.700564972	0.636085627	0.593175853	0.557939914	0.629283489
7	98870914	7:98870914		0.043632838	0.040927304	0.045758536	0.053009387	0.040335092	0.064559068
7	98870932	7:98870932		0.044379657	0.049885321	0.040830693	0.063601322	0.050821196	0.062583222
7	98870940	7:98870940		0.106761566	0.145189003	0.124735729	0.110253583	0.114418605	0.127424749
7	98871003	7:98871003		0.058290155	0.077165806	0.055985915	0.068984547	0.049083566	0.078
7	98871008	7:98871008		0.356564019	0.386095949	0.334275618	0.373134328	0.306255836	0.334776815
7	98871033	7:98871033		0.122085492	0.120654984	0.093959732	0.122753663	0.103179551	0.125166889
7	101999247	7:101999247	Numa1	0.932640493	0.957497995	0.938348416	0.930936613	0.930533118	0.945605187
7	101999274	7:101999274	Numa1	0.963161934	0.957045363	0.950958286	0.955513488	0.960300429	0.950683945
7	101999292	7:101999292	Numa1	0.97275518	0.96753507	0.959954879	0.964488636	0.954935622	0.962536023
7	101999298	7:101999298	Numa1	0.949347659	0.952304609	0.95993228	0.957366177	0.955400322	0.96074901
7	101999334	7:101999334	Numa1	0.967282525	0.956643918	0.96779661	0.95971564	0.966110812	0.971150379
7	101999352	7:101999352	Numa1	0.957208944	0.912414624	0.913685406	0.920190024	0.91276252	0.934971098
7	105554425	7:105554425	Smpd1	0.001662636	0.004583765	0.001740038	0.002493377	0.001327825	0.000498587
7	105554449	7:105554449	Smpd1	0.001807773	0.003537736	0.000867002	0.00216987	0.001325088	0.004461335
7	105554456	7:105554456	Smpd1	0.003470127	0.003842743	0.001043478	0.002175264	0.002503682	0.001985769
7	105554463	7:105554463	Smpd1	0.00393522	0.001479728	0.00174581	0.002643035	0.002218279	0.000662032
7	105554482	7:105554482	Smpd1	0.003012956	0.004429352	0.0012157	0.002017694	0.001179767	0.004137703
7	105554521	7:105554521	Smpd1	0.001964933	0.002220577	0.002956008	0.001398601	0.002800708	0.003639974
7	127109020	7:127109020	Qprt	0.864216437	0.882200311	0.887529138	0.898351648	0.886120996	0.866396761
7	127109029	7:127109029	Qprt	0.86676876	0.88531396	0.848979592	0.889041724	0.852644088	0.837386018
7	127109073	7:127109073	Qprt	0.850899743	0.825222397	0.822014052	0.823122985	0.827627628	0.828994385
7	127109087	7:127109087	Qprt	0.848232848	0.868338558	0.855633803	0.851732102	0.887559809	0.832907511
7	127363687	7:127363687		0.024038462	0.012944984	0.046808511	0.056537102	0.02173913	0.004366812
7	127363702	7:127363702		0.014423077	0.01618123	0	0.003533569	0.014388489	0
7	127363720	7:127363720		0.007228916	0.025889968	0	0.017667845	0.007220217	0.004366812
7	127363722	7:127363722		0	0.025889968	0	0	0.017985612	0
7	127363727	7:127363727		0.01686747	0.025889968	0	0.014134276	0.02166065	0.004366812
7	127363731	7:127363731		0.002403846	0	0	0	0	0.017467249
7	127363749	7:127363749		0.012019231	0	0	0.003533569	0	0
7	127363768	7:127363768		0.009615385	0.006514658	0.025751073	0	0	0
7	127363777	7:127363777		0	0.01618123	0	0.035714286	0.018050542	0
7	127363792	7:127363792		0.031553398	0.029220779	0.004255319	0.007092199	0.039568345	0.008733624
7	133776081	7:133776081	Dhx32	0.104684789	0.084554207	0.083748754	0.081837381	0.09078277	0.074170124
7	133776124	7:133776124	Dhx32	0.01734104	0.019287212	0.017928287	0.021647307	0.02172908	0.016078838
7	133776159	7:133776159	Dhx32	0.027230591	0.027333894	0.02245509	0.033315706	0.020862309	0.027055151
7	133776161	7:133776161	Dhx32	0.060359837	0.076374318	0.063936064	0.058201058	0.067191844	0.05345096
7	133776170	7:133776170	Dhx32	0.010446895	0.022344013	0.021010505	0.016994158	0.018147976	0.01618799
7	133776176	7:133776176	Dhx32	0.049246813	0.039815591	0.048330842	0.052353252	0.050925926	0.047792208
7	140923372	7:140923372	Nlrp6	0.121062384	0.140456182	0.081274382	0.101265823	0.123435722	0.061776062
7	140923394	7:140923394	Nlrp6	0.175925926	0.205035971	0.101881895	0.120241692	0.137833239	0.087741935
7	140923402	7:140923402	Nlrp6	0.26971214	0.250904704	0.156311315	0.153940134	0.210798392	0.16166884
7	140923477	7:140923477	Nlrp6	0.758364312	0.726782504	0.660168941	0.68723533	0.723452584	0.653945666
7	141269377	7:141269377	Cdhr5	0.610989011	0.543010753	0.591836735	0.595238095	0.766570605	0.621710526
7	141269419	7:141269419	Cdhr5	0.713062099	0.741935484	0.846153846	0.765395894	0.824512535	0.756410256
7	141269462	7:141269462	Cdhr5	0.833333333	0.762032086	0.894736842	0.83480826	0.832869081	0.78913738
7	141269493	7:141269493	Cdhr5	0.946581197	0.903485255	0.943089431	0.976608187	0.905292479	0.904153355
7	141269501	7:141269501	Cdhr5	0.89957265	0.884408602	0.785425101	0.888888889	0.884507042	0.888178914
8	22566876	8:22566876	Slc20a2	0.958104848	0.967376529	0.936261261	0.947660756	0.950852783	0.959737293
8	22566901	8:22566901	Slc20a2	0.933933275	0.936054422	0.946432591	0.937059953	0.92546026	0.933789954
8	22566935	8:22566935	Slc20a2	0.938350154	0.930432812	0.939271255	0.937739872	0.923612671	0.916357408
8	26976522	8:26976522		0.003952569	0	0.00672043	0.001764706	0.00240096	0.003255208
8	26976536	8:26976536		0.001484414	0.001177856	0.001344086	0.002941176	0.002402402	0.002604167
8	26976544	8:26976544		0.004938272	0.006474397	0	0.002351558	0.001806141	0
8	26976612	8:26976612		0.007909046	0.000588928	0.002018843	0	0.007807808	0.002610966
8	70139778	8:70139778	Borcs8	0.005352364	0.004304161	0	0	0.004932182	0.004524887
8	70139817	8:70139817	Borcs8	0.000894454	0.004304161	0	0	0	0.003016591
8	70139819	8:70139819	Borcs8	0.006244425	0.004304161	0	0	0.003671971	0.004518072
8	70139842	8:70139842	Borcs8	0.002685765	0	0	0.001145475	0.002469136	0
8	70139845	8:70139845	Borcs8	0	0	0.001426534	0.006825939	0.001228501	0
8	70139856	8:70139856	Borcs8	0.00625	0	0.001436782	0	0.00122399	0.00755287
8	70139863	8:70139863	Borcs8	0	0	0.002853067	0.002283105	0.009815951	0
8	70744390	8:70744390	Pde4c	0	0.010582011	0.005050505	0	0.021459227	0.016949153
8	70744399	8:70744399	Pde4c	0	0.005319149	0.02020202	0.029411765	0.042735043	0.012711864
8	70744410	8:70744410	Pde4c	0	0	0	0	0.025641026	0.004237288
8	70744420	8:70744420	Pde4c	0.004405286	0	0	0	0	0.021186441
8	70744430	8:70744430	Pde4c	0.035242291	0.031746032	0.005050505	0.025423729	0.047008547	0.110169492
8	70744450	8:70744450	Pde4c	0.061674009	0.026455026	0.04040404	0.037815126	0.085470085	0.050847458
8	70744465	8:70744465	Pde4c	0	0.010582011	0.04040404	0	0	0.046610169
8	70744470	8:70744470	Pde4c	0	0	0.015151515	0.008403361	0	0.016949153
8	70744480	8:70744480	Pde4c	0	0	0.005128205	0	0.055793991	0.050847458
8	71591803	8:71591803		0.003095975	0	0	0.013933548	0.002312139	0
8	71591815	8:71591815		0.010319917	0.005875441	0.00795756	0.004287245	0.002304147	0.001416431
8	71591830	8:71591830		0.005170631	0	0	0.004282655	0.001149425	0.00997151
8	71591834	8:71591834		0.007268951	0	0.002656042	0.001078749	0.001158749	0.001426534
8	71591848	8:71591848		0.002063983	0.001169591	0	0	0.002298851	0
8	71591871	8:71591871		0	0.003508772	0.001322751	0.005359057	0	0.004249292
8	71591898	8:71591898		0.001033058	0.00117096	0	0	0.002298851	0
8	71591908	8:71591908		0.003095975	0.002339181	0.002635046	0	0	0.00284495
8	71591920	8:71591920		0.002066116	0	0	0.006430868	0.002301496	0.004249292
8	84745174	8:84745174	Nfix	0.149666349	0.117525773	0.116918845	0.117117117	0.07375	0.081045752
8	84745284	8:84745284	Nfix	0.102785783	0.072463768	0.08815427	0.111969112	0.077791719	0.083660131
8	87660004	8:87660004		0.20230608	0.16276704	0.203482046	0.211072664	0.176165803	0.267605634
8	87660017	8:87660017		0.043022036	0.044342508	0.054674686	0.057806324	0.048805815	0.049717514
8	87660066	8:87660066		0.046743697	0.026625704	0.041073384	0.043542801	0.041081643	0.045736872
8	87660089	8:87660089		0.017322835	0.006622517	0.01745772	0.019811788	0.016112266	0.027042254
8	88664327	8:88664327	Nod2	0	0	0.65529623	0.564858491	0.605072464	0.581431943
8	88664331	8:88664331	Nod2	0	0	0.850719424	0.890995261	0.877447426	0.856018883
8	88664346	8:88664346	Nod2	0	0	0.911870504	0.920990566	0.93318809	0.905437352
8	88664362	8:88664362	Nod2	0	0	0.856502242	0.844970414	0.834422658	0.807570978
8	88664366	8:88664366	Nod2	0	0	0.90655885	0.876325088	0.899275362	0.887312845
8	91872647	8:91872647	Gm28511	0.066838046	0.083648393	0.069137168	0.05204461	0.049921177	0.065693431
8	91872650	8:91872650	Gm28511	0.213408393	0.215925059	0.209444444	0.198830409	0.212375459	0.216892596
8	91872703	8:91872703	Gm28511	0.008695652	0.010752688	0.023743788	0.001059322	0.013619696	0.004672897
8	91872725	8:91872725	Gm28511	0.018518519	0.004209542	0.013333333	0.006393181	0.011046817	0.008328995
8	91872731	8:91872731	Gm28511	0.026639344	0.017297803	0.010485651	0.005293806	0.010994764	0.007792208
8	91872734	8:91872734	Gm28511	0.01911157	0.017485822	0.021264689	0.007019438	0.011070111	0.012678288
8	91872744	8:91872744	Gm28511	0.00408998	0.002806361	0.016602103	0.003711559	0.003143007	0.007272727
8	99416033	8:99416033	Cdh8	0.002832861	0.002990431	0	0	0.002218525	0
8	99416044	8:99416044	Cdh8	0.001699717	0.00119403	0	0.000618812	0.003318584	0.001389854
8	99416048	8:99416048	Cdh8	0.002266289	0	0.001354096	0.00248139	0.005552471	0.00694927
8	99416054	8:99416054	Cdh8	0.005113636	0.005385996	0.000678426	0.001863354	0.007739082	0.001395673
8	99416058	8:99416058	Cdh8	0	0.004778973	0.000676133	0.001854141	0.000554017	0.002779708
8	99416060	8:99416060	Cdh8	0	0.002985075	0.0067659	0.001855288	0.003871681	0.001389854
8	99416087	8:99416087	Cdh8	0.00284576	0.002986858	0.005416385	0.001236094	0.00166021	0.002779708
8	99416094	8:99416094	Cdh8	0.005662514	0.002392344	0.00339213	0.002475248	0.00331675	0.004172462
8	99416101	8:99416101	Cdh8	0.000566572	0.004776119	0.00270453	0.002473717	0.000553403	0.002084781
8	99416248	8:99416248	Cdh8	0.004304161	0.00389948	0.005744375	0.004946414	0	0.003582624
8	99416256	8:99416256	Cdh8	0.006181645	0.001295337	0.000953289	0.002462043	0.001313485	0.000444642
8	99416262	8:99416262	Cdh8	0.001900238	0.00388601	0.005245589	0.001228501	0.003937008	0.003112494
8	99416265	8:99416265	Cdh8	0.00095057	0.004329004	0.004766444	0.001642036	0.000874891	0.002224199
8	99416267	8:99416267	Cdh8	0.002375297	0.003022453	0	0.000820345	0.003063457	0.001333926
8	99416279	8:99416279	Cdh8	0.003328578	0.009075194	0.001919386	0.002050861	0.002187227	0.002667852
8	99416304	8:99416304	Cdh8	0.006175772	0.001295337	0.006673022	0.0004095	0.003507234	0.000444642
8	99416313	8:99416313	Cdh8	0.005235602	0.00562527	0.002388915	0.001231022	0.002631579	0.002232143
8	99416393	8:99416393	Cdh8	0.000900901	0.000635728	0.004487659	0.000683527	0.004728132	0.00152439
8	99416397	8:99416397	Cdh8	0.00896861	0	0.005216095	0.000685401	0.00390625	0
8	99416402	8:99416402	Cdh8	0.01440144	0.006365372	0.002237136	0.01367054	0.00312989	0.004569688
8	99416409	8:99416409	Cdh8	0.009838998	0	0.003720238	0.004095563	0.006998445	0.005319149
8	99416415	8:99416415	Cdh8	0.002678571	0.003814367	0.00074239	0.002053388	0.000775795	0.008358663
8	99416461	8:99416461	Cdh8	0.004468275	0.00317864	0.007440476	0.004784689	0.00233463	0
8	99416477	8:99416477	Cdh8	0	0.002549395	0.001484781	0.004126547	0	0.00456621
8	102783887	8:102783887	Cdh11	0.008388942	0.002727893	0.002179177	0.003438642	0.004673989	0.006156119
8	102783900	8:102783900	Cdh11	0.001525553	0.004330978	0.002418965	0.003434951	0.001635132	0.002221125
8	102783932	8:102783932	Cdh11	0.003435115	0.000681818	0.001451379	0.002147305	0.005372577	0.001234263
8	102783952	8:102783952	Cdh11	0.005933014	0.002048714	0.004861449	0.0032265	0.005627198	0.005182626
8	102783969	8:102783969	Cdh11	0.006486074	0.002729134	0.007256894	0.001289214	0.002103787	0.002465483
8	102783995	8:102783995	Cdh11	0.000953652	0.000682749	0.000968992	0.001937984	0.004207574	0.003701876
8	105270964	8:105270964	Hsf4	0.017462423	0.016845329	0.013848559	0.015988102	0.013311819	0.012721585
8	105270994	8:105270994	Hsf4	0.030463576	0.029591837	0.021214828	0.028174235	0.020177563	0.031510851
8	105270995	8:105270995	Hsf4	0.020935337	0.012915851	0.022556391	0.014316533	0.011970173	0.023059956
8	105270999	8:105270999	Hsf4	0.011285683	0.016008174	0.013386881	0.017992951	0.014519056	0.017942833
8	105271000	8:105271000	Hsf4	0.018832711	0.011555033	0.014135887	0.010404397	0.010232192	0.00622615
8	105271004	8:105271004	Hsf4	0.025856354	0.029291553	0.024335789	0.020941438	0.018970737	0.022969305
8	105271005	8:105271005	Hsf4	0.031376518	0.026567689	0.025950376	0.024127109	0.013150147	0.026712191
8	105271014	8:105271014	Hsf4	0.011035092	0.01478586	0.011165699	0.017420311	0.014118596	0.010860485
8	105271015	8:105271015	Hsf4	0.009956126	0.008592072	0.006153145	0.0117624	0.011582254	0.009422614
8	105271020	8:105271020	Hsf4	0.013462812	0.017690083	0.011381388	0.018532246	0.01333064	0.015461763
8	105271021	8:105271021	Hsf4	0.013488451	0.013088494	0.010468821	0.013356904	0.007060208	0.014629259
8	105271024	8:105271024	Hsf4	0.042755871	0.042368555	0.043109225	0.037868944	0.0314643	0.034662769
8	105271025	8:105271025	Hsf4	0.044418173	0.037044296	0.033515732	0.033241542	0.033831629	0.029358536
8	105271038	8:105271038	Hsf4	0.041666667	0.03431791	0.026960234	0.029784066	0.033272469	0.035017823
8	105271039	8:105271039	Hsf4	0.024595687	0.032421875	0.041183163	0.03254902	0.036666667	0.037289495
8	105271085	8:105271085	Hsf4	0.010808985	0.016836335	0.016007318	0.011998426	0.00922292	0.018704747
8	105271093	8:105271093	Hsf4	0.11937542	0.133710716	0.128030818	0.117071261	0.121984703	0.12705082
8	105298506	8:105298506	E2f4	0.435302391	0.445051941	0.433858807	0.471147318	0.486044929	0.488679245
8	105298537	8:105298537	E2f4	0.275402943	0.326430518	0.437671233	0.451525424	0.441276307	0.450439147
8	105298540	8:105298540	E2f4	0.515406162	0.516902944	0.547945205	0.552774019	0.555404487	0.518518519
8	105298559	8:105298559	E2f4	0.414736842	0.5	0.461643836	0.49255751	0.49047619	0.525094103
8	105298567	8:105298567	E2f4	0.50210084	0.554768392	0.56369863	0.608666215	0.594025798	0.616446955
8	105298600	8:105298600	E2f4	0.645115952	0.657189721	0.654532967	0.708955224	0.666439755	0.662051605
8	105298616	8:105298616	E2f4	0.395053004	0.370656371	0.367361111	0.439342015	0.391184573	0.350888325
8	106870067	8:106870067		0.019340974	0.016778523	0.023212045	0.014809041	0.013565891	0.015748031
8	106870079	8:106870079		0.014957265	0.037659718	0.044402752	0.024012393	0.017902813	0.02426838
8	106870088	8:106870088		0.031406138	0.03286385	0.026233604	0.031055901	0.030670927	0.041369472
8	106870108	8:106870108		0.00997151	0.00804829	0.008739076	0.005413766	0.004475703	0.011420414
8	106870113	8:106870113		0.00997151	0.018108652	0.017478152	0.0232378	0.006397953	0.004992867
8	106870142	8:106870142		0.004273504	0.008724832	0.011897307	0.021671827	0.005750799	0.011412268
8	106870159	8:106870159		0.029369628	0.014775017	0.0275	0.031758327	0.03074952	0.020014296
8	108714415	8:108714415	Zfhx3	0.12390925	0.125706215	0.130730051	0.130708661	0.094370861	0.082018927
8	108714424	8:108714424	Zfhx3	0.034904014	0.015602837	0.018675722	0.039432177	0.014900662	0.017405063
8	108714467	8:108714467	Zfhx3	0.013937282	0.021186441	0.003395586	0.004724409	0.009933775	0.007898894
8	108714473	8:108714473	Zfhx3	0.026408451	0.022695035	0.011925043	0.020537125	0	0.011075949
8	108714475	8:108714475	Zfhx3	0.029668412	0.016949153	0.008488964	0.023622047	0.013245033	0.009478673
8	108714479	8:108714479	Zfhx3	0.015706806	0.025423729	0.0237691	0.011023622	0.008278146	0.015772871
8	108714493	8:108714493	Zfhx3	0.019366197	0.008510638	0.015306122	0.015847861	0.008319468	0.014195584
8	108886901	8:108886901	Zfhx3	0.014465409	0.031363968	0.009669621	0.009688581	0.006442377	0.021411578
8	108886958	8:108886958	Zfhx3	0.270031546	0.321041215	0.222935044	0.278812974	0.192142857	0.246262785
8	108886992	8:108886992	Zfhx3	0.688916877	0.730713246	0.642685851	0.631651693	0.666666667	0.610410095
8	110168125	8:110168125	Calb2	0.004347826	0	0.007736944	0	0.014059754	0
8	110168139	8:110168139	Calb2	0.011627907	0.009459459	0.005791506	0.005882353	0.01056338	0
8	110168144	8:110168144	Calb2	0	0	0	0	0.007029877	0
8	110168149	8:110168149	Calb2	0.008658009	0.00269179	0.007736944	0.004411765	0.003514938	0.014953271
8	110168174	8:110168174	Calb2	0.00723589	0.018893387	0.001934236	0.004444444	0	0
8	110168176	8:110168176	Calb2	0.005772006	0.001345895	0	0.002941176	0.007042254	0
8	110168186	8:110168186	Calb2	0	0	0.005791506	0	0.001757469	0.003731343
8	110168192	8:110168192	Calb2	0	0	0.005813953	0.007352941	0.003521127	0
8	110168209	8:110168209	Calb2	0	0.004037685	0	0.007352941	0.005300353	0
8	110168210	8:110168210	Calb2	0	0	0	0.052173913	0	0
8	110168211	8:110168211	Calb2	0.00433526	0	0.007722008	0	0	0.001869159
8	110168212	8:110168212	Calb2	0	0	0	0	0	0
8	110168222	8:110168222	Calb2	0.007215007	0.009421265	0.001934236	0.010309278	0.021201413	0
8	110168223	8:110168223	Calb2	0.022727273	0	0	0	0	0.036585366
8	110168224	8:110168224	Calb2	0.01300578	0.004037685	0.00776699	0.004424779	0	0.003724395
8	110168225	8:110168225	Calb2	0.022727273	0	0.015873016	0	0	0
8	110168229	8:110168229	Calb2	0	0.009421265	0	0.004411765	0.003514938	0.007532957
8	110168230	8:110168230	Calb2	0	0	0	0.034782609	0	0
8	110168250	8:110168250		0	0	0	0	0.057692308	0
8	110168258	8:110168258		0.023121387	0	0	0.017241379	0	0
8	110168261	8:110168261		0	0	0	0	0	0
8	110168263	8:110168263		0	0	0	0	0	0
8	110168266	8:110168266		0	0	0	0.086206897	0	0
8	110168271	8:110168271		0	0	0	0	0	0
8	110168274	8:110168274		0	0	0	0	0	0
8	110168284	8:110168284		0	0	0	0	0	0
8	110168286	8:110168286		0	0	0	0	0.076923077	0
8	110168302	8:110168302		0	0	0	0	0	0
8	110168304	8:110168304		0	0	0	0.034482759	0	0.048780488
8	110168311	8:110168311		0.005681818	0	0	0.017241379	0	0
8	110168313	8:110168313		0.005681818	0	0.015748031	0	0	0
8	110168316	8:110168316		0	0	0	0	0	0
8	110168323	8:110168323		0	0.016806723	0.039370079	0	0	0.012195122
8	110168327	8:110168327		0	0	0.023622047	0	0	0
8	113688059	8:113688059		0.633493623	0.631657356	0.571489543	0.559357278	0.607323232	0.563125859
8	113688101	8:113688101		0.636439095	0.634159882	0.583722907	0.547024592	0.613216017	0.57595928
8	113688118	8:113688118		0.658222591	0.640783879	0.59898154	0.587009574	0.644715593	0.58147714
8	116144452	8:116144452		0.3997669	0.483298539	0.454244763	0.463892289	0.448756219	0.41370224
8	116144455	8:116144455		0.281722934	0.301985371	0.284454245	0.309669523	0.213293651	0.265521797
8	116144496	8:116144496		0.300936768	0.337160752	0.307607497	0.371323529	0.296626984	0.326315789
8	121223077	8:121223077	Gm20388	0.342684906	0.34088528	0.296349895	0.285057151	0.340651754	0.323414252
8	121223089	8:121223089	Gm20388	0.677240102	0.670851314	0.634775641	0.624356298	0.636138273	0.66375
8	121223098	8:121223098	Gm20388	0.575155853	0.608843094	0.56122939	0.563004172	0.569698638	0.587675507
8	121223120	8:121223120	Gm20388	0.312427679	0.325192634	0.309157861	0.320691578	0.336862368	0.336975183
8	121223154	8:121223154	Gm20388	0.642146657	0.642605404	0.645726221	0.641364903	0.621151457	0.638745905
8	121223167	8:121223167	Gm20388	0.739675174	0.732818432	0.721598203	0.71086017	0.702494144	0.732781509
8	125669913	8:125669913	Map10	0.020689655	0	0.038095238	0	0	0
8	125669914	8:125669914	Map10	0	0.0109375	0	0.003007519	0.004291845	0
8	125669926	8:125669926	Map10	0	0	0	0	0	0
8	125669927	8:125669927	Map10	0.023679417	0.010954617	0.002962963	0.009009009	0.004279601	0.0048
8	125669937	8:125669937	Map10	0.055172414	0	0	0	0	0.048780488
8	125669938	8:125669938	Map10	0.030630631	0.0328125	0.01490313	0.021021021	0.011412268	0.022544283
8	125669945	8:125669945	Map10	0.068965517	0	0	0	0	0.06097561
8	125669946	8:125669946	Map10	0.014414414	0.009389671	0.028106509	0.012012012	0	0.012820513
8	125669948	8:125669948	Map10	0	0	0.018867925	0	0	0
8	125669949	8:125669949	Map10	0.021621622	0.015600624	0.01035503	0.003003003	0.00997151	0.0048
8	125669952	8:125669952	Map10	0	0	0.018867925	0.026548673	0	0
8	125669953	8:125669953	Map10	0.014440433	0.031298905	0.019230769	0.024024024	0.007122507	0.024
8	125669955	8:125669955	Map10	0.055172414	0	0	0.026548673	0	0
8	125669956	8:125669956	Map10	0.003603604	0.020280811	0.019259259	0.004511278	0	0
8	125669957	8:125669957	Map10	0	0	0	0	0	0
8	125669958	8:125669958	Map10	0.016216216	0.009360374	0	0	0.002853067	0.024
8	125669963	8:125669963	Map10	0	0	0	0.017699115	0	0
8	125669964	8:125669964	Map10	0.007207207	0.00624025	0.007407407	0.009009009	0.007142857	0.0016
8	125669972	8:125669972	Map10	0	0	0.009433962	0	0	0
8	125669973	8:125669973	Map10	0	0.004680187	0	0	0.015669516	0.0048
8	125669977	8:125669977	Map10	0.04137931	0.011111111	0	0	0	0
8	125669978	8:125669978	Map10	0.018018018	0.009360374	0.013313609	0.02406015	0.005698006	0.014446228
8	125669993	8:125669993	Map10	0	0.022222222	0	0	0	0
8	125669994	8:125669994	Map10	0.009009009	0.007836991	0.005934718	0.006015038	0	0.004830918
8	125669996	8:125669996	Map10	0.013888889	0	0.028571429	0	0	0
8	125669997	8:125669997	Map10	0.028828829	0.00624025	0.00147929	0.02406015	0.002853067	0.022435897
8	125670003	8:125670003	Map10	0	0	0	0.017699115	0	0
8	125670004	8:125670004	Map10	0.012612613	0.009360374	0.00147929	0.006006006	0.001426534	0
8	125670011	8:125670011	Map10	0.006896552	0.022222222	0.009708738	0	0	0
8	125670012	8:125670012	Map10	0.012635379	0.010954617	0.00295858	0.003003003	0.002853067	0
8	125670014	8:125670014	Map10	0	0	0.00952381	0	0	0
8	125670015	8:125670015	Map10	0	0	0.00591716	0.020565553	0.011412268	0
8	125670018	8:125670018	Map10	0.013793103	0	0	0	0.023255814	0
8	125670019	8:125670019	Map10	0.009025271	0.0296875	0.004444444	0.004524887	0.002857143	0.0096
8	126422276	8:126422276		0.002267574	0.004100652	0.003238095	0.005491677	0.00144875	0.003132955
8	126422279	8:126422279		0.002675998	0.001488095	0.003231325	0.001712036	0.002715915	0.002545027
8	126422286	8:126422286		0.002883031	0.001116071	0.004370131	0.001882272	0.003254973	0.007032624
8	126422289	8:126422289		0.003296251	0.000931793	0.00418251	0.001540832	0.001810938	0.000586854
8	126422321	8:126422321		0.002058037	0.001488095	0.004944846	0.001885499	0.002352941	0.001566477
8	126422334	8:126422334		0.004730564	0.001487265	0.002471013	0.002055498	0.003075253	0.001367989
8	126422339	8:126422339		0.003499382	0.002788622	0.003993155	0.001371037	0.003257919	0.002149697
8	126422343	8:126422343		0.00103114	0.000932314	0.002478079	0.003259005	0.00307971	0.003721112
8	126422349	8:126422349		0.002264306	0.002232558	0.001711027	0.003083776	0.001630139	0.000781403
8	126422358	8:126422358		0.004124562	0.00111711	0.001331305	0.001545064	0.002357635	0.001564945
9	21792884	9:21792884	Kank2	0.413533835	0.404205607	0.287228405	0.269831731	0.384406165	0.274468085
9	21792905	9:21792905	Kank2	0.405477981	0.416783217	0.27081138	0.273709484	0.371893357	0.266737513
9	21792908	9:21792908	Kank2	0.495694295	0.511888112	0.345971564	0.331328924	0.463866305	0.346971307
9	21792954	9:21792954	Kank2	0.525695931	0.546391753	0.412414519	0.425059952	0.549909256	0.394471026
9	21792960	9:21792960	Kank2	0.606027987	0.631701632	0.497365648	0.481370192	0.589859665	0.446695096
9	40685761	9:40685761		0.059748428	0.054924242	0.044247788	0.035818006	0.025987526	0.02238806
9	40685770	9:40685770		0.013612565	0.017992424	0.006644518	0.012584705	0.00623053	0.003191489
9	40685791	9:40685791		0.016771488	0.024597919	0.008859358	0.013539652	0.005219207	0.012765957
9	40685808	9:40685808		0.005235602	0.001893939	0.005530973	0.003868472	0.00625	0.004255319
9	40685823	9:40685823		0.006282723	0.006628788	0.002214839	0.003868472	0.003115265	0.003191489
9	40685827	9:40685827		0.006282723	0.010416667	0.003325942	0.006776379	0.001039501	0.008510638
9	40685836	9:40685836		0.001051525	0.001901141	0.004439512	0.002904163	0.003125	0.007462687
9	40685845	9:40685845		0.005257624	0.008563273	0.004439512	0.002909796	0.005230126	0.004268943
9	40685850	9:40685850		0.003151261	0	0.00110742	0.000967118	0.00625	0.002132196
9	40685852	9:40685852		0.001053741	0	0	0.001936108	0.001040583	0.003201708
9	40685865	9:40685865		0.011627907	0.019924099	0.006651885	0.005836576	0.005208333	0.002129925
9	47531390	9:47531390	Cadm1	0	0.006700168	0	0.001923077	0.012987013	0
9	47531397	9:47531397	Cadm1	0	0.001680672	0.001953125	0	0.002164502	0
9	47531400	9:47531400	Cadm1	0.002557545	0	0	0	0.002164502	0
9	47531405	9:47531405	Cadm1	0	0.011725293	0	0.005736138	0	0
9	47531408	9:47531408	Cadm1	0.020460358	0	0	0	0.012987013	0
9	47531412	9:47531412	Cadm1	0	0.003350084	0.015594542	0	0.021645022	0.001904762
9	47531415	9:47531415	Cadm1	0.00511509	0.005025126	0.005882353	0.017241379	0.006507592	0.007619048
9	47531417	9:47531417	Cadm1	0.017902813	0.003350084	0	0	0	0
9	47531432	9:47531432	Cadm1	0	0.003350084	0	0	0.010845987	0.001904762
9	47531435	9:47531435	Cadm1	0	0	0.01171875	0	0	0
9	47531439	9:47531439	Cadm1	0	0	0.015594542	0	0	0.001908397
9	47531455	9:47531455	Cadm1	0	0	0	0.009560229	0	0.005736138
9	47531457	9:47531457	Cadm1	0.002557545	0	0	0	0	0.001904762
9	47531470	9:47531470	Cadm1	0	0	0.001949318	0.007662835	0	0
9	47531475	9:47531475	Cadm1	0	0	0	0.001912046	0	0
9	47531480	9:47531480	Cadm1	0	0.001675042	0	0	0.002173913	0
9	47531482	9:47531482	Cadm1	0	0	0	0	0.004347826	0
9	47531488	9:47531488	Cadm1	0.007712082	0.005042017	0.003898635	0	0	0
9	47531490	9:47531490	Cadm1	0.005128205	0.006700168	0.001949318	0	0.002173913	0.007633588
9	47531494	9:47531494	Cadm1	0.002557545	0	0	0	0	0
9	47531496	9:47531496	Cadm1	0	0	0	0	0.006507592	0
9	57563826	9:57563826	Scamp2	0.902356902	0.90778098	0.905274489	0.889320388	0.899211218	0.912133891
9	57563875	9:57563875	Scamp2	0.949381327	0.921229587	0.952637244	0.919182084	0.941279579	0.94874477
9	57563896	9:57563896	Scamp2	0.889655172	0.871819961	0.868335147	0.872889772	0.888392857	0.86426299
9	61877722	9:61877722		0.155889145	0.135416667	0.107692308	0.112801014	0.118800461	0.106259098
9	61877764	9:61877764		0.113294798	0.122555411	0.084724005	0.06835443	0.086605081	0.080409357
9	61877767	9:61877767		0.105080831	0.098296199	0.069230769	0.067173638	0.069444444	0.042335766
9	61877770	9:61877770		0.1774942	0.225848564	0.143410853	0.14213198	0.128919861	0.121522694
9	61877773	9:61877773		0.104046243	0.080729167	0.033419023	0.060913706	0.053056517	0.04664723
9	61877812	9:61877812		0.139049826	0.141176471	0.110682111	0.103929024	0.084490741	0.084425036
9	65631228	9:65631228	Rbpms2	0.010579065	0.016824395	0.01484781	0.009037746	0.008154944	0.014953271
9	65631233	9:65631233	Rbpms2	0.003340757	0.004208311	0	0	0.008638211	0.005600498
9	65631262	9:65631262	Rbpms2	0.013355593	0.001576458	0.001485884	0.006362672	0.005600815	0.002484472
9	65631271	9:65631271	Rbpms2	0.024485253	0.011572856	0.006701415	0.011164274	0.016276704	0.008701057
9	65631305	9:65631305	Rbpms2	0.008898776	0.011603376	0.005930319	0.009032944	0.015752033	0.008069522
9	65631316	9:65631316	Rbpms2	0.006696429	0.013691417	0.008961912	0.006911217	0.009674134	0.007481297
9	65631336	9:65631336	Rbpms2	0.003338898	0.007356805	0.012611276	0.001061571	0.012683917	0.002487562
9	65631347	9:65631347	Rbpms2	0.023372287	0.012073491	0.011119348	0.009569378	0.019817073	0.019875776
9	72111220	9:72111220	Tcf12	0	0	0	0	0	0
9	72111227	9:72111227	Tcf12	0.009708738	0	0	0	0	0
9	72111229	9:72111229	Tcf12	0	0	0	0.005376344	0	0.005208333
9	72111232	9:72111232	Tcf12	0.019417476	0	0.005434783	0.032608696	0	0
9	72111236	9:72111236	Tcf12	0	0.008928571	0	0.016129032	0	0
9	72111244	9:72111244	Tcf12	0	0	0.005434783	0.010752688	0	0
9	72111246	9:72111246	Tcf12	0	0	0	0	0.013605442	0
9	72111252	9:72111252	Tcf12	0	0.008810573	0	0	0	0
9	72111257	9:72111257	Tcf12	0	0	0	0	0	0
9	72111261	9:72111261	Tcf12	0	0	0.005434783	0	0	0
9	72111270	9:72111270	Tcf12	0	0	0.021857923	0.005405405	0	0
9	72111280	9:72111280	Tcf12	0.014423077	0	0	0	0.013793103	0
9	72111295	9:72111295	Tcf12	0	0	0	0.021621622	0	0.010362694
9	72111302	9:72111302	Tcf12	0.014423077	0	0	0	0	0
9	72111304	9:72111304	Tcf12	0	0.017621145	0	0	0.034013605	0.005181347
9	72111306	9:72111306	Tcf12	0	0.017621145	0.005434783	0	0	0
9	72111310	9:72111310	Tcf12	0	0	0	0	0.006849315	0
9	72111312	9:72111312	Tcf12	0	0.017621145	0	0.005376344	0	0
9	72111317	9:72111317	Tcf12	0.004830918	0.026548673	0	0	0	0
9	72111327	9:72111327	Tcf12	0.004854369	0.013274336	0	0.032786885	0	0
9	72111331	9:72111331	Tcf12	0	0.004405286	0	0	0.007246377	0.010695187
9	91364758	9:91364758	Zic1	0.006923838	0.000960615	0.002148228	0	0.001943635	0
9	91364761	9:91364761	Zic1	0.001981179	0.005283381	0.002679528	0	0.006796117	0.005113636
[truncated: 48 more rows]
