# Supplementary material for: Molecular Regulation of Fetal Brain Development in Inbred and Congenic Mouse Strains Differing in Longevity
Source: Genes (Basel). 2024 May 9;15(5):604. doi: 10.3390/genes15050604 (PMC11121069; doi:10.3390/genes15050604)
Supplement: Supplementary file 1 [file genes-15-00604-s001.zip › Supplementary Table S9.xlsx]

## Sheet: Sheet1
Supplementary Table 9. The list of SNPs found in close proximity (within 1 kb) with the CpG sites differentially methylated in d15 fetal brain between the strains.
Chromosome	Methylation position		Gene, if any	SNP POSITION	SNP ID	Distance (methylation-SNP) in bp	Differential methylation bewtee AKR/J (A), C57BL/6J (B) and Cav1-null (C) strains
1	16657134	1-16657134	Intergenic	16656562	rs32446612	571	A vs. C
1	16657157	1-16657157	Intergenic	16656562	rs32446612	594	A vs. C
1	16657172	1-16657172	Intergenic	16656562	rs32446612	609	A vs. B
1	16657220	1-16657220	Intergenic	16656562	rs32446612	657	A vs. B
1	16657236	1-16657236	Intergenic	16656562	rs32446612	673	A vs. C
1	158251440	1-158251440	Brinp2	158251587	rs49014582	146	A vs. C
11	3160011	11-3160011	Sfi1	3159064	rs225403428	946	A vs. C
11	3160011	11-3160011	Sfi1	3159064	rs225403428	946	A vs. C
11	22004695	11-22004695	Intergenic	22004031	rs216060716	663	A vs. C
11	22004724	11-22004724	Intergenic	22004031	rs216060716	692	A vs. B
11	22004734	11-22004734	Intergenic	22004031	rs216060716	702	B vs. C
11	22004738	11-22004738	Intergenic	22004031	rs216060716	706	B vs. C
11	67667943	11-67667943	Gas7	67667953	rs29470506	9	A vs. B
11	67667992	11-67667992	Gas7	67667953	rs29470506	38	A vs. C
11	67668015	11-67668015	Gas7	67667953	rs29470506	61	A vs. C
11	67668034	11-67668034	Gas7	67667953	rs29470506	80	B vs. C
11	82929305	11-82929305	Unc45b	82928822	rs28208987	482	B vs. C
11	97627018	11-97627018	Intergenic	97626885	rs29411190	132	A vs. B
11	97627074	11-97627074	Intergenic	97627218	rs29395742	143	A vs. B
11	117233120	11-117233120	septin 9	117233922	rs27046095	801	A vs. C
11	118442821	11-118442821	C1qtnf1	118442875	rs29391946	53	A vs. B
11	118442832	11-118442832	C1qtnf1	118442875	rs29391946	42	A vs. B
12	78749631	12-78749631	Mpp5	78749656	rs248153064	24	A vs. C
12	78749715	12-78749715	Mpp5	78749720	rs264545449	4	A vs. C
12	78749720	12-78749720	Mpp5	78749720	rs264545449	0	B vs. C
12	78749739	12-78749739	Mpp5	78749720	rs264545449	18	B vs. C
14	27066042	14-27066042	Il17rd	27066098	rs30496315	55	A vs. B
14	27066131	14-27066131	Il17rd	27066098	rs30496315	32	B vs. C
14	67072811	14-67072811	Intergenic	67072634	rs31145839	176	A vs. C
15	3996552	15-3996552	Gm2093	3996646	rs31878220	93	A vs. C
15	3996565	15-3996565	Gm2093	3996646	rs31878220	80	A vs. C
15	78888954	15-78888954	Gga1	78889144	rs46945337	189	A vs. B
15	78888954	15-78888954	Gga1	78889144	rs46945337	189	A vs. B
15	78889065	15-78889065	Gga1	78889144	rs46945337	78	A vs. B
15	78889065	15-78889065	Gga1	78889144	rs46945337	78	A vs. B
15	78889082	15-78889082	Gga1	78889144	rs46945337	61	B vs. C
15	78889082	15-78889082	Gga1	78889144	rs46945337	61	B vs. C
15	85671807	15-85671807	Lncppara	85671743	rs262938888	63	A vs. B
15	85671837	15-85671837	Lncppara	85671743	rs262938888	93	A vs. B
15	85671879	15-85671879	Lncppara	85671743	rs262938888	135	B vs. C
15	85673531	15-85673531	Lncppara	85673180	rs32430679	350	A vs. B
15	85673573	15-85673573	Lncppara	85673180	rs32430679	392	A vs. B
15	85685523	15-85685523	Intergenic	85685499	rs32119510	23	A vs. C
15	98606722	15-98606722	Adcy6	98606501	rs32528144	220	B vs. C
15	98606735	15-98606735	Adcy6	98606501	rs32528144	233	B vs. C
15	98606817	15-98606817	Adcy6	98606501	rs32528144	315	A vs. C
16	72678622	16-72678622	Robo1	72678480	rs4202235	141	B vs. C
17	12507933	17-12507933	Intergenic	12508325	rs246602941	391	B vs. C
17	12507948	17-12507948	Intergenic	12508325	rs246602941	376	A vs. B
17	12507958	17-12507958	Intergenic	12508325	rs246602941	366	A vs. B
18	11048381	18-11048381	1010001N08Rik	11049364	rs29813833	982	A vs. B
18	11048400	18-11048400	1010001N08Rik	11049364	rs29813833	963	A vs. B
18	11048405	18-11048405	1010001N08Rik	11049364	rs29813833	958	B vs. C
18	11048422	18-11048422	1010001N08Rik	11049364	rs29813833	941	A vs. B
18	11048441	18-11048441	1010001N08Rik	11049364	rs29813833	922	B vs. C
18	11048481	18-11048481	1010001N08Rik	11049364	rs29813833	882	A vs. B
18	66022748	18-66022748	Intergenic	66022573	rs215252342	174	B vs. C
18	66022769	18-66022769	Intergenic	66022573	rs215252342	195	A vs. B
19	45816720	19-45816720	Intergenic	45816493	rs245080823	226	B vs. C
19	56548426	19-56548426	Nhlrc2	56548031	rs232619375	394	A vs. C
19	56548455	19-56548455	Nhlrc2	56548031	rs232619375	423	A vs. C
2	115856455	2-115856455	Intergenic	115855819	rs33224785	635	A vs. C
2	115856459	2-115856459	Intergenic	115855819	rs33224785	639	A vs. C
2	181460513	2-181460513	Intergenic	181460525	rs29923154	11	A vs. C
3	53477678	3-53477678	Proser1	53478555	rs253959265	876	A vs. B
3	53477766	3-53477766	Proser1	53478555	rs253959265	788	A vs. B
3	55782956	3-55782956	Nbea	55782553	rs30109266	402	A vs. B
3	55782976	3-55782976	Nbea	55782553	rs30109266	422	A vs. B
3	55783142	3-55783142	Nbea	55782553	rs30109266	588	A vs. B
4	43382559	4-43382559	Rusc2	43382560	rs260034606	0	A vs. B
4	43382620	4-43382620	Rusc2	43382613	rs219384322	6	A vs. C
4	43382635	4-43382635	Rusc2	43382629	rs48566143	5	A vs. B
4	43382661	4-43382661	Rusc2	43382629	rs48566143	31	A vs. C
4	56740749	4-56740749	Actl7b	56741168	rs27835158	418	B vs. C
4	56740749	4-56740749	Actl7b	56741168	rs27835158	418	B vs. C
4	88640984	4-88640984	Intergenic	88641123	rs583736902	138	A vs. B
4	88641042	4-88641042	Intergenic	88641123	rs583736902	80	A vs. B
4	88641065	4-88641065	Intergenic	88641123	rs583736902	57	A vs. B
4	137861997	4-137861997	Intergenic	137861974	rs229271830	22	A vs. B
4	137862056	4-137862056	Intergenic	137862044	rs27561301	11	A vs. B
4	137862086	4-137862086	Intergenic	137862044	rs27561301	41	B vs. C
4	140750721	4-140750721	Padi4	140751622	rs228779333	900	A vs. C
4	140750761	4-140750761	Padi4	140751622	rs228779333	860	A vs. C
5	32738002	5-32738002	Pisd	32737896	rs33580448	105	B vs. C
5	115479732	5-115479732	Sirt4	115479898	rs46376822	165	B vs. C
5	115479742	5-115479742	Sirt4	115479898	rs46376822	155	A vs. B
5	115479775	5-115479775	Sirt4	115479898	rs46376822	122	A vs. B
5	115479781	5-115479781	Sirt4	115479898	rs46376822	116	A vs. C
5	125391587	5-125391587	Intergenic	125391527	rs50974049	59	A vs. B
6	5297577	6-5297577	Pon2	5297346	rs30367519	230	A vs. B
6	5297653	6-5297653	Pon2	5297346	rs30367519	306	B vs. C
6	5297657	6-5297657	Pon2	5297346	rs30367519	310	B vs. C
6	54289701	6-54289701	Chn2	54289401	rs30367306	299	A vs. B
6	54310301	6-54310301	9130019P16Rik	54310250	rs48734599	50	A vs. C
7	19698539	7-19698539	Apoe	19699441	rs32425134	901	A vs. B
7	19698577	7-19698577	Apoe	19699441	rs32425134	863	A vs. B
7	19698588	7-19698588	Apoe	19699441	rs32425134	852	A vs. B
7	19698603	7-19698603	Apoe	19699441	rs32425134	837	A vs. C
7	34647273	7-34647273	Kctd15	34647733	rs33864219	459	A vs. C
7	80876220	7-80876220	Zscan2	80876132	rs49378134	87	B vs. C
7	80876245	7-80876245	Zscan2	80876132	rs49378134	112	B vs. C
7	80876263	7-80876263	Zscan2	80876132	rs49378134	130	B vs. C
7	80876264	7-80876264	Zscan2	80876132	rs49378134	131	A vs. B
7	80876304	7-80876304	Zscan2	80876132	rs49378134	171	B vs. C
8	70744390	8-70744390	Pde4c	70744235	rs33236210	154	B vs. C
8	70744399	8-70744399	Pde4c	70744235	rs33236210	163	A vs. B
8	70744450	8-70744450	Pde4c	70744607	rs33099517	156	A vs. C
8	91872647	8-91872647	Gm28511	91872455	rs33501717	191	A vs. C
8	91872731	8-91872731	Gm28511	91872455	rs33501717	275	A vs. B
8	108886901	8-108886901	Zfhx3	108886845	rs32957852	55	A vs. C
8	125669938	8-125669938	Map10	125670016	rs253441512	77	A vs. B
8	125669953	8-125669953	Map10	125670016	rs253441512	62	A vs. C
8	125669978	8-125669978	Map10	125670016	rs253441512	37	B vs. C
8	125670004	8-125670004	Map10	125670016	rs253441512	11	A vs. C
9	40685770	9-40685770	Intergenic	40685546	rs49898929	223	A vs. B
9	40685791	9-40685791	Intergenic	40685546	rs49898929	244	A vs. C
9	40685823	9-40685823	Intergenic	40685546	rs49898929	276	A vs. C
9	40685827	9-40685827	Intergenic	40685546	rs49898929	280	A vs. B
9	40685852	9-40685852	Intergenic	40686131	rs48649115	278	B vs. C
9	47531488	9-47531488	Cadm1	47531477	rs29883222	10	A vs. B
9	61877722	9-61877722	Intergenic	61877458	rs216935956	263	A vs. C
9	61877767	9-61877767	Intergenic	61878033	rs233150737	265	A vs. B
9	65631228	9-65631228	Rbpms2	65631351	rs30234090	122	A vs. C
9	65631233	9-65631233	Rbpms2	65631351	rs30234090	117	A vs. B
9	65631305	9-65631305	Rbpms2	65631351	rs30234090	45	A vs. B
9	65631316	9-65631316	Rbpms2	65631351	rs30234090	34	B vs. C
9	65631347	9-65631347	Rbpms2	65631351	rs30234090	3	B vs. C
